# Supplementary material for: Biogenesis of DNA-carrying extracellular vesicles by the dominant human gut methanogenic archaeon
Source: Nat Commun. 2025 Jun 3;16:5093. doi: 10.1038/s41467-025-60272-9 (PMC12134362; doi:10.1038/s41467-025-60272-9)
Supplement: Supplementary file 3 — Supplementary Datasets 1-5 [file 41467_2025_60272_MOESM3_ESM.xlsx]

## Sheet: Supplementary Data 1
Supplementary Data 1. Proteins identified in the three replicates of cells and EVs samples (C=cells, V=vesicles)
Protein ID	UniProt Annotation	iBAQ C_1	iBAQ C_2	iBAQ C_3	iBAQ V_1	iBAQ V_2	iBAQ V_3
A5ULH1	tr|A5ULH1|A5ULH1_METS3 Histone, HmtA OS=Methanobrevibacter smithii (strain ATCC 35061 / DSM 861 / OCM 144 / PS) OX=420247 GN=Msm_0844 PE=3 SV=1	19653000000	20104000000	28671000000	406010000	260650000	774190000
A5UMN7	tr|A5UMN7|A5UMN7_METS3 Histone OS=Methanobrevibacter smithii (strain ATCC 35061 / DSM 861 / OCM 144 / PS) OX=420247 GN=Msm_1260 PE=3 SV=1	4597900000	6.5643e+09	6.2182e+09	36958000	19456000	82349000
A5UJP0	tr|A5UJP0|A5UJP0_METS3 Histone, HMtA OS=Methanobrevibacter smithii (strain ATCC 35061 / DSM 861 / OCM 144 / PS) OX=420247 GN=Msm_0213 PE=3 SV=1	8.3676e+09	12707000000	9852300000	27561000	32409000	81860000
A5ULY4	tr|A5ULY4|A5ULY4_METS3 N5-methyl-tetrahydromethanopterin:coenzyme M methyltransferase, subunit H, MtrH OS=Methanobrevibacter smithii (strain ATCC 35061 / DSM 861 / OCM 144 / PS) OX=420247 GN=Msm_1007 PE=3 SV=1	3.0691e+09	1.5752e+09	2583000000	20109000	17912000	52260000
A5UMX5	tr|A5UMX5|A5UMX5_METS3 Rubrerythrin OS=Methanobrevibacter smithii (strain ATCC 35061 / DSM 861 / OCM 144 / PS) OX=420247 GN=Msm_1348 PE=4 SV=1	1444800000	1.514e+09	2790600000	14548000	10961000	32416000
A5UJA6	tr|A5UJA6|A5UJA6_METS3 5-amino-6-(D-ribitylamino)uracil--L-tyrosine 4-hydroxyphenyl transferase OS=Methanobrevibacter smithii (strain ATCC 35061 / DSM 861 / OCM 144 / PS) OX=420247 GN=cofH PE=3 SV=1	3.413e+09	1.8707e+09	3.2688e+09	15753000	10366000	30401000
A5ULZ3	tr|A5ULZ3|A5ULZ3_METS3 Methyl-coenzyme M reductase subunit gamma OS=Methanobrevibacter smithii (strain ATCC 35061 / DSM 861 / OCM 144 / PS) OX=420247 GN=Msm_1016 PE=3 SV=1	2305600000	2636600000	3.0827e+09	15765000	8766100	27753000
A5UKH4	tr|A5UKH4|A5UKH4_METS3 Endonuclease NucS OS=Methanobrevibacter smithii (strain ATCC 35061 / DSM 861 / OCM 144 / PS) OX=420247 GN=nucS PE=3 SV=1	5855500	3131600	5902600	24681000	24672000	26736000
A5UNS3	tr|A5UNS3|A5UNS3_METS3 Putative ATPase (AAA+ superfamily) OS=Methanobrevibacter smithii (strain ATCC 35061 / DSM 861 / OCM 144 / PS) OX=420247 GN=Msm_1646 PE=4 SV=1	14678000	7517100	13164000	23285000	67857000	22718000
A5UMI1	sp|A5UMI1|MTD_METS3 F420-dependent methylenetetrahydromethanopterin dehydrogenase OS=Methanobrevibacter smithii (strain ATCC 35061 / DSM 861 / OCM 144 / PS) OX=420247 GN=mtd PE=3 SV=1	3.0594e+09	1.7468e+09	3.1723e+09	8984300	9225700	21083000
A5UKP9	tr|A5UKP9|A5UKP9_METS3 5,10-methenyltetrahydromethanopterin hydrogenase OS=Methanobrevibacter smithii (strain ATCC 35061 / DSM 861 / OCM 144 / PS) OX=420247 GN=hmd PE=3 SV=1	2420200000	924450000	2586200000	8624500	6716900	17496000
A5ULL4	tr|A5ULL4|A5ULL4_METS3 Universal stress protein, adenine nucleotide alpha hydrolase-like family OS=Methanobrevibacter smithii (strain ATCC 35061 / DSM 861 / OCM 144 / PS) OX=420247 GN=Msm_0887 PE=4 SV=1	2327300000	831010000	1.9847e+09	9647300	6411100	17265000
A5UKU7	tr|A5UKU7|A5UKU7_METS3 50S ribosomal protein L12 OS=Methanobrevibacter smithii (strain ATCC 35061 / DSM 861 / OCM 144 / PS) OX=420247 GN=rpl12 PE=3 SV=1	698260000	945520000	1382500000	6585400	4552200	15675000
A5UN25	tr|A5UN25|A5UN25_METS3 Adhesin-like protein OS=Methanobrevibacter smithii (strain ATCC 35061 / DSM 861 / OCM 144 / PS) OX=420247 GN=Msm_1398 PE=4 SV=1	1390100000	1091200000	1.7342e+09	8650200	5461900	15275000
A5ULY7	tr|A5ULY7|A5ULY7_METS3 Tetrahydromethanopterin S-methyltransferase subunit A OS=Methanobrevibacter smithii (strain ATCC 35061 / DSM 861 / OCM 144 / PS) OX=420247 GN=mtrA PE=3 SV=1	1.467e+09	698420000	1247800000	9896800	5963000	13933000
A5ULZ6	tr|A5ULZ6|A5ULZ6_METS3 Methyl-coenzyme M reductase subunit beta OS=Methanobrevibacter smithii (strain ATCC 35061 / DSM 861 / OCM 144 / PS) OX=420247 GN=Msm_1019 PE=3 SV=1	844280000	1.0146e+09	1.0423e+09	4612500	4638700	13299000
A5ULM5	sp|A5ULM5|EF1A_METS3 Elongation factor 1-alpha OS=Methanobrevibacter smithii (strain ATCC 35061 / DSM 861 / OCM 144 / PS) OX=420247 GN=tuf PE=3 SV=2	1355600000	930160000	1277800000	7748800	4387700	12884000
A5UJT9	tr|A5UJT9|A5UJT9_METS3 Desulfoferrodoxin (Dfx) OS=Methanobrevibacter smithii (strain ATCC 35061 / DSM 861 / OCM 144 / PS) OX=420247 GN=Msm_0262 PE=3 SV=1	1.0624e+09	1109900000	1335000000	4491400	2618200	9907800
A5ULY1	tr|A5ULY1|A5ULY1_METS3 Photosynthetic reaction centre cytoplasmic domain containing protein OS=Methanobrevibacter smithii (strain ATCC 35061 / DSM 861 / OCM 144 / PS) OX=420247 GN=Msm_1004 PE=4 SV=1	1349800000	874270000	1.5517e+09	4169100	3446500	9362300
A5ULZ2	tr|A5ULZ2|A5ULZ2_METS3 Methyl-coenzyme M reductase subunit alpha OS=Methanobrevibacter smithii (strain ATCC 35061 / DSM 861 / OCM 144 / PS) OX=420247 GN=Msm_1015 PE=3 SV=1	835790000	1109400000	1121900000	4286000	2609900	8306300
A5UJM1	sp|A5UJM1|RS24_METS3 30S ribosomal protein S24e OS=Methanobrevibacter smithii (strain ATCC 35061 / DSM 861 / OCM 144 / PS) OX=420247 GN=rps24e PE=3 SV=1	741080000	863680000	1.0237e+09	4545700	2871900	8124100
A5ULN4	sp|A5ULN4|RL30E_METS3 50S ribosomal protein L30e OS=Methanobrevibacter smithii (strain ATCC 35061 / DSM 861 / OCM 144 / PS) OX=420247 GN=rpl30e PE=3 SV=1	321210000	786800000	574750000	4389200	3101200	7568300
A5ULX6	tr|A5ULX6|A5ULX6_METS3 Methyl viologen-reducing hydrogenase, alpha subunit, MvhA OS=Methanobrevibacter smithii (strain ATCC 35061 / DSM 861 / OCM 144 / PS) OX=420247 GN=Msm_0999 PE=3 SV=1	1204000000	1.0668e+09	1099000000	3263200	2526300	7528400
A5UNI8	sp|A5UNI8|Y1561_METS3 UPF0219 protein Msm_1561 OS=Methanobrevibacter smithii (strain ATCC 35061 / DSM 861 / OCM 144 / PS) OX=420247 GN=Msm_1561 PE=3 SV=1	827050000	482970000	792210000	2775800	2064400	7509900
A5UL32	tr|A5UL32|A5UL32_METS3 50S ribosomal protein L31e OS=Methanobrevibacter smithii (strain ATCC 35061 / DSM 861 / OCM 144 / PS) OX=420247 GN=rpl31e PE=3 SV=1	392920000	862730000	734120000	3378000	2394200	7278400
A5UJX3	tr|A5UJX3|A5UJX3_METS3 Putative carboxymuconolactone decarboxylase OS=Methanobrevibacter smithii (strain ATCC 35061 / DSM 861 / OCM 144 / PS) OX=420247 GN=Msm_0296 PE=4 SV=1	653420000	832840000	613100000	3178700	2208200	7144500
A5ULJ7	tr|A5ULJ7|A5ULJ7_METS3 Molecular chaperone (Small heat shock protein), HSP20/alpha crystallin family OS=Methanobrevibacter smithii (strain ATCC 35061 / DSM 861 / OCM 144 / PS) OX=420247 GN=Msm_0870 PE=3 SV=1	1090700000	644530000	1199100000	3840700	2450200	6865500
A5ULW6	tr|A5ULW6|A5ULW6_METS3 50S ribosomal protein L10e OS=Methanobrevibacter smithii (strain ATCC 35061 / DSM 861 / OCM 144 / PS) OX=420247 GN=rpl10e PE=3 SV=1	493930000	386670000	683380000	2065500	2256200	6464000
A5UJK9	tr|A5UJK9|A5UJK9_METS3 Putative snRNP Sm-like protein OS=Methanobrevibacter smithii (strain ATCC 35061 / DSM 861 / OCM 144 / PS) OX=420247 GN=Msm_0182 PE=3 SV=1	778540000	1154700000	1236500000	2231100	1986200	6454100
A5UL78	sp|A5UL78|RL14_METS3 50S ribosomal protein L14 OS=Methanobrevibacter smithii (strain ATCC 35061 / DSM 861 / OCM 144 / PS) OX=420247 GN=rpl14 PE=3 SV=1	406240000	434500000	626790000	3040600	2383800	6397700
A5ULK4	sp|A5ULK4|IF5A_METS3 Translation initiation factor 5A OS=Methanobrevibacter smithii (strain ATCC 35061 / DSM 861 / OCM 144 / PS) OX=420247 GN=eIF5A PE=3 SV=1	555710000	466400000	775960000	1635600	2450600	6269700
A5ULF3	tr|A5ULF3|A5ULF3_METS3 Chaperonin, Cpn60/TCP-1/thermosome family, GroL OS=Methanobrevibacter smithii (strain ATCC 35061 / DSM 861 / OCM 144 / PS) OX=420247 GN=Msm_0826 PE=3 SV=1	638260000	786200000	873250000	3516600	2373900	5659800
A5ULX8	tr|A5ULX8|A5ULX8_METS3 Methyl viologen-reducing hydrogenase, delta subunit, MvhD OS=Methanobrevibacter smithii (strain ATCC 35061 / DSM 861 / OCM 144 / PS) OX=420247 GN=Msm_1001 PE=3 SV=1	1.0649e+09	827740000	1393100000	2196900	2369800	5388300
A5UN64	sp|A5UN64|RS2_METS3 30S ribosomal protein S2 OS=Methanobrevibacter smithii (strain ATCC 35061 / DSM 861 / OCM 144 / PS) OX=420247 GN=rps2 PE=3 SV=1	366030000	690270000	524760000	4280000	907100	5170800
A5UKL9	tr|A5UKL9|A5UKL9_METS3 5,10-methylenetetrahydromethanopterin reductase OS=Methanobrevibacter smithii (strain ATCC 35061 / DSM 861 / OCM 144 / PS) OX=420247 GN=mer PE=3 SV=1	1143100000	1.0123e+09	1223200000	2025800	1634200	4987100
A5UMQ6	tr|A5UMQ6|A5UMQ6_METS3 Predicted nucleic-acid-binding protein containing a Zn-ribbon OS=Methanobrevibacter smithii (strain ATCC 35061 / DSM 861 / OCM 144 / PS) OX=420247 GN=Msm_1279 PE=4 SV=1	814790000	468910000	793970000	2800000	1787300	4628400
A5UKB5	sp|A5UKB5|VATE_METS3 V-type ATP synthase subunit E OS=Methanobrevibacter smithii (strain ATCC 35061 / DSM 861 / OCM 144 / PS) OX=420247 GN=atpE PE=3 SV=1	593090000	444720000	818690000	1708200	1537200	4594700
A5UNY9	tr|A5UNY9|A5UNY9_METS3 Predicted ferritin OS=Methanobrevibacter smithii (strain ATCC 35061 / DSM 861 / OCM 144 / PS) OX=420247 GN=Msm_1712 PE=4 SV=1	314680000	445420000	614530000	1424800	1307900	4378300
A5UJM0	tr|A5UJM0|A5UJM0_METS3 30S ribosomal protein S27ae OS=Methanobrevibacter smithii (strain ATCC 35061 / DSM 861 / OCM 144 / PS) OX=420247 GN=rps27ae PE=3 SV=1	23231000	64513000	56118000	1374400	1094800	4225400
A5ULM4	sp|A5ULM4|RS10_METS3 30S ribosomal protein S10 OS=Methanobrevibacter smithii (strain ATCC 35061 / DSM 861 / OCM 144 / PS) OX=420247 GN=rps10 PE=3 SV=1	659120000	823390000	938780000	2883600	2184300	4197200
A5UKB8	tr|A5UKB8|A5UKB8_METS3 Vacuolar-type H+-transporting ATP synthase, subunit H OS=Methanobrevibacter smithii (strain ATCC 35061 / DSM 861 / OCM 144 / PS) OX=420247 GN=Msm_0441 PE=4 SV=1	375580000	318360000	523050000	1835200	1485500	4194800
A5UJ76	tr|A5UJ76|A5UJ76_METS3 F420-dependent NADP oxidoreductase, fno OS=Methanobrevibacter smithii (strain ATCC 35061 / DSM 861 / OCM 144 / PS) OX=420247 GN=Msm_0049 PE=4 SV=1	592400000	538490000	631880000	2048900	1247300	4122400
A5ULC2	tr|A5ULC2|A5ULC2_METS3 Heterodisulfide reductase, subunit B, HdrB OS=Methanobrevibacter smithii (strain ATCC 35061 / DSM 861 / OCM 144 / PS) OX=420247 GN=Msm_0795 PE=3 SV=1	275790000	199400000	254360000	531270	544720	4024500
A5UL88	sp|A5UL88|RL4_METS3 50S ribosomal protein L4 OS=Methanobrevibacter smithii (strain ATCC 35061 / DSM 861 / OCM 144 / PS) OX=420247 GN=rpl4 PE=3 SV=1	473310000	670400000	560490000	697340	1378200	3938100
A5ULC3	tr|A5ULC3|A5ULC3_METS3 Heterodisulfide reductase, subunit C, HdrC OS=Methanobrevibacter smithii (strain ATCC 35061 / DSM 861 / OCM 144 / PS) OX=420247 GN=Msm_0796 PE=3 SV=1	547610000	402410000	562340000	1471600	1048600	3893600
A5UMJ9	sp|A5UMJ9|ILVC_METS3 Ketol-acid reductoisomerase (NADP(+)) OS=Methanobrevibacter smithii (strain ATCC 35061 / DSM 861 / OCM 144 / PS) OX=420247 GN=ilvC PE=3 SV=1	441340000	161530000	507070000	2041900	1673200	3808100
A5UL36	tr|A5UL36|A5UL36_METS3 30S ribosomal protein S19e OS=Methanobrevibacter smithii (strain ATCC 35061 / DSM 861 / OCM 144 / PS) OX=420247 GN=rps19e PE=3 SV=1	519240000	776320000	792310000	1985800	1242300	3800700
A5UKE2	tr|A5UKE2|A5UKE2_METS3 PRC domain-containing protein OS=Methanobrevibacter smithii (strain ATCC 35061 / DSM 861 / OCM 144 / PS) OX=420247 GN=Msm_0465 PE=4 SV=1	339350000	232310000	386050000	1948800	358400	3713700
A5UL30	tr|A5UL30|A5UL30_METS3 50S ribosomal protein L18Ae OS=Methanobrevibacter smithii (strain ATCC 35061 / DSM 861 / OCM 144 / PS) OX=420247 GN=rpl18a PE=3 SV=1	113570000	232570000	250170000	1187800	1143800	3690500
A5UL87	sp|A5UL87|RL23_METS3 50S ribosomal protein L23 OS=Methanobrevibacter smithii (strain ATCC 35061 / DSM 861 / OCM 144 / PS) OX=420247 GN=rpl23 PE=3 SV=1	268670000	474460000	511130000	1145000	1372200	3672600
A5ULG8	tr|A5ULG8|A5ULG8_METS3 Photosynthetic reaction centre cytoplasmic domain containing protein OS=Methanobrevibacter smithii (strain ATCC 35061 / DSM 861 / OCM 144 / PS) OX=420247 GN=Msm_0841 PE=4 SV=1	1201100000	483690000	1273400000	2574600	1275100	3658500
A5UKV3	tr|A5UKV3|A5UKV3_METS3 Cell division protein FtsZ OS=Methanobrevibacter smithii (strain ATCC 35061 / DSM 861 / OCM 144 / PS) OX=420247 GN=ftsZ PE=3 SV=1	419040000	178900000	365790000	1608500	1406400	3562900
A5UL82	sp|A5UL82|RL29_METS3 50S ribosomal protein L29 OS=Methanobrevibacter smithii (strain ATCC 35061 / DSM 861 / OCM 144 / PS) OX=420247 GN=rpl29 PE=3 SV=1	292010000	687700000	708350000	751940	1288700	3523500
A5UN73	tr|A5UN73|A5UN73_METS3 Hydroxylamine reductase OS=Methanobrevibacter smithii (strain ATCC 35061 / DSM 861 / OCM 144 / PS) OX=420247 GN=hcp PE=3 SV=1	418490000	262080000	284760000	2082600	1103800	3395700
A5ULV7	tr|A5ULV7|A5ULV7_METS3 Cell shape-determining protein MreB OS=Methanobrevibacter smithii (strain ATCC 35061 / DSM 861 / OCM 144 / PS) OX=420247 GN=mreB PE=3 SV=1	357780000	180420000	315450000	1711800	886700	3390300
A5ULG0	sp|A5ULG0|RS17E_METS3 30S ribosomal protein S17e OS=Methanobrevibacter smithii (strain ATCC 35061 / DSM 861 / OCM 144 / PS) OX=420247 GN=rps17e PE=3 SV=1	1146900000	1.5559e+09	1447400000	2677100	2347400	3284300
A5UK49	tr|A5UK49|A5UK49_METS3 Phycobiliprotein (PBS) lyase (HEAT repeat) OS=Methanobrevibacter smithii (strain ATCC 35061 / DSM 861 / OCM 144 / PS) OX=420247 GN=Msm_0372 PE=4 SV=1	179860000	245260000	420650000	1344600	1129000	3249600
A5UMW3	tr|A5UMW3|A5UMW3_METS3 CoB--CoM heterodisulfide reductase iron-sulfur subunit A OS=Methanobrevibacter smithii (strain ATCC 35061 / DSM 861 / OCM 144 / PS) OX=420247 GN=Msm_1336 PE=3 SV=1	542150000	337890000	490550000	1331200	1085100	3202000
A5UN56	tr|A5UN56|A5UN56_METS3 50S ribosomal protein L18e OS=Methanobrevibacter smithii (strain ATCC 35061 / DSM 861 / OCM 144 / PS) OX=420247 GN=rpl18e PE=3 SV=1	76490000	306220000	361710000	1374800	1324100	2988500
A5UJM8	sp|A5UJM8|RS6E_METS3 30S ribosomal protein S6e OS=Methanobrevibacter smithii (strain ATCC 35061 / DSM 861 / OCM 144 / PS) OX=420247 GN=rps6e PE=3 SV=1	156330000	390990000	299330000	895680	523580	2873600
A5UP00	sp|A5UP00|MCH_METS3 Methenyltetrahydromethanopterin cyclohydrolase OS=Methanobrevibacter smithii (strain ATCC 35061 / DSM 861 / OCM 144 / PS) OX=420247 GN=mch PE=3 SV=1	505210000	309340000	501960000	3110300	1394000	2833300
A5ULD8	tr|A5ULD8|A5ULD8_METS3 Methanogenesis marker 5 protein OS=Methanobrevibacter smithii (strain ATCC 35061 / DSM 861 / OCM 144 / PS) OX=420247 GN=Msm_0811 PE=4 SV=1	347640000	218840000	314190000	1134100	903960	2792000
A5UM96	tr|A5UM96|A5UM96_METS3 F0F1 ATP synthase subunit B OS=Methanobrevibacter smithii (strain ATCC 35061 / DSM 861 / OCM 144 / PS) OX=420247 GN=Msm_1119 PE=4 SV=1	173440000	45654000	141180000	1485400	1195000	2728300
A5UJM5	tr|A5UJM5|A5UJM5_METS3 inorganic diphosphatase OS=Methanobrevibacter smithii (strain ATCC 35061 / DSM 861 / OCM 144 / PS) OX=420247 GN=Msm_0198 PE=4 SV=1	238070000	407760000	251730000	1328000	779190	2695000
A5UN40	tr|A5UN40|A5UN40_METS3 Tungsten formylmethanofuran dehydrogenase, subunit A, FwdA OS=Methanobrevibacter smithii (strain ATCC 35061 / DSM 861 / OCM 144 / PS) OX=420247 GN=Msm_1413 PE=4 SV=1	565420000	360150000	384900000	694360	526780	2597300
A5UKB2	sp|A5UKB2|VATA_METS3 V-type ATP synthase alpha chain OS=Methanobrevibacter smithii (strain ATCC 35061 / DSM 861 / OCM 144 / PS) OX=420247 GN=atpA PE=3 SV=1	330210000	313900000	512730000	1162800	998330	2527000
A5UMJ0	tr|A5UMJ0|A5UMJ0_METS3 Bifunctional enzyme Fae/Hps OS=Methanobrevibacter smithii (strain ATCC 35061 / DSM 861 / OCM 144 / PS) OX=420247 GN=fae-hps PE=3 SV=1	335900000	260850000	384550000	864550	739090	2515300
A5UKS9	sp|A5UKS9|EF1B_METS3 Elongation factor 1-beta OS=Methanobrevibacter smithii (strain ATCC 35061 / DSM 861 / OCM 144 / PS) OX=420247 GN=ef1b PE=3 SV=1	229630000	450160000	379280000	887430	899010	2514600
A5UNQ7	sp|A5UNQ7|RL37A_METS3 50S ribosomal protein L37Ae OS=Methanobrevibacter smithii (strain ATCC 35061 / DSM 861 / OCM 144 / PS) OX=420247 GN=rpl37ae PE=3 SV=1	818140000	1327900000	1326800000	903330	598770	2443200
A5UL79	tr|A5UL79|A5UL79_METS3 30S ribosomal protein S17 OS=Methanobrevibacter smithii (strain ATCC 35061 / DSM 861 / OCM 144 / PS) OX=420247 GN=rps17 PE=3 SV=1	200020000	231160000	312510000	1607800	1174400	2425000
A5UL69	sp|A5UL69|RL18_METS3 50S ribosomal protein L18 OS=Methanobrevibacter smithii (strain ATCC 35061 / DSM 861 / OCM 144 / PS) OX=420247 GN=rpl18 PE=3 SV=1	235420000	349670000	311530000	813710	680330	2379600
A5UNB3	sp|A5UNB3|RS8E_METS3 30S ribosomal protein S8e OS=Methanobrevibacter smithii (strain ATCC 35061 / DSM 861 / OCM 144 / PS) OX=420247 GN=rps8e PE=3 SV=1	188780000	650490000	451360000	1334300	654410	2345800
A5UN58	tr|A5UN58|A5UN58_METS3 30S ribosomal protein S9 OS=Methanobrevibacter smithii (strain ATCC 35061 / DSM 861 / OCM 144 / PS) OX=420247 GN=rps9 PE=3 SV=1	274290000	370920000	435890000	532320	440580	2337400
A5ULM7	tr|A5ULM7|A5ULM7_METS3 30S ribosomal protein S7 OS=Methanobrevibacter smithii (strain ATCC 35061 / DSM 861 / OCM 144 / PS) OX=420247 GN=rps7 PE=3 SV=1	322620000	353010000	509070000	808070	942650	2328300
A5UKG2	tr|A5UKG2|A5UKG2_METS3 Universal stress protein, UspA OS=Methanobrevibacter smithii (strain ATCC 35061 / DSM 861 / OCM 144 / PS) OX=420247 GN=Msm_0485 PE=4 SV=1	431700000	350690000	473100000	535610	563050	2282200
A5UM14	sp|A5UM14|PSB_METS3 Proteasome subunit beta OS=Methanobrevibacter smithii (strain ATCC 35061 / DSM 861 / OCM 144 / PS) OX=420247 GN=psmB PE=3 SV=1	147390000	188700000	199670000	858960	684840	2264500
A5UJU4	tr|A5UJU4|A5UJU4_METS3 NAD(P)H-dependent FMN reductase (Multimeric flavodoxin) OS=Methanobrevibacter smithii (strain ATCC 35061 / DSM 861 / OCM 144 / PS) OX=420247 GN=Msm_0267 PE=4 SV=1	61419000	111340000	74321000	3193900	1901100	2256600
A5UL75	sp|A5UL75|RL5_METS3 50S ribosomal protein L5 OS=Methanobrevibacter smithii (strain ATCC 35061 / DSM 861 / OCM 144 / PS) OX=420247 GN=rpl5 PE=3 SV=1	361160000	490400000	479340000	1163000	491340	2211300
A5UN31	tr|A5UN31|A5UN31_METS3 Formate dehydrogenase, alpha subunit, FdhA OS=Methanobrevibacter smithii (strain ATCC 35061 / DSM 861 / OCM 144 / PS) OX=420247 GN=Msm_1404 PE=4 SV=1	282980000	295480000	316500000	1048800	778270	2209900
A5ULM8	sp|A5ULM8|RS12_METS3 30S ribosomal protein S12 OS=Methanobrevibacter smithii (strain ATCC 35061 / DSM 861 / OCM 144 / PS) OX=420247 GN=rps12 PE=3 SV=1	646400000	782720000	892380000	3407100	1499500	2175100
A5UKD3	tr|A5UKD3|A5UKD3_METS3 UPF0145 protein Msm_0456 OS=Methanobrevibacter smithii (strain ATCC 35061 / DSM 861 / OCM 144 / PS) OX=420247 GN=Msm_0456 PE=3 SV=1	363430000	289540000	257140000	1306500	728700	2168200
A5UJN0	sp|A5UJN0|NDK_METS3 Nucleoside diphosphate kinase OS=Methanobrevibacter smithii (strain ATCC 35061 / DSM 861 / OCM 144 / PS) OX=420247 GN=ndk PE=3 SV=1	223810000	352970000	325270000	887990	984640	2110300
A5UNH5	tr|A5UNH5|A5UNH5_METS3 Phosphoribosylformylglycinamidine synthase subunit PurS OS=Methanobrevibacter smithii (strain ATCC 35061 / DSM 861 / OCM 144 / PS) OX=420247 GN=purS PE=3 SV=1	159960000	143960000	195880000	973250	715780	2104300
A5UM30	tr|A5UM30|A5UM30_METS3 IMP dehydrogenase related protein OS=Methanobrevibacter smithii (strain ATCC 35061 / DSM 861 / OCM 144 / PS) OX=420247 GN=Msm_1053 PE=4 SV=1	364540000	337120000	399020000	563330	596120	2054700
A5UJX7	tr|A5UJX7|A5UJX7_METS3 Peptide/nickel ABC transporter, solute-binding component OS=Methanobrevibacter smithii (strain ATCC 35061 / DSM 861 / OCM 144 / PS) OX=420247 GN=Msm_0300 PE=4 SV=1	192570000	22905000	297350000	1491600	732270	1987900
A5UKU9	sp|A5UKU9|RL1_METS3 50S ribosomal protein L1 OS=Methanobrevibacter smithii (strain ATCC 35061 / DSM 861 / OCM 144 / PS) OX=420247 GN=rpl1 PE=3 SV=2	246280000	345280000	464220000	867760	606260	1986000
A5UJX5	tr|A5UJX5|A5UJX5_METS3 50S ribosomal protein L15e OS=Methanobrevibacter smithii (strain ATCC 35061 / DSM 861 / OCM 144 / PS) OX=420247 GN=rpl15e PE=3 SV=1	460980000	573200000	446620000	2319000	1646600	1962500
A5UN57	tr|A5UN57|A5UN57_METS3 50S ribosomal protein L13 OS=Methanobrevibacter smithii (strain ATCC 35061 / DSM 861 / OCM 144 / PS) OX=420247 GN=rpl13 PE=3 SV=1	332550000	492930000	592450000	186060	136690	1950000
A5UKY8	sp|A5UKY8|RS3A_METS3 30S ribosomal protein S3Ae OS=Methanobrevibacter smithii (strain ATCC 35061 / DSM 861 / OCM 144 / PS) OX=420247 GN=rps3ae PE=3 SV=1	354060000	380630000	527520000	960360	1034100	1947800
A5UJ53	tr|A5UJ53|A5UJ53_METS3 Predicted transcriptional regulator OS=Methanobrevibacter smithii (strain ATCC 35061 / DSM 861 / OCM 144 / PS) OX=420247 GN=Msm_0026 PE=4 SV=1	163080000	212190000	234190000	399620	650880	1931200
A5UL77	sp|A5UL77|RL24_METS3 50S ribosomal protein L24 OS=Methanobrevibacter smithii (strain ATCC 35061 / DSM 861 / OCM 144 / PS) OX=420247 GN=rpl24 PE=3 SV=1	135430000	272880000	319730000	86517	160850	1922300
A5UL84	sp|A5UL84|RL22_METS3 50S ribosomal protein L22 OS=Methanobrevibacter smithii (strain ATCC 35061 / DSM 861 / OCM 144 / PS) OX=420247 GN=rpl22 PE=3 SV=1	280390000	638860000	657240000	583300	607050	1919400
A5UL89	sp|A5UL89|RL3_METS3 50S ribosomal protein L3 OS=Methanobrevibacter smithii (strain ATCC 35061 / DSM 861 / OCM 144 / PS) OX=420247 GN=rpl3 PE=3 SV=1	340780000	477620000	614570000	558880	599520	1870200
A5ULB9	tr|A5ULB9|A5ULB9_METS3 Predicted calcineurin-like phosphoesterase OS=Methanobrevibacter smithii (strain ATCC 35061 / DSM 861 / OCM 144 / PS) OX=420247 GN=Msm_0792 PE=4 SV=1	2368200	1021900	6637800	1052500	474780	1867400
A5ULE9	tr|A5ULE9|A5ULE9_METS3 Photosynthetic reaction centre cytoplasmic domain-containing protein OS=Methanobrevibacter smithii (strain ATCC 35061 / DSM 861 / OCM 144 / PS) OX=420247 GN=Msm_0822 PE=4 SV=1	167550000	397080000	273880000	867790	422930	1801500
A5UN74	tr|A5UN74|A5UN74_METS3 Cupin_2 domain-containing protein OS=Methanobrevibacter smithii (strain ATCC 35061 / DSM 861 / OCM 144 / PS) OX=420247 GN=Msm_1447 PE=4 SV=1	471570000	337770000	736930000	784080	570050	1758500
A5UKB1	sp|A5UKB1|VATB_METS3 V-type ATP synthase beta chain OS=Methanobrevibacter smithii (strain ATCC 35061 / DSM 861 / OCM 144 / PS) OX=420247 GN=atpB PE=3 SV=1	261750000	206490000	298220000	751300	525460	1755800
A5UKG1	tr|A5UKG1|A5UKG1_METS3 Inosine-5-monophosphate dehydrogenase related protein OS=Methanobrevibacter smithii (strain ATCC 35061 / DSM 861 / OCM 144 / PS) OX=420247 GN=Msm_0484 PE=4 SV=1	402430000	199290000	419960000	795780	465150	1752600
A5UKU2	tr|A5UKU2|A5UKU2_METS3 Fructose-1,6-bisphosphate aldolase/phosphatase OS=Methanobrevibacter smithii (strain ATCC 35061 / DSM 861 / OCM 144 / PS) OX=420247 GN=fbp PE=3 SV=1	208340000	237890000	286730000	922550	510240	1745100
A5UK21	tr|A5UK21|A5UK21_METS3 AbrB/MazE/SpoVT family DNA-binding domain-containing protein OS=Methanobrevibacter smithii (strain ATCC 35061 / DSM 861 / OCM 144 / PS) OX=420247 GN=Msm_0344 PE=4 SV=1	121310000	149740000	186370000	551450	517940	1718000
A5UJS2	sp|A5UJS2|PSA_METS3 Proteasome subunit alpha OS=Methanobrevibacter smithii (strain ATCC 35061 / DSM 861 / OCM 144 / PS) OX=420247 GN=psmA PE=3 SV=1	166000000	192140000	229110000	517890	594090	1705100
A5UN54	sp|A5UN54|RS11_METS3 30S ribosomal protein S11 OS=Methanobrevibacter smithii (strain ATCC 35061 / DSM 861 / OCM 144 / PS) OX=420247 GN=rps11 PE=3 SV=1	140070000	177290000	244600000	952060	462210	1692800
A5UL62	sp|A5UL62|RL34_METS3 50S ribosomal protein L34e OS=Methanobrevibacter smithii (strain ATCC 35061 / DSM 861 / OCM 144 / PS) OX=420247 GN=rpl34e PE=3 SV=1	244040000	324170000	455470000	555610	539140	1661400
A5UMM2	tr|A5UMM2|A5UMM2_METS3 DNA/RNA-binding protein Alba OS=Methanobrevibacter smithii (strain ATCC 35061 / DSM 861 / OCM 144 / PS) OX=420247 GN=albA PE=3 SV=1	219670000	140910000	287550000	1302400	1019200	1649700
A5ULU8	tr|A5ULU8|A5ULU8_METS3 Methyl-coenzyme M reductase, component A2 OS=Methanobrevibacter smithii (strain ATCC 35061 / DSM 861 / OCM 144 / PS) OX=420247 GN=Msm_0971 PE=4 SV=1	313060000	252380000	326350000	511750	366600	1644800
A5UM31	tr|A5UM31|A5UM31_METS3 IMP dehydrogenase related protein OS=Methanobrevibacter smithii (strain ATCC 35061 / DSM 861 / OCM 144 / PS) OX=420247 GN=Msm_1054 PE=4 SV=1	379690000	330670000	398300000	913780	603390	1640100
A5UN88	tr|A5UN88|A5UN88_METS3 Methyl viologen-reducing hydrogenase, delta subunit, MvhD OS=Methanobrevibacter smithii (strain ATCC 35061 / DSM 861 / OCM 144 / PS) OX=420247 GN=Msm_1461 PE=3 SV=1	506380000	1032700	355270000	552850	238410	1629100
A5UKV0	sp|A5UKV0|RL11_METS3 50S ribosomal protein L11 OS=Methanobrevibacter smithii (strain ATCC 35061 / DSM 861 / OCM 144 / PS) OX=420247 GN=rpl11 PE=3 SV=1	25643000	49833000	56639000	618640	561420	1621600
A5UL95	tr|A5UL95|A5UL95_METS3 Conserved protein OS=Methanobrevibacter smithii (strain ATCC 35061 / DSM 861 / OCM 144 / PS) OX=420247 GN=Msm_0768 PE=4 SV=1	212180000	193810000	248350000	1040800	725120	1519400
A5UM99	tr|A5UM99|A5UM99_METS3 Coenzyme F420-reducing hydrogenase, gamma subunit, FrhG OS=Methanobrevibacter smithii (strain ATCC 35061 / DSM 861 / OCM 144 / PS) OX=420247 GN=Msm_1122 PE=3 SV=1	204940000	296160000	285890000	984390	568850	1507700
A5UL66	sp|A5UL66|RL15_METS3 50S ribosomal protein L15 OS=Methanobrevibacter smithii (strain ATCC 35061 / DSM 861 / OCM 144 / PS) OX=420247 GN=rpl15 PE=3 SV=1	152520000	246930000	318530000	784390	455650	1494500
A5UM09	tr|A5UM09|A5UM09_METS3 Transcriptional regulator, Lrp family OS=Methanobrevibacter smithii (strain ATCC 35061 / DSM 861 / OCM 144 / PS) OX=420247 GN=Msm_1032 PE=4 SV=1	348370000	217840000	443450000	815540	832090	1492800
A5ULT6	tr|A5ULT6|A5ULT6_METS3 Metal-sensing transcriptional repressor OS=Methanobrevibacter smithii (strain ATCC 35061 / DSM 861 / OCM 144 / PS) OX=420247 GN=Msm_0959 PE=4 SV=1	97155000	15423000	160800000	605040	581470	1468900
A5UL68	sp|A5UL68|RS5_METS3 30S ribosomal protein S5 OS=Methanobrevibacter smithii (strain ATCC 35061 / DSM 861 / OCM 144 / PS) OX=420247 GN=rps5 PE=3 SV=1	268580000	377310000	366180000	622310	478790	1462100
A5UL72	sp|A5UL72|RL6_METS3 50S ribosomal protein L6 OS=Methanobrevibacter smithii (strain ATCC 35061 / DSM 861 / OCM 144 / PS) OX=420247 GN=rpl6 PE=3 SV=1	104150000	163300000	168560000	672880	551070	1416900
A5UMK0	tr|A5UMK0|A5UMK0_METS3 Carbonic anhydrase OS=Methanobrevibacter smithii (strain ATCC 35061 / DSM 861 / OCM 144 / PS) OX=420247 GN=Msm_1223 PE=3 SV=1	163710000	156460000	170940000	954800	146010	1396200
A5UJK8	tr|A5UJK8|A5UJK8_METS3 50S ribosomal protein L37e OS=Methanobrevibacter smithii (strain ATCC 35061 / DSM 861 / OCM 144 / PS) OX=420247 GN=rpl37e PE=3 SV=1	104810000	97839000	147760000	1519900	1022700	1396000
A5UL47	sp|A5UL47|TBP_METS3 TATA-box-binding protein OS=Methanobrevibacter smithii (strain ATCC 35061 / DSM 861 / OCM 144 / PS) OX=420247 GN=tbp PE=3 SV=1	175020000	137110000	204700000	926960	346390	1395600
A5UMW0	sp|A5UMW0|RADA_METS3 DNA repair and recombination protein RadA OS=Methanobrevibacter smithii (strain ATCC 35061 / DSM 861 / OCM 144 / PS) OX=420247 GN=radA PE=3 SV=1	125880000	76367000	192870000	356550	562210	1338500
A5UM69	tr|A5UM69|A5UM69_METS3 Formylmethanofuran--tetrahydromethanopterin formyltransferase OS=Methanobrevibacter smithii (strain ATCC 35061 / DSM 861 / OCM 144 / PS) OX=420247 GN=ftr PE=3 SV=1	365420000	351820000	454310000	1283000	798930	1241500
A5UK67	tr|A5UK67|A5UK67_METS3 Nitro_FeMo-Co domain-containing protein OS=Methanobrevibacter smithii (strain ATCC 35061 / DSM 861 / OCM 144 / PS) OX=420247 GN=Msm_0390 PE=4 SV=1	85964000	88637000	117760000	256430	657660	1228400
A5UN36	tr|A5UN36|A5UN36_METS3 Tungsten formylmethanofuran dehydrogenase, subunit F, FwdF OS=Methanobrevibacter smithii (strain ATCC 35061 / DSM 861 / OCM 144 / PS) OX=420247 GN=Msm_1409 PE=4 SV=1	228360000	212180000	208790000	467960	483940	1197900
A5ULK9	tr|A5ULK9|A5ULK9_METS3 3-chlorobenzoate-3,4-dioxygenase dyhydrogenase OS=Methanobrevibacter smithii (strain ATCC 35061 / DSM 861 / OCM 144 / PS) OX=420247 GN=Msm_0882 PE=4 SV=1	217840000	108920000	272240000	466560	377990	1196200
A5UL13	tr|A5UL13|A5UL13_METS3 Acetolactate synthase (TPP-requiring), large subunit, IlvB OS=Methanobrevibacter smithii (strain ATCC 35061 / DSM 861 / OCM 144 / PS) OX=420247 GN=Msm_0686 PE=3 SV=1	1492100	1211800	1125100	896190	1953600	1175100
A5UN96	tr|A5UN96|A5UN96_METS3 Nitrate/sulfonate/bicarbonate ABC transporter, substrate-binding component, TauA OS=Methanobrevibacter smithii (strain ATCC 35061 / DSM 861 / OCM 144 / PS) OX=420247 GN=Msm_1469 PE=4 SV=1	267510000	195490000	284910000	716430	483770	1168000
A5UL71	tr|A5UL71|A5UL71_METS3 50S ribosomal protein L32e OS=Methanobrevibacter smithii (strain ATCC 35061 / DSM 861 / OCM 144 / PS) OX=420247 GN=Msm_0744 PE=3 SV=1	184010000	331990000	427130000	326430	443340	1154400
A5UMA1	tr|A5UMA1|A5UMA1_METS3 Coenzyme F420-reducing hydrogenase, alpha subunit, FrhA OS=Methanobrevibacter smithii (strain ATCC 35061 / DSM 861 / OCM 144 / PS) OX=420247 GN=Msm_1124 PE=3 SV=1	192440000	223690000	231460000	328140	463800	1126500
A5ULH0	tr|A5ULH0|A5ULH0_METS3 deoxyribose-phosphate aldolase OS=Methanobrevibacter smithii (strain ATCC 35061 / DSM 861 / OCM 144 / PS) OX=420247 GN=Msm_0843 PE=3 SV=1	60279000	60948000	102830000	297100	308850	1114200
A5ULM6	sp|A5ULM6|EF2_METS3 Elongation factor 2 OS=Methanobrevibacter smithii (strain ATCC 35061 / DSM 861 / OCM 144 / PS) OX=420247 GN=fusA PE=3 SV=1	170420000	210590000	193260000	585570	414210	1109900
A5UNX8	sp|A5UNX8|GGR_METS3 Digeranylgeranylglycerophospholipid reductase OS=Methanobrevibacter smithii (strain ATCC 35061 / DSM 861 / OCM 144 / PS) OX=420247 GN=Msm_1701 PE=3 SV=1	311260000	252910000	297090000	747520	632470	1105100
A5UMW4	sp|A5UMW4|GLYA_METS3 Serine hydroxymethyltransferase OS=Methanobrevibacter smithii (strain ATCC 35061 / DSM 861 / OCM 144 / PS) OX=420247 GN=glyA PE=3 SV=1	153580000	73690000	158350000	384110	290720	1101500
A5UM86	tr|A5UM86|A5UM86_METS3 Chaperone protein DnaK OS=Methanobrevibacter smithii (strain ATCC 35061 / DSM 861 / OCM 144 / PS) OX=420247 GN=dnaK PE=3 SV=1	203880000	179060000	244390000	498960	356590	1100600
A5UN41	tr|A5UN41|A5UN41_METS3 formylmethanofuran dehydrogenase OS=Methanobrevibacter smithii (strain ATCC 35061 / DSM 861 / OCM 144 / PS) OX=420247 GN=Msm_1414 PE=4 SV=1	268780000	189450000	224220000	522010	415360	1085100
A5UKB4	sp|A5UKB4|VATC_METS3 V-type ATP synthase subunit C OS=Methanobrevibacter smithii (strain ATCC 35061 / DSM 861 / OCM 144 / PS) OX=420247 GN=atpC PE=3 SV=1	163920000	75454000	134990000	214710	118720	1073500
A5UL67	sp|A5UL67|RL30_METS3 50S ribosomal protein L30 OS=Methanobrevibacter smithii (strain ATCC 35061 / DSM 861 / OCM 144 / PS) OX=420247 GN=rpl30 PE=3 SV=1	72760000	122620000	142560000	184840	333000	1054700
A5UN39	tr|A5UN39|A5UN39_METS3 Tungsten-containing formylmethanofuran dehydrogenase 2 subunit B OS=Methanobrevibacter smithii (strain ATCC 35061 / DSM 861 / OCM 144 / PS) OX=420247 GN=Msm_1412 PE=3 SV=1	273830000	232090000	206790000	237970	258710	1041300
A5ULQ7	tr|A5ULQ7|A5ULQ7_METS3 Peptidyl-prolyl cis-trans isomerase OS=Methanobrevibacter smithii (strain ATCC 35061 / DSM 861 / OCM 144 / PS) OX=420247 GN=Msm_0930 PE=3 SV=1	127720000	252760000	202570000	563090	246700	1034400
A5UMP5	tr|A5UMP5|A5UMP5_METS3 UPF0147 protein Msm_1268 OS=Methanobrevibacter smithii (strain ATCC 35061 / DSM 861 / OCM 144 / PS) OX=420247 GN=Msm_1268 PE=3 SV=1	92613000	165760000	82314000	154060	187680	1005000
A5UNI9	tr|A5UNI9|A5UNI9_METS3 Acetyl-CoA acyltransferase, SCP-type thiolase family OS=Methanobrevibacter smithii (strain ATCC 35061 / DSM 861 / OCM 144 / PS) OX=420247 GN=Msm_1562 PE=4 SV=1	303430000	157590000	296060000	358630	237200	994180
A5UP10	tr|A5UP10|A5UP10_METS3 Rubrerythrin OS=Methanobrevibacter smithii (strain ATCC 35061 / DSM 861 / OCM 144 / PS) OX=420247 GN=Msm_1733 PE=4 SV=1	349100000	267230000	441140000	228910	239750	976160
A5UMH1	sp|A5UMH1|RS15_METS3 30S ribosomal protein S15 OS=Methanobrevibacter smithii (strain ATCC 35061 / DSM 861 / OCM 144 / PS) OX=420247 GN=rps15 PE=3 SV=1	134950000	193570000	284700000	68127	321360	973510
A5ULN3	tr|A5ULN3|A5ULN3_METS3 Probable transcription termination protein NusA OS=Methanobrevibacter smithii (strain ATCC 35061 / DSM 861 / OCM 144 / PS) OX=420247 GN=nusA PE=3 SV=1	274080000	162550000	315790000	393470	369220	961460
A5ULX7	tr|A5ULX7|A5ULX7_METS3 Methyl viologen-reducing hydrogenase, gamma subunit, MvhG OS=Methanobrevibacter smithii (strain ATCC 35061 / DSM 861 / OCM 144 / PS) OX=420247 GN=Msm_1000 PE=4 SV=1	148860000	108220000	156770000	332670	396360	954600
A5UN52	sp|A5UN52|RS13_METS3 30S ribosomal protein S13 OS=Methanobrevibacter smithii (strain ATCC 35061 / DSM 861 / OCM 144 / PS) OX=420247 GN=rps13 PE=3 SV=1	41881000	65079000	42489000	481890	288310	929410
A5UL64	tr|A5UL64|A5UL64_METS3 Adenylate kinase OS=Methanobrevibacter smithii (strain ATCC 35061 / DSM 861 / OCM 144 / PS) OX=420247 GN=adkA PE=3 SV=1	205270000	244830000	267430000	396240	151620	921600
A5UMS5	tr|A5UMS5|A5UMS5_METS3 3-isopropylmalate dehydrogenase, LeuB OS=Methanobrevibacter smithii (strain ATCC 35061 / DSM 861 / OCM 144 / PS) OX=420247 GN=Msm_1298 PE=3 SV=1	166180000	138220000	224270000	49905	391090	915130
A5ULY6	tr|A5ULY6|A5ULY6_METS3 Tetrahydromethanopterin S-methyltransferase subunit F OS=Methanobrevibacter smithii (strain ATCC 35061 / DSM 861 / OCM 144 / PS) OX=420247 GN=mtrF PE=3 SV=1	62139000	14680000	46630000	371470	256240	914060
A5ULX9	tr|A5ULX9|A5ULX9_METS3 ABC transporter involved in Fe-S cluster assembly, permease component OS=Methanobrevibacter smithii (strain ATCC 35061 / DSM 861 / OCM 144 / PS) OX=420247 GN=Msm_1002 PE=4 SV=1	181530000	142670000	257160000	463120	360290	901530
A5UJ69	tr|A5UJ69|A5UJ69_METS3 Histidine kinase OS=Methanobrevibacter smithii (strain ATCC 35061 / DSM 861 / OCM 144 / PS) OX=420247 GN=Msm_0042 PE=4 SV=1	101040000	113170000	153750000	723470	320400	881440
A5UNK8	tr|A5UNK8|A5UNK8_METS3 UvrABC system protein A OS=Methanobrevibacter smithii (strain ATCC 35061 / DSM 861 / OCM 144 / PS) OX=420247 GN=uvrA PE=3 SV=1	7357900	8559100	14203000	907760	880110	878860
A5UM95	tr|A5UM95|A5UM95_METS3 Viral A-type inclusion protein OS=Methanobrevibacter smithii (strain ATCC 35061 / DSM 861 / OCM 144 / PS) OX=420247 GN=Msm_1118 PE=4 SV=1	53240000	31305000	80773000	1675800	1277200	878420
A5UJR0	tr|A5UJR0|A5UJR0_METS3 Nitrogen regulatory protein P-II, GlnK OS=Methanobrevibacter smithii (strain ATCC 35061 / DSM 861 / OCM 144 / PS) OX=420247 GN=Msm_0233 PE=3 SV=1	41806000	83364000	156740000	178890	339360	874840
A5UMG4	tr|A5UMG4|A5UMG4_METS3 ERCC4-like helicase OS=Methanobrevibacter smithii (strain ATCC 35061 / DSM 861 / OCM 144 / PS) OX=420247 GN=Msm_1187 PE=4 SV=1	7192500	4106000	5345500	937520	937700	858920
A5ULI1	tr|A5ULI1|A5ULI1_METS3 Uncharacterized protein OS=Methanobrevibacter smithii (strain ATCC 35061 / DSM 861 / OCM 144 / PS) OX=420247 GN=Msm_0854 PE=4 SV=1	442170000	456430000	564960000	730670	446750	852570
A5UN03	tr|A5UN03|A5UN03_METS3 DNA-directed RNA polymerase subunit Rpo4 OS=Methanobrevibacter smithii (strain ATCC 35061 / DSM 861 / OCM 144 / PS) OX=420247 GN=rpo4 PE=3 SV=1	46882000	102790000	80530000	218730	90166	849620
A5UL39	tr|A5UL39|A5UL39_METS3 bPH_1 domain-containing protein OS=Methanobrevibacter smithii (strain ATCC 35061 / DSM 861 / OCM 144 / PS) OX=420247 GN=Msm_0712 PE=4 SV=1	5518900	60791000	9673900	252530	247010	838790
A5UJV9	tr|A5UJV9|A5UJV9_METS3 Adhesin-like protein OS=Methanobrevibacter smithii (strain ATCC 35061 / DSM 861 / OCM 144 / PS) OX=420247 GN=Msm_0282 PE=4 SV=1	66604000	97874000	92510000	336530	232920	834410
A5UK31	tr|A5UK31|A5UK31_METS3 Proteasome-activating nucleotidase OS=Methanobrevibacter smithii (strain ATCC 35061 / DSM 861 / OCM 144 / PS) OX=420247 GN=pan PE=3 SV=1	156680000	106350000	163310000	398940	279080	830330
A5UMS0	tr|A5UMS0|A5UMS0_METS3 Nitroreductase, NADH oxidase/flavin reductase family OS=Methanobrevibacter smithii (strain ATCC 35061 / DSM 861 / OCM 144 / PS) OX=420247 GN=Msm_1293 PE=4 SV=1	297270000	157510000	274140000	1515300	266450	828020
A5UL15	tr|A5UL15|A5UL15_METS3 4-oxalocrotonate tautomerase OS=Methanobrevibacter smithii (strain ATCC 35061 / DSM 861 / OCM 144 / PS) OX=420247 GN=Msm_0688 PE=4 SV=1	72287000	87062000	86919000	240770	254210	826670
A5UN45	tr|A5UN45|A5UN45_METS3 Glutamine synthetase OS=Methanobrevibacter smithii (strain ATCC 35061 / DSM 861 / OCM 144 / PS) OX=420247 GN=Msm_1418 PE=3 SV=1	91780000	135320000	140900000	402100	285870	823600
A5UKJ2	tr|A5UKJ2|A5UKJ2_METS3 Methanol:cobalamin methyltransferase. MtaB OS=Methanobrevibacter smithii (strain ATCC 35061 / DSM 861 / OCM 144 / PS) OX=420247 GN=Msm_0515 PE=4 SV=1	79467000	124220000	65973000	433330	293930	817480
A5UN15	tr|A5UN15|A5UN15_METS3 Phosphomethylpyrimidine synthase OS=Methanobrevibacter smithii (strain ATCC 35061 / DSM 861 / OCM 144 / PS) OX=420247 GN=thiC PE=3 SV=1	150040000	163810000	223150000	336070	308810	816560
A5ULL0	sp|A5ULL0|PYREL_METS3 PyrE-like protein OS=Methanobrevibacter smithii (strain ATCC 35061 / DSM 861 / OCM 144 / PS) OX=420247 GN=Msm_0883 PE=3 SV=1	72082000	102610000	121180000	252650	324310	783010
A5ULP6	sp|A5ULP6|TPIS_METS3 Triosephosphate isomerase OS=Methanobrevibacter smithii (strain ATCC 35061 / DSM 861 / OCM 144 / PS) OX=420247 GN=tpiA PE=3 SV=1	93880000	62126000	122520000	81147	242750	777150
A5UMP6	tr|A5UMP6|A5UMP6_METS3 Putative Met repressor-like protein OS=Methanobrevibacter smithii (strain ATCC 35061 / DSM 861 / OCM 144 / PS) OX=420247 GN=Msm_1269 PE=4 SV=1	29768000	24687000	52892000	416330	231190	776050
A5UJ48	tr|A5UJ48|A5UJ48_METS3 Short chain dehydrogenase (7-alpha-hydroxysteroid dehydrogenase) OS=Methanobrevibacter smithii (strain ATCC 35061 / DSM 861 / OCM 144 / PS) OX=420247 GN=Msm_0021 PE=4 SV=1	148450000	82924000	120430000	398060	244370	775920
A5UMC3	tr|A5UMC3|A5UMC3_METS3 anthranilate synthase OS=Methanobrevibacter smithii (strain ATCC 35061 / DSM 861 / OCM 144 / PS) OX=420247 GN=Msm_1146 PE=3 SV=1	4718300	9065400	6629500	1037600	95213	765830
A5UML9	tr|A5UML9|A5UML9_METS3 Tryptophan synthase beta chain OS=Methanobrevibacter smithii (strain ATCC 35061 / DSM 861 / OCM 144 / PS) OX=420247 GN=trpB PE=3 SV=1	66997000	59929000	89921000	276270	219810	760270
A5UMS3	sp|A5UMS3|RISB_METS3 6,7-dimethyl-8-ribityllumazine synthase OS=Methanobrevibacter smithii (strain ATCC 35061 / DSM 861 / OCM 144 / PS) OX=420247 GN=ribH PE=3 SV=1	48901000	71825000	76752000	221200	256390	741090
A5UNH7	tr|A5UNH7|A5UNH7_METS3 Uroporphyrin-III C-methyltransferase, CobA OS=Methanobrevibacter smithii (strain ATCC 35061 / DSM 861 / OCM 144 / PS) OX=420247 GN=Msm_1550 PE=3 SV=1	57861000	41793000	55801000	340310	205040	726480
A5UL70	tr|A5UL70|A5UL70_METS3 50S ribosomal protein L19e OS=Methanobrevibacter smithii (strain ATCC 35061 / DSM 861 / OCM 144 / PS) OX=420247 GN=rpl19e PE=3 SV=1	305490000	437000000	547640000	446340	505970	704650
A5ULI5	tr|A5ULI5|A5ULI5_METS3 1-(5-phosphoribosyl)-5-[(5-phosphoribosylamino)methylideneamino] imidazole-4-carboxamide isomerase OS=Methanobrevibacter smithii (strain ATCC 35061 / DSM 861 / OCM 144 / PS) OX=420247 GN=hisA PE=3 SV=1	29314000	31295000	28711000	166810	246020	693740
A5ULN5	tr|A5ULN5|A5ULN5_METS3 DNA-directed RNA polymerase subunit Rpo1C OS=Methanobrevibacter smithii (strain ATCC 35061 / DSM 861 / OCM 144 / PS) OX=420247 GN=rpo1C PE=3 SV=1	164340000	104310000	211280000	248630	320970	690020
A5UKA1	sp|A5UKA1|TF2B_METS3 Transcription initiation factor IIB OS=Methanobrevibacter smithii (strain ATCC 35061 / DSM 861 / OCM 144 / PS) OX=420247 GN=tfb PE=3 SV=1	142870000	94021000	135430000	386430	205380	689910
A5UNQ8	tr|A5UNQ8|A5UNQ8_METS3 DNA-directed RNA polymerase subunit Rpo12 OS=Methanobrevibacter smithii (strain ATCC 35061 / DSM 861 / OCM 144 / PS) OX=420247 GN=rpo12 PE=3 SV=1	172130000	286160000	241890000	888940	679460	685560
A5UKB0	sp|A5UKB0|VATD_METS3 V-type ATP synthase subunit D OS=Methanobrevibacter smithii (strain ATCC 35061 / DSM 861 / OCM 144 / PS) OX=420247 GN=atpD PE=3 SV=1	111260000	85025000	154130000	241420	250430	680550
A5UL92	tr|A5UL92|A5UL92_METS3 Pyruvate carboxylase (Acetyl-CoA/biotin carboxylase), subunit A, PycA OS=Methanobrevibacter smithii (strain ATCC 35061 / DSM 861 / OCM 144 / PS) OX=420247 GN=Msm_0765 PE=4 SV=1	153190000	90810000	140630000	426800	199260	671880
A5UNZ0	tr|A5UNZ0|A5UNZ0_METS3 Predicted regulatory protein, amino acid-binding ACT domain family OS=Methanobrevibacter smithii (strain ATCC 35061 / DSM 861 / OCM 144 / PS) OX=420247 GN=Msm_1713 PE=4 SV=1	36958000	24215000	88841000	232830	119670	665170
A5ULF7	sp|A5ULF7|DAPB_METS3 4-hydroxy-tetrahydrodipicolinate reductase OS=Methanobrevibacter smithii (strain ATCC 35061 / DSM 861 / OCM 144 / PS) OX=420247 GN=dapB PE=3 SV=1	115180000	122370000	117410000	328790	256950	657360
A5UKD4	tr|A5UKD4|A5UKD4_METS3 D-3-phosphoglycerate dehydrogenase OS=Methanobrevibacter smithii (strain ATCC 35061 / DSM 861 / OCM 144 / PS) OX=420247 GN=Msm_0457 PE=3 SV=1	102130000	111210000	115820000	269730	287080	650680
A5UL19	tr|A5UL19|A5UL19_METS3 Dnd system-associated protein 4 OS=Methanobrevibacter smithii (strain ATCC 35061 / DSM 861 / OCM 144 / PS) OX=420247 GN=Msm_0692 PE=4 SV=1	29910000	19031000	54360000	39753	223950	650620
A5UJ83	tr|A5UJ83|A5UJ83_METS3 2-amino-3,7-dideoxy-D-threo-hept-6-ulosonate synthase OS=Methanobrevibacter smithii (strain ATCC 35061 / DSM 861 / OCM 144 / PS) OX=420247 GN=aroA PE=3 SV=1	62948000	77697000	75920000	134560	117200	646930
A5UL83	sp|A5UL83|RS3_METS3 30S ribosomal protein S3 OS=Methanobrevibacter smithii (strain ATCC 35061 / DSM 861 / OCM 144 / PS) OX=420247 GN=rps3 PE=3 SV=1	266440000	235340000	354710000	434650	233300	641900
A5UJF2	sp|A5UJF2|RL40_METS3 50S ribosomal protein L40e OS=Methanobrevibacter smithii (strain ATCC 35061 / DSM 861 / OCM 144 / PS) OX=420247 GN=rpl40e PE=3 SV=1	114150000	264610000	176380000	469430	323850	595500
A5UJY5	tr|A5UJY5|A5UJY5_METS3 Formylmethanofuran:tetrahydromethanopterin formyltransferase, FtrC OS=Methanobrevibacter smithii (strain ATCC 35061 / DSM 861 / OCM 144 / PS) OX=420247 GN=Msm_0308 PE=3 SV=1	93657000	54821000	88700000	156620	139150	575860
A5UJJ5	tr|A5UJJ5|A5UJJ5_METS3 Type I-B CRISPR-associated protein Cas7/Cst2/DevR OS=Methanobrevibacter smithii (strain ATCC 35061 / DSM 861 / OCM 144 / PS) OX=420247 GN=Msm_0168 PE=4 SV=1	40453000	52275000	46670000	204810	80741	574860
A5ULH6	tr|A5ULH6|A5ULH6_METS3 Molybdenum cofactor biosynthesis-related protein, MoaA OS=Methanobrevibacter smithii (strain ATCC 35061 / DSM 861 / OCM 144 / PS) OX=420247 GN=Msm_0849 PE=4 SV=1	126650000	58741000	98789000	224830	193960	574120
A5ULI9	sp|A5ULI9|PYRI_METS3 Aspartate carbamoyltransferase regulatory chain OS=Methanobrevibacter smithii (strain ATCC 35061 / DSM 861 / OCM 144 / PS) OX=420247 GN=pyrI PE=3 SV=1	21846000	23356000	28574000	228290	244470	570480
A5UL86	sp|A5UL86|RL2_METS3 50S ribosomal protein L2 OS=Methanobrevibacter smithii (strain ATCC 35061 / DSM 861 / OCM 144 / PS) OX=420247 GN=rpl2 PE=3 SV=1	101150000	171770000	193530000	128160	88380	563900
A5UMX6	tr|A5UMX6|A5UMX6_METS3 F420H2-oxidase/flavoprotein, FprA OS=Methanobrevibacter smithii (strain ATCC 35061 / DSM 861 / OCM 144 / PS) OX=420247 GN=Msm_1349 PE=4 SV=1	173600000	180510000	266930000	164940	205320	561430
A5UM98	tr|A5UM98|A5UM98_METS3 Coenzyme F420-reducing hydrogenase, beta subunit, FrhB OS=Methanobrevibacter smithii (strain ATCC 35061 / DSM 861 / OCM 144 / PS) OX=420247 GN=Msm_1121 PE=4 SV=1	162270000	272890000	251790000	93196	179240	551520
A5UJJ6	tr|A5UJJ6|A5UJJ6_METS3 Predicted CRISPR-associated protein OS=Methanobrevibacter smithii (strain ATCC 35061 / DSM 861 / OCM 144 / PS) OX=420247 GN=Msm_0169 PE=4 SV=1	3899600	4887200	6262500	356750	787630	533120
A5ULB0	tr|A5ULB0|A5ULB0_METS3 Tungsten formylmethanofuran dehydrogenase, subunit F, FwdF OS=Methanobrevibacter smithii (strain ATCC 35061 / DSM 861 / OCM 144 / PS) OX=420247 GN=Msm_0783 PE=4 SV=1	80678000	93263000	93351000	224810	137450	517750
A5UMJ4	tr|A5UMJ4|A5UMJ4_METS3 Type II restriction endonuclease OS=Methanobrevibacter smithii (strain ATCC 35061 / DSM 861 / OCM 144 / PS) OX=420247 GN=Msm_1217 PE=4 SV=1	10959000	3077300	11042000	19886	26414	517290
A5UMK2	tr|A5UMK2|A5UMK2_METS3 Acetolactate synthase OS=Methanobrevibacter smithii (strain ATCC 35061 / DSM 861 / OCM 144 / PS) OX=420247 GN=Msm_1225 PE=3 SV=1	38699000	21468000	28769000	118480	68812	515590
A5UJG1	tr|A5UJG1|A5UJG1_METS3 M42 glutamyl aminopeptidase/endo-glucanase OS=Methanobrevibacter smithii (strain ATCC 35061 / DSM 861 / OCM 144 / PS) OX=420247 GN=Msm_0134 PE=3 SV=1	87618000	116950000	87386000	231270	109010	513140
A5UMQ8	tr|A5UMQ8|A5UMQ8_METS3 Sirohydrochlorin cobaltochelatase OS=Methanobrevibacter smithii (strain ATCC 35061 / DSM 861 / OCM 144 / PS) OX=420247 GN=cbiX PE=3 SV=1	17366000	9433700	27063000	57874	213810	512020
A5UJN3	sp|A5UJN3|RL7A_METS3 50S ribosomal protein L7Ae OS=Methanobrevibacter smithii (strain ATCC 35061 / DSM 861 / OCM 144 / PS) OX=420247 GN=rpl7ae PE=3 SV=1	100250000	183170000	201110000	1270200	217110	509790
A5UKP8	tr|A5UKP8|A5UKP8_METS3 5,10-methenyltetrahydromethanopterin hydrogenase cofactor biosynthesis protein HmdC OS=Methanobrevibacter smithii (strain ATCC 35061 / DSM 861 / OCM 144 / PS) OX=420247 GN=Msm_0571 PE=4 SV=1	52494000	46362000	21034000	205390	116990	504100
A5UKW9	tr|A5UKW9|A5UKW9_METS3 Cell division control protein Cdc48, AAA+ ATPase family OS=Methanobrevibacter smithii (strain ATCC 35061 / DSM 861 / OCM 144 / PS) OX=420247 GN=Msm_0642 PE=3 SV=1	103150000	116510000	119910000	232740	189070	503010
A5UNH4	sp|A5UNH4|PUR7_METS3 Phosphoribosylaminoimidazole-succinocarboxamide synthase OS=Methanobrevibacter smithii (strain ATCC 35061 / DSM 861 / OCM 144 / PS) OX=420247 GN=purC PE=3 SV=1	112390000	99209000	91397000	239490	188450	502650
A5UML0	sp|A5UML0|GSA_METS3 Glutamate-1-semialdehyde 2,1-aminomutase OS=Methanobrevibacter smithii (strain ATCC 35061 / DSM 861 / OCM 144 / PS) OX=420247 GN=hemL PE=3 SV=1	101400000	66026000	94390000	127360	144600	494020
A5UL85	sp|A5UL85|RS19_METS3 30S ribosomal protein S19 OS=Methanobrevibacter smithii (strain ATCC 35061 / DSM 861 / OCM 144 / PS) OX=420247 GN=rps19 PE=3 SV=1	176690000	544780000	317350000	328430	204160	491070
A5UKN4	tr|A5UKN4|A5UKN4_METS3 Pyruvate:ferredoxin oxidoreductase, gamma subunit, PorG OS=Methanobrevibacter smithii (strain ATCC 35061 / DSM 861 / OCM 144 / PS) OX=420247 GN=Msm_0557 PE=4 SV=1	114680000	213170000	162520000	203420	145010	470960
A5ULU2	tr|A5ULU2|A5ULU2_METS3 3-hydroxyacyl-CoA dehydrogenase, FadB OS=Methanobrevibacter smithii (strain ATCC 35061 / DSM 861 / OCM 144 / PS) OX=420247 GN=Msm_0965 PE=4 SV=1	96457000	94751000	71221000	193990	144760	465090
A5UK55	tr|A5UK55|A5UK55_METS3 SAM-dependent methyltransferase OS=Methanobrevibacter smithii (strain ATCC 35061 / DSM 861 / OCM 144 / PS) OX=420247 GN=Msm_0378 PE=4 SV=1	74619000	45186000	68035000	188160	135080	460600
A5ULW5	tr|A5ULW5|A5ULW5_METS3 Phosphoenolpyruvate synthase OS=Methanobrevibacter smithii (strain ATCC 35061 / DSM 861 / OCM 144 / PS) OX=420247 GN=Msm_0988 PE=3 SV=1	138580000	94848000	128300000	265270	186060	454370
A5UNQ6	tr|A5UNQ6|A5UNQ6_METS3 Inosine-5-monophosphate dehydrogenase OS=Methanobrevibacter smithii (strain ATCC 35061 / DSM 861 / OCM 144 / PS) OX=420247 GN=guaB PE=3 SV=1	114720000	100650000	104870000	63208	208900	452070
A5UNK4	sp|A5UNK4|KPRS_METS3 Ribose-phosphate pyrophosphokinase OS=Methanobrevibacter smithii (strain ATCC 35061 / DSM 861 / OCM 144 / PS) OX=420247 GN=prs PE=3 SV=1	46856000	49521000	82143000	62307	91650	451610
A5UJG7	tr|A5UJG7|A5UJG7_METS3 4-phosphopantoate--beta-alanine ligase OS=Methanobrevibacter smithii (strain ATCC 35061 / DSM 861 / OCM 144 / PS) OX=420247 GN=Msm_0140 PE=3 SV=1	41283000	27680000	57227000	197460	149360	442500
A5ULX5	tr|A5ULX5|A5ULX5_METS3 Polyferredoxin, MvhB OS=Methanobrevibacter smithii (strain ATCC 35061 / DSM 861 / OCM 144 / PS) OX=420247 GN=Msm_0998 PE=4 SV=1	56560000	77071000	60739000	385850	157010	442380
A5UJG3	tr|A5UJG3|A5UJG3_METS3 Putative ferredoxin OS=Methanobrevibacter smithii (strain ATCC 35061 / DSM 861 / OCM 144 / PS) OX=420247 GN=Msm_0136 PE=4 SV=1	103830000	149240000	157740000	62992	107120	438580
A5UM61	tr|A5UM61|A5UM61_METS3 Argininosuccinate synthase OS=Methanobrevibacter smithii (strain ATCC 35061 / DSM 861 / OCM 144 / PS) OX=420247 GN=argG PE=3 SV=1	126280000	93829000	158730000	85842	162760	420960
A5UMK1	tr|A5UMK1|A5UMK1_METS3 Acetolactate synthase small subunit OS=Methanobrevibacter smithii (strain ATCC 35061 / DSM 861 / OCM 144 / PS) OX=420247 GN=Msm_1224 PE=3 SV=1	45816000	43154000	44334000	246150	186950	420540
A5UMM3	tr|A5UMM3|A5UMM3_METS3 Isopropylmalate synthase, LeuA OS=Methanobrevibacter smithii (strain ATCC 35061 / DSM 861 / OCM 144 / PS) OX=420247 GN=Msm_1246 PE=3 SV=1	86221000	42924000	56596000	116440	109020	408190
A5UMW7	sp|A5UMW7|METK_METS3 S-adenosylmethionine synthase OS=Methanobrevibacter smithii (strain ATCC 35061 / DSM 861 / OCM 144 / PS) OX=420247 GN=mat PE=3 SV=1	181680000	79958000	168670000	251490	75448	403760
A5ULY5	tr|A5ULY5|A5ULY5_METS3 Tetrahydromethanopterin S-methyltransferase subunit G OS=Methanobrevibacter smithii (strain ATCC 35061 / DSM 861 / OCM 144 / PS) OX=420247 GN=mtrG PE=3 SV=1	64639000	20215000	47983000	589160	153600	399210
A5UMB2	tr|A5UMB2|A5UMB2_METS3 50S ribosomal protein L44e OS=Methanobrevibacter smithii (strain ATCC 35061 / DSM 861 / OCM 144 / PS) OX=420247 GN=rpl44e PE=3 SV=1	34680000	165060000	159360000	263430	211480	393190
A5ULR7	tr|A5ULR7|A5ULR7_METS3 Myo-inositol-1-phosphate synthase OS=Methanobrevibacter smithii (strain ATCC 35061 / DSM 861 / OCM 144 / PS) OX=420247 GN=Msm_0940 PE=3 SV=1	117570000	70834000	84773000	156990	127420	390330
A5UKU8	sp|A5UKU8|RL10_METS3 50S ribosomal protein L10 OS=Methanobrevibacter smithii (strain ATCC 35061 / DSM 861 / OCM 144 / PS) OX=420247 GN=rpl10 PE=3 SV=1	232030000	177430000	198460000	32795	64951	388560
A5UMN8	tr|A5UMN8|A5UMN8_METS3 ATP phosphoribosyltransferase OS=Methanobrevibacter smithii (strain ATCC 35061 / DSM 861 / OCM 144 / PS) OX=420247 GN=hisG PE=3 SV=1	51328000	51958000	74664000	1240300	47036	387710
A5UJC8	tr|A5UJC8|A5UJC8_METS3 Precorrin-3 methylase, CbiF OS=Methanobrevibacter smithii (strain ATCC 35061 / DSM 861 / OCM 144 / PS) OX=420247 GN=Msm_0101 PE=3 SV=1	75395000	39201000	60509000	181020	98965	386990
A5UJE2	tr|A5UJE2|A5UJE2_METS3 DUF169 domain-containing protein OS=Methanobrevibacter smithii (strain ATCC 35061 / DSM 861 / OCM 144 / PS) OX=420247 GN=Msm_0115 PE=4 SV=1	63848000	51026000	79336000	249480	85535	383720
A5ULH9	tr|A5ULH9|A5ULH9_METS3 Predicted ATP-utilizing enzyme OS=Methanobrevibacter smithii (strain ATCC 35061 / DSM 861 / OCM 144 / PS) OX=420247 GN=Msm_0852 PE=4 SV=1	11168000	5758700	12198000	614080	570600	377520
A5ULT1	tr|A5ULT1|A5ULT1_METS3 Predicted RNA-binding protein OS=Methanobrevibacter smithii (strain ATCC 35061 / DSM 861 / OCM 144 / PS) OX=420247 GN=Msm_0954 PE=4 SV=1	93690000	125970000	151470000	230850	177480	375080
A5UL04	tr|A5UL04|A5UL04_METS3 Aspartate aminotransferase OS=Methanobrevibacter smithii (strain ATCC 35061 / DSM 861 / OCM 144 / PS) OX=420247 GN=Msm_0677 PE=4 SV=1	117430000	106430000	161990000	177010	113180	367900
A5UKI3	sp|A5UKI3|PURP_METS3 5-formaminoimidazole-4-carboxamide-1-(beta)-D-ribofuranosyl 5-monophosphate synthetase OS=Methanobrevibacter smithii (strain ATCC 35061 / DSM 861 / OCM 144 / PS) OX=420247 GN=purP PE=3 SV=1	37115000	52837000	44725000	102280	16655	364430
A5UMS7	tr|A5UMS7|A5UMS7_METS3 3-isopropylmalate dehydratase large subunit OS=Methanobrevibacter smithii (strain ATCC 35061 / DSM 861 / OCM 144 / PS) OX=420247 GN=leuC PE=3 SV=1	120200000	81484000	128920000	210400	81198	359110
A5UN53	sp|A5UN53|RS4_METS3 30S ribosomal protein S4 OS=Methanobrevibacter smithii (strain ATCC 35061 / DSM 861 / OCM 144 / PS) OX=420247 GN=rps4 PE=3 SV=1	256250000	315150000	606820000	380440	138060	356050
A5UN95	sp|A5UN95|PURA_METS3 Adenylosuccinate synthetase OS=Methanobrevibacter smithii (strain ATCC 35061 / DSM 861 / OCM 144 / PS) OX=420247 GN=purA PE=3 SV=1	56985000	50006000	52316000	52034	54517	341700
A5ULV3	sp|A5ULV3|PURO_METS3 IMP cyclohydrolase OS=Methanobrevibacter smithii (strain ATCC 35061 / DSM 861 / OCM 144 / PS) OX=420247 GN=purO PE=3 SV=1	49433000	51239000	56780000	48849	88201	341150
A5UJB2	tr|A5UJB2|A5UJB2_METS3 Putative ferredoxin OS=Methanobrevibacter smithii (strain ATCC 35061 / DSM 861 / OCM 144 / PS) OX=420247 GN=Msm_0085 PE=4 SV=1	16632000	17428000	34291000	233620	378940	339690
A5ULS8	tr|A5ULS8|A5ULS8_METS3 Translation initiation factor 1A OS=Methanobrevibacter smithii (strain ATCC 35061 / DSM 861 / OCM 144 / PS) OX=420247 GN=eif1a PE=3 SV=1	44356000	39925000	61961000	170040	158030	336810
A5ULC0	tr|A5ULC0|A5ULC0_METS3 DUF2096 domain-containing protein OS=Methanobrevibacter smithii (strain ATCC 35061 / DSM 861 / OCM 144 / PS) OX=420247 GN=Msm_0793 PE=4 SV=1	35605000	25755000	54753000	170110	112230	328850
A5UNC6	tr|A5UNC6|A5UNC6_METS3 Predicted transcriptional regulator OS=Methanobrevibacter smithii (strain ATCC 35061 / DSM 861 / OCM 144 / PS) OX=420247 GN=Msm_1499 PE=4 SV=1	155350000	122230000	201150000	53944	147800	323710
A5UJB8	sp|A5UJB8|CPGS_METS3 Cyclic 2,3-diphosphoglycerate synthetase OS=Methanobrevibacter smithii (strain ATCC 35061 / DSM 861 / OCM 144 / PS) OX=420247 GN=cpgS PE=3 SV=1	66533000	32134000	62475000	58723	113680	318880
A5ULB7	tr|A5ULB7|A5ULB7_METS3 CBS-domain-containing protein OS=Methanobrevibacter smithii (strain ATCC 35061 / DSM 861 / OCM 144 / PS) OX=420247 GN=Msm_0790 PE=4 SV=1	20895000	18691000	24328000	153270	101550	317650
A5UK65	tr|A5UK65|A5UK65_METS3 Amino acid regulator OS=Methanobrevibacter smithii (strain ATCC 35061 / DSM 861 / OCM 144 / PS) OX=420247 GN=Msm_0388 PE=4 SV=1	65667000	89239000	79329000	196580	123870	305260
A5UML1	tr|A5UML1|A5UML1_METS3 Cobalt-precorrin-8X methylmutase, CbiC OS=Methanobrevibacter smithii (strain ATCC 35061 / DSM 861 / OCM 144 / PS) OX=420247 GN=Msm_1234 PE=4 SV=1	47140000	22524000	54070000	195230	168620	303210
A5UNZ5	tr|A5UNZ5|A5UNZ5_METS3 Predicted biopolymer transport protein OS=Methanobrevibacter smithii (strain ATCC 35061 / DSM 861 / OCM 144 / PS) OX=420247 GN=Msm_1718 PE=3 SV=1	85790000	13245000	77184000	80499	159650	302970
A5UN70	tr|A5UN70|A5UN70_METS3 Bifunctional short chain isoprenyl diphosphate synthase, IdsA OS=Methanobrevibacter smithii (strain ATCC 35061 / DSM 861 / OCM 144 / PS) OX=420247 GN=Msm_1443 PE=3 SV=1	120220000	58200000	98165000	209090	111860	301310
A5UK41	tr|A5UK41|A5UK41_METS3 Putative nickel-responsive regulator OS=Methanobrevibacter smithii (strain ATCC 35061 / DSM 861 / OCM 144 / PS) OX=420247 GN=Msm_0364 PE=3 SV=1	110980000	28219000	112020000	302520	104040	300080
A5UJM4	tr|A5UJM4|A5UJM4_METS3 DNA-directed RNA polymerase subunit Rpo7 OS=Methanobrevibacter smithii (strain ATCC 35061 / DSM 861 / OCM 144 / PS) OX=420247 GN=rpo7 PE=3 SV=1	31839000	27415000	48117000	197140	66914	292850
A5UL90	tr|A5UL90|A5UL90_METS3 RNA-binding protein OS=Methanobrevibacter smithii (strain ATCC 35061 / DSM 861 / OCM 144 / PS) OX=420247 GN=Msm_0763 PE=4 SV=1	12008000	5907300	12750000	101370	92115	292580
A5UNJ0	tr|A5UNJ0|A5UNJ0_METS3 Conserved domain protein OS=Methanobrevibacter smithii (strain ATCC 35061 / DSM 861 / OCM 144 / PS) OX=420247 GN=Msm_1563 PE=4 SV=1	220600000	132030000	184400000	178960	120600	290880
A5UN98	tr|A5UN98|A5UN98_METS3 acetate--CoA ligase (ADP-forming) OS=Methanobrevibacter smithii (strain ATCC 35061 / DSM 861 / OCM 144 / PS) OX=420247 GN=Msm_1471 PE=4 SV=1	64694000	126880000	72739000	201240	103090	289770
A5UL61	sp|A5UL61|KCY_METS3 Cytidylate kinase OS=Methanobrevibacter smithii (strain ATCC 35061 / DSM 861 / OCM 144 / PS) OX=420247 GN=cmk PE=3 SV=1	63353000	54625000	82789000	108690	103760	289160
A5UN38	tr|A5UN38|A5UN38_METS3 Tungsten formylmethanofuran dehydrogenase, subunit D, FwdD OS=Methanobrevibacter smithii (strain ATCC 35061 / DSM 861 / OCM 144 / PS) OX=420247 GN=Msm_1411 PE=4 SV=1	75299000	76621000	85229000	154640	63299	289010
A5UL76	sp|A5UL76|RS4E_METS3 30S ribosomal protein S4e OS=Methanobrevibacter smithii (strain ATCC 35061 / DSM 861 / OCM 144 / PS) OX=420247 GN=rps4e PE=3 SV=1	20110000	37859000	33998000	98413	104610	288650
A5UK20	sp|A5UK20|GUAAA_METS3 GMP synthase [glutamine-hydrolyzing] subunit A OS=Methanobrevibacter smithii (strain ATCC 35061 / DSM 861 / OCM 144 / PS) OX=420247 GN=guaAA PE=3 SV=1	55018000	37427000	59071000	113430	87352	286940
A5UJ82	sp|A5UJ82|DHQS_METS3 3-dehydroquinate synthase OS=Methanobrevibacter smithii (strain ATCC 35061 / DSM 861 / OCM 144 / PS) OX=420247 GN=aroB PE=3 SV=1	46615000	39256000	44902000	101990	96934	286120
A5UKY2	tr|A5UKY2|A5UKY2_METS3 Bifunctional protein GlmU OS=Methanobrevibacter smithii (strain ATCC 35061 / DSM 861 / OCM 144 / PS) OX=420247 GN=Msm_0655 PE=3 SV=1	41375000	22524000	35570000	52015	42137	284430
A5UN89	tr|A5UN89|A5UN89_METS3 Formate dehydrogenase, beta subunit, FdhB OS=Methanobrevibacter smithii (strain ATCC 35061 / DSM 861 / OCM 144 / PS) OX=420247 GN=Msm_1462 PE=4 SV=1	405760000	3169200	233390000	143100	309060	280890
A5UMH9	tr|A5UMH9|A5UMH9_METS3 Branched-chain-amino-acid aminotransferase OS=Methanobrevibacter smithii (strain ATCC 35061 / DSM 861 / OCM 144 / PS) OX=420247 GN=ilvE PE=3 SV=1	58999000	66585000	77422000	19362	19925	280140
A5ULK2	tr|A5ULK2|A5ULK2_METS3 Lysine-oxoglutarate reductase/Saccharopine dehydrogenase (LOR/SDH) bifunctional enzyme OS=Methanobrevibacter smithii (strain ATCC 35061 / DSM 861 / OCM 144 / PS) OX=420247 GN=Msm_0875 PE=4 SV=1	33517000	9670000	45957000	150840	130350	279780
A5UKG6	tr|A5UKG6|A5UKG6_METS3 Carbamoyl-phosphate synthase small chain OS=Methanobrevibacter smithii (strain ATCC 35061 / DSM 861 / OCM 144 / PS) OX=420247 GN=carA PE=3 SV=1	43695000	35970000	41985000	114840	49172	267800
A5UJP7	tr|A5UJP7|A5UJP7_METS3 Chaperonin (TCP-1/cpn60 family), alpha subunit OS=Methanobrevibacter smithii (strain ATCC 35061 / DSM 861 / OCM 144 / PS) OX=420247 GN=Msm_0220 PE=3 SV=1	106320000	119810000	157240000	88540	53762	266860
A5UJ73	tr|A5UJ73|A5UJ73_METS3 NADH oxidase OS=Methanobrevibacter smithii (strain ATCC 35061 / DSM 861 / OCM 144 / PS) OX=420247 GN=Msm_0046 PE=4 SV=1	61147000	25446000	62464000	21782	55205	266350
A5ULL5	tr|A5ULL5|A5ULL5_METS3 Glutamate dehydrogenase OS=Methanobrevibacter smithii (strain ATCC 35061 / DSM 861 / OCM 144 / PS) OX=420247 GN=Msm_0888 PE=3 SV=1	24810000	83036000	66506000	70479	88297	266030
A5UN62	tr|A5UN62|A5UN62_METS3 phosphopyruvate hydratase OS=Methanobrevibacter smithii (strain ATCC 35061 / DSM 861 / OCM 144 / PS) OX=420247 GN=Msm_1435 PE=3 SV=1	64722000	89614000	78085000	199220	100290	262670
A5UMV9	tr|A5UMV9|A5UMV9_METS3 SsDNA-binding protein OS=Methanobrevibacter smithii (strain ATCC 35061 / DSM 861 / OCM 144 / PS) OX=420247 GN=Msm_1332 PE=4 SV=1	56992000	58262000	58628000	131830	149560	260890
A5ULN8	tr|A5ULN8|A5ULN8_METS3 DNA-directed RNA polymerase OS=Methanobrevibacter smithii (strain ATCC 35061 / DSM 861 / OCM 144 / PS) OX=420247 GN=Msm_0911 PE=3 SV=1	134920000	104070000	132600000	132170	154770	260660
A5UL50	tr|A5UL50|A5UL50_METS3 3-isopropylmalate dehydratase large subunit OS=Methanobrevibacter smithii (strain ATCC 35061 / DSM 861 / OCM 144 / PS) OX=420247 GN=leuC PE=3 SV=1	40764000	20972000	30727000	108150	47201	260650
A5UN04	sp|A5UN04|RL21_METS3 50S ribosomal protein L21e OS=Methanobrevibacter smithii (strain ATCC 35061 / DSM 861 / OCM 144 / PS) OX=420247 GN=rpl21e PE=3 SV=1	238770000	552590000	475090000	2136300	1799800	259140
A5UNB6	tr|A5UNB6|A5UNB6_METS3 Formylmethanofuran dehydrogenase subunit E, metal-binding OS=Methanobrevibacter smithii (strain ATCC 35061 / DSM 861 / OCM 144 / PS) OX=420247 GN=Msm_1489 PE=4 SV=1	43089000	7555700	57065000	65388	56544	256270
A5ULY3	tr|A5ULY3|A5ULY3_METS3 Methanogenesis marker 14 protein OS=Methanobrevibacter smithii (strain ATCC 35061 / DSM 861 / OCM 144 / PS) OX=420247 GN=Msm_1006 PE=4 SV=1	15715000	15654000	12688000	106360	32969	255590
A5UJ98	sp|A5UJ98|SYM_METS3 Methionine--tRNA ligase OS=Methanobrevibacter smithii (strain ATCC 35061 / DSM 861 / OCM 144 / PS) OX=420247 GN=metG PE=3 SV=1	26197000	39028000	42405000	67236	84704	252320
A5UK22	tr|A5UK22|A5UK22_METS3 GMP synthase [glutamine-hydrolyzing] subunit B OS=Methanobrevibacter smithii (strain ATCC 35061 / DSM 861 / OCM 144 / PS) OX=420247 GN=guaAB PE=3 SV=1	28141000	28053000	29653000	103630	50339	249390
A5UM42	tr|A5UM42|A5UM42_METS3 Energy-converting hydrogenase B, subunit L, EhbL OS=Methanobrevibacter smithii (strain ATCC 35061 / DSM 861 / OCM 144 / PS) OX=420247 GN=Msm_1065 PE=4 SV=1	5953700	2644500	25755000	245730	395580	245600
A5UMR4	tr|A5UMR4|A5UMR4_METS3 N5-carboxyaminoimidazole ribonucleotide mutase OS=Methanobrevibacter smithii (strain ATCC 35061 / DSM 861 / OCM 144 / PS) OX=420247 GN=purE PE=3 SV=1	17455000	9094000	15638000	33430	55242	244800
A5ULN6	tr|A5ULN6|A5ULN6_METS3 DNA-directed RNA polymerase subunit Rpo1N OS=Methanobrevibacter smithii (strain ATCC 35061 / DSM 861 / OCM 144 / PS) OX=420247 GN=rpo1N PE=3 SV=1	84752000	52891000	89577000	46620	67809	241260
A5UMI4	tr|A5UMI4|A5UMI4_METS3 Molybdate transport system regulatory protein OS=Methanobrevibacter smithii (strain ATCC 35061 / DSM 861 / OCM 144 / PS) OX=420247 GN=Msm_1207 PE=3 SV=1	57905000	42621000	42832000	83854	30259	239390
A5UJR9	tr|A5UJR9|A5UJR9_METS3 Exosome complex component Rrp41 OS=Methanobrevibacter smithii (strain ATCC 35061 / DSM 861 / OCM 144 / PS) OX=420247 GN=rrp41 PE=3 SV=1	52620000	42177000	47019000	73008	100800	238330
A5UNR1	sp|A5UNR1|PFDB_METS3 Prefoldin subunit beta OS=Methanobrevibacter smithii (strain ATCC 35061 / DSM 861 / OCM 144 / PS) OX=420247 GN=pfdB PE=3 SV=1	263210000	419210000	360440000	123420	86418	237210
A5UN42	tr|A5UN42|A5UN42_METS3 DUF2097 domain-containing protein OS=Methanobrevibacter smithii (strain ATCC 35061 / DSM 861 / OCM 144 / PS) OX=420247 GN=Msm_1415 PE=4 SV=1	26434000	11204000	23049000	152960	111630	235500
A5UKV1	tr|A5UKV1|A5UKV1_METS3 Transcription elongation factor Spt5 OS=Methanobrevibacter smithii (strain ATCC 35061 / DSM 861 / OCM 144 / PS) OX=420247 GN=spt5 PE=3 SV=1	25890000	47240000	36098000	141350	101370	232780
A5ULF6	tr|A5ULF6|A5ULF6_METS3 Aspartate-semialdehyde dehydrogenase OS=Methanobrevibacter smithii (strain ATCC 35061 / DSM 861 / OCM 144 / PS) OX=420247 GN=asd PE=3 SV=1	39454000	31937000	43698000	136470	33503	232300
A5ULL8	sp|A5ULL8|RF1_METS3 Peptide chain release factor subunit 1 OS=Methanobrevibacter smithii (strain ATCC 35061 / DSM 861 / OCM 144 / PS) OX=420247 GN=prf1 PE=3 SV=1	44996000	30685000	45568000	108640	74276	223980
A5UKA2	tr|A5UKA2|A5UKA2_METS3 Predicted RNA-binding protein involved in rRNA processing OS=Methanobrevibacter smithii (strain ATCC 35061 / DSM 861 / OCM 144 / PS) OX=420247 GN=Msm_0425 PE=4 SV=1	9870200	7960400	14813000	113590	116240	215550
A5UP59	tr|A5UP59|A5UP59_METS3 DUF1073 domain-containing protein OS=Methanobrevibacter smithii (strain ATCC 35061 / DSM 861 / OCM 144 / PS) OX=420247 GN=Msm_1782 PE=4 SV=1	10481000	5007600	10938000	98867	68871	208010
A5UNA4	tr|A5UNA4|A5UNA4_METS3 ATP:dephospho-CoA triphosphoribosyl transferase OS=Methanobrevibacter smithii (strain ATCC 35061 / DSM 861 / OCM 144 / PS) OX=420247 GN=Msm_1477 PE=4 SV=1	3220100	8579600	4828000	77454	57815	207740
A5UL46	tr|A5UL46|A5UL46_METS3 phosphoserine phosphatase OS=Methanobrevibacter smithii (strain ATCC 35061 / DSM 861 / OCM 144 / PS) OX=420247 GN=Msm_0719 PE=3 SV=1	54805000	75536000	110060000	112380	86277	202790
A5UKB3	tr|A5UKB3|A5UKB3_METS3 V-type ATP synthase subunit F OS=Methanobrevibacter smithii (strain ATCC 35061 / DSM 861 / OCM 144 / PS) OX=420247 GN=atpF PE=3 SV=1	88682000	111340000	200310000	120980	74645	202280
A5UJK7	tr|A5UJK7|A5UJK7_METS3 UPF0201 protein OS=Methanobrevibacter smithii (strain ATCC 35061 / DSM 861 / OCM 144 / PS) OX=420247 GN=Msm_0180 PE=4 SV=1	61302000	33919000	58433000	171850	95596	201080
A5UM78	sp|A5UM78|GATB_METS3 Aspartyl/glutamyl-tRNA(Asn/Gln) amidotransferase subunit B OS=Methanobrevibacter smithii (strain ATCC 35061 / DSM 861 / OCM 144 / PS) OX=420247 GN=gatB PE=3 SV=1	107370000	50180000	103200000	67304	56962	200880
A5UKF7	tr|A5UKF7|A5UKF7_METS3 YcaO-like protein OS=Methanobrevibacter smithii (strain ATCC 35061 / DSM 861 / OCM 144 / PS) OX=420247 GN=Msm_0480 PE=4 SV=1	31932000	14347000	17746000	47744	60168	194290
A5UNI4	sp|A5UNI4|ATGT_METS3 tRNA-guanine(15) transglycosylase OS=Methanobrevibacter smithii (strain ATCC 35061 / DSM 861 / OCM 144 / PS) OX=420247 GN=tgtA PE=3 SV=1	56483000	22932000	43611000	73732	46777	193530
A5UKA4	sp|A5UKA4|DNAG_METS3 DNA primase DnaG OS=Methanobrevibacter smithii (strain ATCC 35061 / DSM 861 / OCM 144 / PS) OX=420247 GN=dnaG PE=3 SV=1	56775000	37475000	67709000	112510	76671	190790
A5UMZ4	tr|A5UMZ4|A5UMZ4_METS3 peptidylprolyl isomerase OS=Methanobrevibacter smithii (strain ATCC 35061 / DSM 861 / OCM 144 / PS) OX=420247 GN=Msm_1367 PE=4 SV=1	78966000	59930000	152410000	1795700	62723	189940
A5ULT9	sp|A5ULT9|G3P_METS3 Glyceraldehyde-3-phosphate dehydrogenase OS=Methanobrevibacter smithii (strain ATCC 35061 / DSM 861 / OCM 144 / PS) OX=420247 GN=gap PE=3 SV=1	105850000	102540000	148660000	85539	72382	186010
A5UJW1	tr|A5UJW1|A5UJW1_METS3 Ribose-5-phosphate isomerase A OS=Methanobrevibacter smithii (strain ATCC 35061 / DSM 861 / OCM 144 / PS) OX=420247 GN=rpiA PE=3 SV=1	39361000	27551000	48672000	150930	29349	185820
A5UND0	tr|A5UND0|A5UND0_METS3 Glycosyltransferase, GT2 family OS=Methanobrevibacter smithii (strain ATCC 35061 / DSM 861 / OCM 144 / PS) OX=420247 GN=Msm_1503 PE=4 SV=1	45784000	18745000	47976000	90367	63745	185660
A5UMZ8	tr|A5UMZ8|A5UMZ8_METS3 Diaminopimelate decarboxylase OS=Methanobrevibacter smithii (strain ATCC 35061 / DSM 861 / OCM 144 / PS) OX=420247 GN=lysA PE=3 SV=1	58416000	39275000	65962000	41172	50301	185370
A5UKZ1	tr|A5UKZ1|A5UKZ1_METS3 Multimeric flavodoxin, NADPH-dependent FMN reductase family OS=Methanobrevibacter smithii (strain ATCC 35061 / DSM 861 / OCM 144 / PS) OX=420247 GN=Msm_0664 PE=4 SV=1	58985000	40447000	50204000	121320	31690	184390
A5ULH3	tr|A5ULH3|A5ULH3_METS3 Uncharacterized Zn-finger protein OS=Methanobrevibacter smithii (strain ATCC 35061 / DSM 861 / OCM 144 / PS) OX=420247 GN=Msm_0846 PE=4 SV=1	48451000	58783000	64254000	95251	72688	184160
A5UM10	sp|A5UM10|MPTA_METS3 GTP cyclohydrolase MptA OS=Methanobrevibacter smithii (strain ATCC 35061 / DSM 861 / OCM 144 / PS) OX=420247 GN=mptA PE=3 SV=1	42389000	36596000	66822000	54985	65209	181610
A5UJH4	tr|A5UJH4|A5UJH4_METS3 CTP synthase OS=Methanobrevibacter smithii (strain ATCC 35061 / DSM 861 / OCM 144 / PS) OX=420247 GN=pyrG PE=3 SV=1	31207000	31562000	38341000	66155	46775	180490
A5UME7	tr|A5UME7|A5UME7_METS3 Arsenite-transporting ATPase OS=Methanobrevibacter smithii (strain ATCC 35061 / DSM 861 / OCM 144 / PS) OX=420247 GN=Msm_1170 PE=4 SV=1	76584000	49678000	68216000	133750	131070	179520
A5UN55	sp|A5UN55|RPO3_METS3 DNA-directed RNA polymerase subunit Rpo3 OS=Methanobrevibacter smithii (strain ATCC 35061 / DSM 861 / OCM 144 / PS) OX=420247 GN=rpo3 PE=3 SV=1	48747000	37115000	45862000	59852	28703	174570
A5ULE8	tr|A5ULE8|A5ULE8_METS3 Orotate phosphoribosyltransferase OS=Methanobrevibacter smithii (strain ATCC 35061 / DSM 861 / OCM 144 / PS) OX=420247 GN=pyrE PE=3 SV=1	25951000	30485000	40105000	90772	59736	167450
A5UP24	tr|A5UP24|A5UP24_METS3 site-specific DNA-methyltransferase (adenine-specific) OS=Methanobrevibacter smithii (strain ATCC 35061 / DSM 861 / OCM 144 / PS) OX=420247 GN=Msm_1747 PE=4 SV=1	302210	280510	855840	201110	170710	164560
A5UK27	tr|A5UK27|A5UK27_METS3 Putative (R)-citramalate synthase CimA OS=Methanobrevibacter smithii (strain ATCC 35061 / DSM 861 / OCM 144 / PS) OX=420247 GN=cimA PE=3 SV=1	40900000	12358000	30380000	44115	31706	164210
A5UM17	tr|A5UM17|A5UM17_METS3 Malate/L-lactate dehydrogenase OS=Methanobrevibacter smithii (strain ATCC 35061 / DSM 861 / OCM 144 / PS) OX=420247 GN=Msm_1040 PE=3 SV=1	29550000	16123000	29899000	109880	49032	158520
A5UK87	tr|A5UK87|A5UK87_METS3 Tubulin-specific chaperone A OS=Methanobrevibacter smithii (strain ATCC 35061 / DSM 861 / OCM 144 / PS) OX=420247 GN=Msm_0410 PE=4 SV=1	30495000	24203000	44412000	854480	278420	148500
A5ULN7	tr|A5ULN7|A5ULN7_METS3 DNA-directed RNA polymerase subunit beta OS=Methanobrevibacter smithii (strain ATCC 35061 / DSM 861 / OCM 144 / PS) OX=420247 GN=Msm_0910 PE=3 SV=1	45187000	33334000	53827000	70953	35559	146790
A5ULF8	sp|A5ULF8|DAPA_METS3 4-hydroxy-tetrahydrodipicolinate synthase OS=Methanobrevibacter smithii (strain ATCC 35061 / DSM 861 / OCM 144 / PS) OX=420247 GN=dapA PE=3 SV=1	38670000	37782000	39339000	83921	58170	146180
A5UJP9	tr|A5UJP9|A5UJP9_METS3 Flavoprotein (Metallo-beta-lactamase superfamily), FpaA OS=Methanobrevibacter smithii (strain ATCC 35061 / DSM 861 / OCM 144 / PS) OX=420247 GN=Msm_0222 PE=4 SV=1	15970000	28160000	34822000	40430	24453	144320
A5ULP5	tr|A5ULP5|A5ULP5_METS3 Phosphoglycerate kinase OS=Methanobrevibacter smithii (strain ATCC 35061 / DSM 861 / OCM 144 / PS) OX=420247 GN=pgk PE=3 SV=1	40434000	25642000	33666000	291540	61324	143810
A5UKE3	tr|A5UKE3|A5UKE3_METS3 Predicted tRNA-binding protein OS=Methanobrevibacter smithii (strain ATCC 35061 / DSM 861 / OCM 144 / PS) OX=420247 GN=Msm_0466 PE=4 SV=1	39040000	25443000	42903000	32018	27590	143790
A5UKN7	tr|A5UKN7|A5UKN7_METS3 Pyruvate:ferredoxin oxidoreductase, beta subunit, PorB OS=Methanobrevibacter smithii (strain ATCC 35061 / DSM 861 / OCM 144 / PS) OX=420247 GN=Msm_0560 PE=4 SV=1	17983000	40703000	15617000	82940	69312	143320
A5UNA3	tr|A5UNA3|A5UNA3_METS3 Delta-aminolevulinic acid dehydratase OS=Methanobrevibacter smithii (strain ATCC 35061 / DSM 861 / OCM 144 / PS) OX=420247 GN=Msm_1476 PE=3 SV=1	6941000	9074900	5655900	55318	45228	139320
A5ULD2	tr|A5ULD2|A5ULD2_METS3 Polar amino acid ABC transporter, ATPase component OS=Methanobrevibacter smithii (strain ATCC 35061 / DSM 861 / OCM 144 / PS) OX=420247 GN=Msm_0805 PE=4 SV=1	16135000	12002000	19984000	80407	76786	139160
A5UNJ6	tr|A5UNJ6|A5UNJ6_METS3 Archaeal Lon protease OS=Methanobrevibacter smithii (strain ATCC 35061 / DSM 861 / OCM 144 / PS) OX=420247 GN=Msm_1569 PE=3 SV=1	63007000	38254000	64340000	111540	74652	136990
A5UNH9	tr|A5UNH9|A5UNH9_METS3 DUF2004 domain-containing protein OS=Methanobrevibacter smithii (strain ATCC 35061 / DSM 861 / OCM 144 / PS) OX=420247 GN=Msm_1552 PE=4 SV=1	7559000	3806600	9921200	78571	74170	136690
A5UMK8	sp|A5UMK8|SYR_METS3 Arginine--tRNA ligase OS=Methanobrevibacter smithii (strain ATCC 35061 / DSM 861 / OCM 144 / PS) OX=420247 GN=argS PE=3 SV=1	17190000	21173000	20782000	21403	26462	135330
A5UMY4	tr|A5UMY4|A5UMY4_METS3 Exosome complex component Csl4 OS=Methanobrevibacter smithii (strain ATCC 35061 / DSM 861 / OCM 144 / PS) OX=420247 GN=csl4 PE=3 SV=1	20416000	15801000	19230000	134160	40366	135250
A5UJ78	tr|A5UJ78|A5UJ78_METS3 Adhesin-like protein OS=Methanobrevibacter smithii (strain ATCC 35061 / DSM 861 / OCM 144 / PS) OX=420247 GN=Msm_0051 PE=4 SV=1	21821000	76820000	45170000	96728	93766	133880
A5UJN2	tr|A5UJN2|A5UJN2_METS3 30S ribosomal protein S28e OS=Methanobrevibacter smithii (strain ATCC 35061 / DSM 861 / OCM 144 / PS) OX=420247 GN=rps28e PE=3 SV=1	228410000	634770000	465670000	94142	1545000	132460
A5UJE7	tr|A5UJE7|A5UJE7_METS3 DNA double-strand break repair Rad50 ATPase OS=Methanobrevibacter smithii (strain ATCC 35061 / DSM 861 / OCM 144 / PS) OX=420247 GN=rad50 PE=3 SV=1	31783000	13257000	34618000	17705	31746	127310
A5UML4	sp|A5UML4|ILVD_METS3 Dihydroxy-acid dehydratase OS=Methanobrevibacter smithii (strain ATCC 35061 / DSM 861 / OCM 144 / PS) OX=420247 GN=ilvD PE=3 SV=1	28058000	28665000	36288000	68310	60750	125950
A5ULD7	tr|A5ULD7|A5ULD7_METS3 Activator of (R)-2-hydroxyglutaryl-CoA dehydratase OS=Methanobrevibacter smithii (strain ATCC 35061 / DSM 861 / OCM 144 / PS) OX=420247 GN=Msm_0810 PE=4 SV=1	75033000	59859000	59943000	18584	60864	125420
A5UNG2	tr|A5UNG2|A5UNG2_METS3 Predicted dTDP-D-glucose 4,6-dehydratase OS=Methanobrevibacter smithii (strain ATCC 35061 / DSM 861 / OCM 144 / PS) OX=420247 GN=Msm_1535 PE=3 SV=1	66885000	41802000	62315000	72011	64483	124780
A5UKH1	tr|A5UKH1|A5UKH1_METS3 Quinolinate synthase OS=Methanobrevibacter smithii (strain ATCC 35061 / DSM 861 / OCM 144 / PS) OX=420247 GN=nadA PE=3 SV=1	28090000	10296000	25568000	22927	27903	122710
A5UMY6	tr|A5UMY6|A5UMY6_METS3 Hypoxanthine/guanine phosphoribosyltransferase OS=Methanobrevibacter smithii (strain ATCC 35061 / DSM 861 / OCM 144 / PS) OX=420247 GN=hpt PE=3 SV=1	32244000	26761000	49339000	76327	75823	121730
A5ULV0	sp|A5ULV0|GCH3_METS3 GTP cyclohydrolase III OS=Methanobrevibacter smithii (strain ATCC 35061 / DSM 861 / OCM 144 / PS) OX=420247 GN=gch3 PE=3 SV=1	37037000	33711000	44018000	37979	29234	120720
A5UK64	tr|A5UK64|A5UK64_METS3 Coenzyme F390 synthetase, PaaK OS=Methanobrevibacter smithii (strain ATCC 35061 / DSM 861 / OCM 144 / PS) OX=420247 GN=Msm_0387 PE=4 SV=1	41356000	30631000	44849000	30300	41670	119460
A5UKN6	tr|A5UKN6|A5UKN6_METS3 Pyruvate:ferredoxin oxidoreductase, alpha subunit, PorA OS=Methanobrevibacter smithii (strain ATCC 35061 / DSM 861 / OCM 144 / PS) OX=420247 GN=Msm_0559 PE=4 SV=1	71815000	147160000	79030000	262000	14174	119270
A5UKN8	tr|A5UKN8|A5UKN8_METS3 Formate dehydrogenase, iron-sulfur subunit OS=Methanobrevibacter smithii (strain ATCC 35061 / DSM 861 / OCM 144 / PS) OX=420247 GN=Msm_0561 PE=4 SV=1	37984000	84100000	54491000	71459	74452	118820
A5UKI8	sp|A5UKI8|IF2B_METS3 Translation initiation factor 2 subunit beta OS=Methanobrevibacter smithii (strain ATCC 35061 / DSM 861 / OCM 144 / PS) OX=420247 GN=eif2b PE=3 SV=1	44089000	61474000	58363000	74100	67216	116840
A5ULF5	tr|A5ULF5|A5ULF5_METS3 Possible glycosyltransferase OS=Methanobrevibacter smithii (strain ATCC 35061 / DSM 861 / OCM 144 / PS) OX=420247 GN=Msm_0828 PE=4 SV=1	6030700	1591700	6889900	53300	27849	116610
A5UJS0	sp|A5UJS0|RRP4_METS3 Exosome complex component Rrp4 OS=Methanobrevibacter smithii (strain ATCC 35061 / DSM 861 / OCM 144 / PS) OX=420247 GN=rrp4 PE=3 SV=1	28106000	26178000	26904000	39899	34807	116440
A5UMS9	tr|A5UMS9|A5UMS9_METS3 DUF2264 domain-containing protein OS=Methanobrevibacter smithii (strain ATCC 35061 / DSM 861 / OCM 144 / PS) OX=420247 GN=Msm_1302 PE=4 SV=1	35033000	19868000	23567000	28377	36248	114070
A5UKJ3	tr|A5UKJ3|A5UKJ3_METS3 Corrinoid protein (Methionine synthase-related), MtaC OS=Methanobrevibacter smithii (strain ATCC 35061 / DSM 861 / OCM 144 / PS) OX=420247 GN=Msm_0516 PE=4 SV=1	45570000	37701000	19857000	38659	25693	112640
A5ULT2	tr|A5ULT2|A5ULT2_METS3 Type 2 DNA topoisomerase 6 subunit B OS=Methanobrevibacter smithii (strain ATCC 35061 / DSM 861 / OCM 144 / PS) OX=420247 GN=top6B PE=3 SV=1	22861000	37353000	31751000	55184	23502	111200
A5UJ92	tr|A5UJ92|A5UJ92_METS3 2,5-diamino-6-ribosylamino-4(3H)-pyrimidinone 5-phosphate reductase OS=Methanobrevibacter smithii (strain ATCC 35061 / DSM 861 / OCM 144 / PS) OX=420247 GN=Msm_0065 PE=3 SV=1	1438200	273870	3191200	139460	198840	110460
A5UL28	tr|A5UL28|A5UL28_METS3 Signal recognition particle receptor FtsY OS=Methanobrevibacter smithii (strain ATCC 35061 / DSM 861 / OCM 144 / PS) OX=420247 GN=ftsY PE=3 SV=1	29571000	13295000	32849000	38896	32405	109790
A5UN69	tr|A5UN69|A5UN69_METS3 Ribonuclease J OS=Methanobrevibacter smithii (strain ATCC 35061 / DSM 861 / OCM 144 / PS) OX=420247 GN=rnj PE=3 SV=1	75248000	59224000	75102000	30419	52621	108690
A5UMK4	sp|A5UMK4|PUR2_METS3 Phosphoribosylamine--glycine ligase OS=Methanobrevibacter smithii (strain ATCC 35061 / DSM 861 / OCM 144 / PS) OX=420247 GN=purD PE=3 SV=1	74758000	31182000	73367000	83691	25171	108130
A5UK07	tr|A5UK07|A5UK07_METS3 Acetyl-CoA synthetase, AMP-forming-related, Acs OS=Methanobrevibacter smithii (strain ATCC 35061 / DSM 861 / OCM 144 / PS) OX=420247 GN=Msm_0330 PE=4 SV=1	12284000	20477000	9417100	45542	28771	107400
A5UMB4	sp|A5UMB4|PCNA_METS3 DNA polymerase sliding clamp OS=Methanobrevibacter smithii (strain ATCC 35061 / DSM 861 / OCM 144 / PS) OX=420247 GN=pcn PE=3 SV=1	50795000	38979000	68577000	79807	66210	102110
A5UN44	tr|A5UN44|A5UN44_METS3 Ribonuclease R winged-helix domain protein OS=Methanobrevibacter smithii (strain ATCC 35061 / DSM 861 / OCM 144 / PS) OX=420247 GN=Msm_1417 PE=4 SV=1	6498400	2662500	4540100	236170	199440	102010
A5UJP1	tr|A5UJP1|A5UJP1_METS3 Threonine synthase OS=Methanobrevibacter smithii (strain ATCC 35061 / DSM 861 / OCM 144 / PS) OX=420247 GN=Msm_0214 PE=3 SV=1	20604000	18616000	26757000	32070	44702	101870
A5UMR3	tr|A5UMR3|A5UMR3_METS3 3-octaprenyl-4-hydroxybenzoate carboxy-lyase, UbiD OS=Methanobrevibacter smithii (strain ATCC 35061 / DSM 861 / OCM 144 / PS) OX=420247 GN=Msm_1286 PE=4 SV=1	22816000	17005000	27166000	42590	36812	100960
A5UKB7	tr|A5UKB7|A5UKB7_METS3 V-type ATP synthase subunit I OS=Methanobrevibacter smithii (strain ATCC 35061 / DSM 861 / OCM 144 / PS) OX=420247 GN=Msm_0440 PE=3 SV=1	67236000	28133000	66119000	75020	86948	100610
A5UL54	tr|A5UL54|A5UL54_METS3 S-inosyl-L-homocysteine hydrolase OS=Methanobrevibacter smithii (strain ATCC 35061 / DSM 861 / OCM 144 / PS) OX=420247 GN=Msm_0727 PE=3 SV=1	63797000	53529000	66494000	199890	56339	98880
A5ULI8	tr|A5ULI8|A5ULI8_METS3 Flavodoxin OS=Methanobrevibacter smithii (strain ATCC 35061 / DSM 861 / OCM 144 / PS) OX=420247 GN=Msm_0861 PE=4 SV=1	17038000	10167000	23940000	295200	61244	94832
A5UM33	tr|A5UM33|A5UM33_METS3 6-pyruvoyl-tetrahydropterin synthase OS=Methanobrevibacter smithii (strain ATCC 35061 / DSM 861 / OCM 144 / PS) OX=420247 GN=Msm_1056 PE=4 SV=1	34409000	28948000	39571000	59606	53921	94460
A5UK12	sp|A5UK12|GATE_METS3 Glutamyl-tRNA(Gln) amidotransferase subunit E OS=Methanobrevibacter smithii (strain ATCC 35061 / DSM 861 / OCM 144 / PS) OX=420247 GN=gatE PE=3 SV=1	19026000	26646000	20982000	12574	43021	94357
A5UM07	tr|A5UM07|A5UM07_METS3 Predicted pyridoxal phosphate-dependent enzyme OS=Methanobrevibacter smithii (strain ATCC 35061 / DSM 861 / OCM 144 / PS) OX=420247 GN=Msm_1030 PE=3 SV=1	6193100	8658500	9546400	47044	25314	93704
A5UN23	tr|A5UN23|A5UN23_METS3 Tungsten formylmethanofuran dehydrogenase, subunit E, FwdE OS=Methanobrevibacter smithii (strain ATCC 35061 / DSM 861 / OCM 144 / PS) OX=420247 GN=Msm_1396 PE=4 SV=1	46461000	59788000	73920000	68787	34779	93321
A5UMN6	sp|A5UMN6|DADD_METS3 5-deoxyadenosine deaminase OS=Methanobrevibacter smithii (strain ATCC 35061 / DSM 861 / OCM 144 / PS) OX=420247 GN=dadD PE=3 SV=1	37763000	16768000	35837000	32742	20061	90079
A5UKL7	tr|A5UKL7|A5UKL7_METS3 ATP-dependent DNA helicase RecG OS=Methanobrevibacter smithii (strain ATCC 35061 / DSM 861 / OCM 144 / PS) OX=420247 GN=Msm_0540 PE=4 SV=1	1275400	1417000	643090	86167	71207	88183
A5UM60	tr|A5UM60|A5UM60_METS3 Conserved hypothetical membrane protein Msm_1083 OS=Methanobrevibacter smithii (strain ATCC 35061 / DSM 861 / OCM 144 / PS) OX=420247 GN=Msm_1083 PE=4 SV=1	27394000	40186000	20930000	43688	51381	85721
A5UKZ3	tr|A5UKZ3|A5UKZ3_METS3 tRNA-splicing ligase RtcB OS=Methanobrevibacter smithii (strain ATCC 35061 / DSM 861 / OCM 144 / PS) OX=420247 GN=rtcB PE=3 SV=1	30814000	20141000	40586000	39939	32428	84273
A5UJA9	tr|A5UJA9|A5UJA9_METS3 CoB--CoM heterodisulfide reductase iron-sulfur subunit A OS=Methanobrevibacter smithii (strain ATCC 35061 / DSM 861 / OCM 144 / PS) OX=420247 GN=Msm_0082 PE=3 SV=1	23971000	19555000	22020000	8293.1	17530	81983
A5UMZ5	tr|A5UMZ5|A5UMZ5_METS3 Acetylornithine aminotransferase OS=Methanobrevibacter smithii (strain ATCC 35061 / DSM 861 / OCM 144 / PS) OX=420247 GN=argD PE=3 SV=1	16425000	15232000	14349000	45612	34386	81025
A5UMJ8	tr|A5UMJ8|A5UMJ8_METS3 UPF0285 protein Msm_1221 OS=Methanobrevibacter smithii (strain ATCC 35061 / DSM 861 / OCM 144 / PS) OX=420247 GN=Msm_1221 PE=3 SV=1	26234000	7681300	24976000	42741	40924	80554
A5UN24	tr|A5UN24|A5UN24_METS3 Adhesin-like protein OS=Methanobrevibacter smithii (strain ATCC 35061 / DSM 861 / OCM 144 / PS) OX=420247 GN=Msm_1397 PE=3 SV=1	10577000	17101000	20128000	20989	21647	79444
A5UK09	tr|A5UK09|A5UK09_METS3 2-oxoisovalerate ferredoxin oxidoreductase, alpha subunit OS=Methanobrevibacter smithii (strain ATCC 35061 / DSM 861 / OCM 144 / PS) OX=420247 GN=Msm_0332 PE=4 SV=1	28615000	18274000	38570000	40788	44113	79188
A5UKX5	tr|A5UKX5|A5UKX5_METS3 Phosphomannomutase, ManB OS=Methanobrevibacter smithii (strain ATCC 35061 / DSM 861 / OCM 144 / PS) OX=420247 GN=Msm_0648 PE=3 SV=1	6215000	10976000	11875000	37124	31591	78373
A5ULT3	tr|A5ULT3|A5ULT3_METS3 Type 2 DNA topoisomerase 6 subunit A OS=Methanobrevibacter smithii (strain ATCC 35061 / DSM 861 / OCM 144 / PS) OX=420247 GN=top6A PE=3 SV=1	23424000	22579000	21727000	43893	28279	77407
A5UJY8	tr|A5UJY8|A5UJY8_METS3 Polyferredoxin, iron-sulfur binding OS=Methanobrevibacter smithii (strain ATCC 35061 / DSM 861 / OCM 144 / PS) OX=420247 GN=Msm_0311 PE=4 SV=1	6097300	4429800	3925600	615190	437280	76376
A5UJG8	tr|A5UJG8|A5UJG8_METS3 Dephospho-CoA kinase, CoaE OS=Methanobrevibacter smithii (strain ATCC 35061 / DSM 861 / OCM 144 / PS) OX=420247 GN=Msm_0141 PE=4 SV=1	8800500	11015000	10702000	43324	41574	75354
A5UL52	sp|A5UL52|FEN_METS3 Flap endonuclease 1 OS=Methanobrevibacter smithii (strain ATCC 35061 / DSM 861 / OCM 144 / PS) OX=420247 GN=fen PE=3 SV=1	7754800	4056200	4777400	135640	205370	75270
A5ULQ3	tr|A5ULQ3|A5ULQ3_METS3 2-oxoglutarate ferredoxin oxidoreductase, beta subunit, KorB OS=Methanobrevibacter smithii (strain ATCC 35061 / DSM 861 / OCM 144 / PS) OX=420247 GN=Msm_0926 PE=4 SV=1	5183400	9589400	8676200	35809	23365	74546
A5UK75	tr|A5UK75|A5UK75_METS3 uracil phosphoribosyltransferase OS=Methanobrevibacter smithii (strain ATCC 35061 / DSM 861 / OCM 144 / PS) OX=420247 GN=Msm_0398 PE=3 SV=1	26926000	20577000	35310000	102500	25562	74341
A5UNZ1	tr|A5UNZ1|A5UNZ1_METS3 Coenzyme F390 synthetase OS=Methanobrevibacter smithii (strain ATCC 35061 / DSM 861 / OCM 144 / PS) OX=420247 GN=Msm_1714 PE=4 SV=1	39435000	23912000	42564000	30390	19118	72428
A5ULS7	tr|A5ULS7|A5ULS7_METS3 Molybdopterin biosynthesis protein, MoeA OS=Methanobrevibacter smithii (strain ATCC 35061 / DSM 861 / OCM 144 / PS) OX=420247 GN=Msm_0950 PE=4 SV=1	12916000	10736000	14058000	37764	16354	71902
A5UK10	tr|A5UK10|A5UK10_METS3 2-oxoisovalerate ferredoxin oxidoreductase, beta subunit OS=Methanobrevibacter smithii (strain ATCC 35061 / DSM 861 / OCM 144 / PS) OX=420247 GN=Msm_0333 PE=4 SV=1	35657000	24336000	23909000	34117	32574	70984
A5UJ54	tr|A5UJ54|A5UJ54_METS3 Glutamate synthase, domain 2 with rubredoxin OS=Methanobrevibacter smithii (strain ATCC 35061 / DSM 861 / OCM 144 / PS) OX=420247 GN=Msm_0027 PE=3 SV=1	29663000	12781000	29496000	38753	32661	70522
A5UMF3	sp|A5UMF3|RFCS_METS3 Replication factor C small subunit OS=Methanobrevibacter smithii (strain ATCC 35061 / DSM 861 / OCM 144 / PS) OX=420247 GN=rfcS PE=3 SV=1	95635000	45911000	83117000	32165	23565	68563
A5UN82	sp|A5UN82|DAPAT_METS3 LL-diaminopimelate aminotransferase OS=Methanobrevibacter smithii (strain ATCC 35061 / DSM 861 / OCM 144 / PS) OX=420247 GN=dapL PE=3 SV=1	55926000	73699000	70193000	91818	131440	66995
A5UK17	tr|A5UK17|A5UK17_METS3 Thioredoxin reductase (NADPH), TrxB OS=Methanobrevibacter smithii (strain ATCC 35061 / DSM 861 / OCM 144 / PS) OX=420247 GN=Msm_0340 PE=4 SV=1	13146000	3923100	7956600	32054	19389	66002
A5ULE0	tr|A5ULE0|A5ULE0_METS3 UPF0288 protein Msm_0813 OS=Methanobrevibacter smithii (strain ATCC 35061 / DSM 861 / OCM 144 / PS) OX=420247 GN=Msm_0813 PE=3 SV=1	20942000	16742000	23308000	9416.7	9061.2	64365
A5UMJ2	sp|A5UMJ2|CBIA_METS3 Cobyrinate a,c-diamide synthase OS=Methanobrevibacter smithii (strain ATCC 35061 / DSM 861 / OCM 144 / PS) OX=420247 GN=cbiA PE=3 SV=1	16282000	5142200	7761700	18966	11164	63613
A5UK59	tr|A5UK59|A5UK59_METS3 RNase NYN domain-containing protein OS=Methanobrevibacter smithii (strain ATCC 35061 / DSM 861 / OCM 144 / PS) OX=420247 GN=Msm_0382 PE=4 SV=1	21494000	5928300	21460000	27146	26671	59650
A5UNX5	tr|A5UNX5|A5UNX5_METS3 Methyl coenzyme M reductase system, component A2-like protein OS=Methanobrevibacter smithii (strain ATCC 35061 / DSM 861 / OCM 144 / PS) OX=420247 GN=Msm_1698 PE=4 SV=1	24585000	9056200	19116000	13169	10808	57712
A5ULQ1	tr|A5ULQ1|A5ULQ1_METS3 Succinate--CoA ligase [ADP-forming] subunit beta OS=Methanobrevibacter smithii (strain ATCC 35061 / DSM 861 / OCM 144 / PS) OX=420247 GN=sucC PE=3 SV=1	37099000	17206000	30799000	58623	46480	57255
A5ULJ6	tr|A5ULJ6|A5ULJ6_METS3 GTPase, GTP1/OBG family OS=Methanobrevibacter smithii (strain ATCC 35061 / DSM 861 / OCM 144 / PS) OX=420247 GN=Msm_0869 PE=4 SV=1	23393000	12388000	22075000	26824	23869	56828
A5UJK2	tr|A5UJK2|A5UJK2_METS3 Homoserine O-acetyltransferase OS=Methanobrevibacter smithii (strain ATCC 35061 / DSM 861 / OCM 144 / PS) OX=420247 GN=metXA PE=3 SV=1	28836000	24023000	20845000	31370	18536	56671
A5UJM7	tr|A5UJM7|A5UJM7_METS3 Translation initiation factor 2 subunit gamma OS=Methanobrevibacter smithii (strain ATCC 35061 / DSM 861 / OCM 144 / PS) OX=420247 GN=eif2g PE=3 SV=1	29841000	23955000	31310000	55193	89030	55786
A5ULR6	tr|A5ULR6|A5ULR6_METS3 Pyruvate carboxylase, subunit B, PycB OS=Methanobrevibacter smithii (strain ATCC 35061 / DSM 861 / OCM 144 / PS) OX=420247 GN=Msm_0939 PE=4 SV=1	15969000	23536000	21863000	34667	12953	55626
A5UMN5	tr|A5UMN5|A5UMN5_METS3 Fumarate reductase/succinate dehydrogenase flavoprotein, TfrA OS=Methanobrevibacter smithii (strain ATCC 35061 / DSM 861 / OCM 144 / PS) OX=420247 GN=Msm_1258 PE=4 SV=1	13142000	11667000	15131000	20977	23587	54331
A5ULH2	tr|A5ULH2|A5ULH2_METS3 tRNA-t(6)A37 methylthiotransferase OS=Methanobrevibacter smithii (strain ATCC 35061 / DSM 861 / OCM 144 / PS) OX=420247 GN=Msm_0845 PE=3 SV=1	1551900	938170	1337600	36919	20080	53860
A5UND1	tr|A5UND1|A5UND1_METS3 Uroporphyrinogen III synthase, HemD OS=Methanobrevibacter smithii (strain ATCC 35061 / DSM 861 / OCM 144 / PS) OX=420247 GN=Msm_1504 PE=4 SV=1	8312400	4634500	7607800	25158	17922	53774
A5UJS1	tr|A5UJS1|A5UJS1_METS3 Ribosome maturation protein SDO1 homolog OS=Methanobrevibacter smithii (strain ATCC 35061 / DSM 861 / OCM 144 / PS) OX=420247 GN=Msm_0244 PE=3 SV=1	38158000	29599000	48699000	25681	19297	52832
A5UKG5	sp|A5UKG5|CARB_METS3 Carbamoyl-phosphate synthase large chain OS=Methanobrevibacter smithii (strain ATCC 35061 / DSM 861 / OCM 144 / PS) OX=420247 GN=carB PE=3 SV=1	40027000	50535000	46605000	18059	24539	51099
A5UMP7	tr|A5UMP7|A5UMP7_METS3 L-fuculose phosphate aldolase OS=Methanobrevibacter smithii (strain ATCC 35061 / DSM 861 / OCM 144 / PS) OX=420247 GN=Msm_1270 PE=4 SV=1	29120000	1215700	660720	30717	57818	50165
A5ULY0	tr|A5ULY0|A5ULY0_METS3 ABC transporter involved in Fe-S cluster assembly, ATPase component OS=Methanobrevibacter smithii (strain ATCC 35061 / DSM 861 / OCM 144 / PS) OX=420247 GN=Msm_1003 PE=4 SV=1	58307000	55833000	86245000	30398	355450	47822
A5UN32	tr|A5UN32|A5UN32_METS3 Formate dehydrogenase, beta subunit, FdhB OS=Methanobrevibacter smithii (strain ATCC 35061 / DSM 861 / OCM 144 / PS) OX=420247 GN=Msm_1405 PE=4 SV=1	5933200	38050000	8081800	15170	21569	46372
A5UL10	tr|A5UL10|A5UL10_METS3 Sporulation protein YtfJ OS=Methanobrevibacter smithii (strain ATCC 35061 / DSM 861 / OCM 144 / PS) OX=420247 GN=Msm_0683 PE=4 SV=1	22182000	31740000	62348000	737630	763450	45227
A5UMT3	tr|A5UMT3|A5UMT3_METS3 Adhesin-like protein OS=Methanobrevibacter smithii (strain ATCC 35061 / DSM 861 / OCM 144 / PS) OX=420247 GN=Msm_1306 PE=4 SV=1	31085000	30301000	32160000	19382	9801.8	44743
A5ULG3	tr|A5ULG3|A5ULG3_METS3 Glycosyltransferase, GT1 family OS=Methanobrevibacter smithii (strain ATCC 35061 / DSM 861 / OCM 144 / PS) OX=420247 GN=Msm_0836 PE=4 SV=1	9668800	2688400	5403000	21792	15058	44452
A5UJR3	tr|A5UJR3|A5UJR3_METS3 Phosphohydrolase (HD superfamily) OS=Methanobrevibacter smithii (strain ATCC 35061 / DSM 861 / OCM 144 / PS) OX=420247 GN=Msm_0236 PE=4 SV=1	12070000	9799500	9198300	21645	14360	44235
A5UL42	tr|A5UL42|A5UL42_METS3 Predicted GTPase OS=Methanobrevibacter smithii (strain ATCC 35061 / DSM 861 / OCM 144 / PS) OX=420247 GN=Msm_0715 PE=4 SV=1	2552300	12431000	38614000	24593	28866	43713
A5UNH8	tr|A5UNH8|A5UNH8_METS3 Glutamine--fructose-6-phosphate aminotransferase [isomerizing] OS=Methanobrevibacter smithii (strain ATCC 35061 / DSM 861 / OCM 144 / PS) OX=420247 GN=glmS PE=3 SV=1	12493000	8248100	8413800	13375	10467	36795
A5UJE9	tr|A5UJE9|A5UJE9_METS3 DNA helicase OS=Methanobrevibacter smithii (strain ATCC 35061 / DSM 861 / OCM 144 / PS) OX=420247 GN=Msm_0122 PE=3 SV=1	6240400	5080900	8268500	16613	19574	34742
A5UK32	tr|A5UK32|A5UK32_METS3 Predicted transcription factor (Eukaryotic MBF1 related) OS=Methanobrevibacter smithii (strain ATCC 35061 / DSM 861 / OCM 144 / PS) OX=420247 GN=Msm_0355 PE=4 SV=1	32258000	37828000	81745000	232170	45201	34390
A5UME9	tr|A5UME9|A5UME9_METS3 Leucine--tRNA ligase OS=Methanobrevibacter smithii (strain ATCC 35061 / DSM 861 / OCM 144 / PS) OX=420247 GN=leuS PE=3 SV=1	8603700	13596000	11970000	17022	12940	33943
A5ULJ2	tr|A5ULJ2|A5ULJ2_METS3 Putative glucose-methanol-choline oxidoreductase (FAD-dependent) OS=Methanobrevibacter smithii (strain ATCC 35061 / DSM 861 / OCM 144 / PS) OX=420247 GN=Msm_0865 PE=4 SV=1	1593100	220880	454120	52286	26415	33115
A5ULQ4	tr|A5ULQ4|A5ULQ4_METS3 2-oxoglutarate ferredoxin oxidoreductase, alpha subunit, KorA OS=Methanobrevibacter smithii (strain ATCC 35061 / DSM 861 / OCM 144 / PS) OX=420247 GN=Msm_0927 PE=4 SV=1	19971000	28606000	10682000	13463	25591	32925
A5UJV4	tr|A5UJV4|A5UJV4_METS3 Phenylalanine--tRNA ligase beta subunit OS=Methanobrevibacter smithii (strain ATCC 35061 / DSM 861 / OCM 144 / PS) OX=420247 GN=pheT PE=3 SV=1	11960000	10204000	10237000	25719	21249	32833
A5UJW4	sp|A5UJW4|SYP_METS3 Proline--tRNA ligase OS=Methanobrevibacter smithii (strain ATCC 35061 / DSM 861 / OCM 144 / PS) OX=420247 GN=proS PE=3 SV=1	3762600	6629900	5436900	21961	40361	30260
A5ULI0	tr|A5ULI0|A5ULI0_METS3 UDP-N-acetylglucosamine 2-epimerase, WecB OS=Methanobrevibacter smithii (strain ATCC 35061 / DSM 861 / OCM 144 / PS) OX=420247 GN=Msm_0853 PE=4 SV=1	3641700	4319300	6359700	21018	11864	29104
A5UJU7	tr|A5UJU7|A5UJU7_METS3 serine O-acetyltransferase OS=Methanobrevibacter smithii (strain ATCC 35061 / DSM 861 / OCM 144 / PS) OX=420247 GN=Msm_0270 PE=3 SV=1	26570000	12565000	28480000	19554	16237	29075
A5UK69	tr|A5UK69|A5UK69_METS3 Indolepyruvate oxidoreductase subunit IorA OS=Methanobrevibacter smithii (strain ATCC 35061 / DSM 861 / OCM 144 / PS) OX=420247 GN=Msm_0392 PE=4 SV=1	13317000	14946000	13699000	19631	13883	27782
A5UMW9	sp|A5UMW9|PURL_METS3 Phosphoribosylformylglycinamidine synthase subunit PurL OS=Methanobrevibacter smithii (strain ATCC 35061 / DSM 861 / OCM 144 / PS) OX=420247 GN=purL PE=3 SV=1	33408000	12067000	29772000	186630	17312	24207
A5UKI7	tr|A5UKI7|A5UKI7_METS3 DNA helicase OS=Methanobrevibacter smithii (strain ATCC 35061 / DSM 861 / OCM 144 / PS) OX=420247 GN=Msm_0510 PE=3 SV=1	30358000	12799000	28994000	11239	24381	22115
A5UNY7	tr|A5UNY7|A5UNY7_METS3 serine--tRNA ligase OS=Methanobrevibacter smithii (strain ATCC 35061 / DSM 861 / OCM 144 / PS) OX=420247 GN=Msm_1710 PE=4 SV=1	11833000	10445000	11914000	12923	12043	18918
A5UJM9	sp|A5UJM9|IF2P_METS3 Probable translation initiation factor IF-2 OS=Methanobrevibacter smithii (strain ATCC 35061 / DSM 861 / OCM 144 / PS) OX=420247 GN=infB PE=3 SV=1	4897400	4694400	5559000	18868	11935	16205

## Sheet: Supplementary Data 2
Supplementary Data 2. Functional classification of arCOG categories
	arCOG category	Function	% Vesicles	% Cells
Information storage and processing	J	Translation, ribosomal structure and biogenesis	0.194499	0.133213
	K	Transcription	0.0491159	0.049505
	L	Replication, recombination, and repair	0.043222	0.049505
Cellular processes and signaling	D	Cell cycle control, cell division, chromosome partitioning	0.00785855	0.00720072
	V	Defense mechanisms	0.0137525	0.0144014
	M	Cell wall/membrane/envelope biogenesis	0.0255403	0.0459046
	N	Cell motility	0	0
	X	Mobilome: prophages, transposons	0.00196464	0.00180018
	T	Signal transduction mechanisms	0.00392927	0.00360036
	U	Intracellular trafficking, secretion, and vesicular transport	0.00785855	0.0090009
	O	Posttranslational modification, protein turnover, chaperones	0.0333988	0.0333033
Metabolism	C	Energy production and conversion	0.133595	0.09991
	P	Inorganic ion transport and metabolism	0	0.0225023
	G	Carbohydrate transport and metabolism	0.0255403	0.0234023
	E	Amino acid transport and metabolism	0.111984	0.0945095
	F	Nucleotide transport and metabolism	0.0628684	0.0423042
	I	Lipid transport and metabolism	0.021611	0.0171017
	H	Coenzyme transport and metabolism	0.0766208	0.0882088
Poorly characterized	R	General function prediction only	0.0982318	0.126913
	S	Function unknown	0.086444	0.129613

## Sheet: Supplementary Data 3
Supplementary Data 3. Top 150 most abundant proteins in the M. smithii EVs based on the label-free intensity-based absolute quantification (iBAQ)
Protein ID	Uniprot Annotation	iBAQ Vesicles
A5ULH1	tr|A5ULH1|A5ULH1_METS3 Histone, HmtA OS=Methanobrevibacter smithii (strain ATCC 35061 / DSM 861 / OCM 144 / PS) OX=420247 GN=Msm_0844 PE=3 SV=1	1440850000
A5UJP0	tr|A5UJP0|A5UJP0_METS3 Histone, HMtA OS=Methanobrevibacter smithii (strain ATCC 35061 / DSM 861 / OCM 144 / PS) OX=420247 GN=Msm_0213 PE=3 SV=1	141830000
A5UMN7	tr|A5UMN7|A5UMN7_METS3 Histone OS=Methanobrevibacter smithii (strain ATCC 35061 / DSM 861 / OCM 144 / PS) OX=420247 GN=Msm_1260 PE=3 SV=1	138763000
A5UNS3	tr|A5UNS3|A5UNS3_METS3 Putative ATPase (AAA+ superfamily) OS=Methanobrevibacter smithii (strain ATCC 35061 / DSM 861 / OCM 144 / PS) OX=420247 GN=Msm_1646 PE=4 SV=1	113860000
A5ULY4	tr|A5ULY4|A5ULY4_METS3 N5-methyl-tetrahydromethanopterin:coenzyme M methyltransferase, subunit H, MtrH OS=Methanobrevibacter smithii (strain ATCC 35061 / DSM 861 / OCM 144 / PS) OX=420247 GN=Msm_1007 PE=3 SV=1	90281000
A5UKH4	tr|A5UKH4|A5UKH4_METS3 Endonuclease NucS OS=Methanobrevibacter smithii (strain ATCC 35061 / DSM 861 / OCM 144 / PS) OX=420247 GN=nucS PE=3 SV=1	76089000
A5UMX5	tr|A5UMX5|A5UMX5_METS3 Rubrerythrin OS=Methanobrevibacter smithii (strain ATCC 35061 / DSM 861 / OCM 144 / PS) OX=420247 GN=Msm_1348 PE=4 SV=1	57925000
A5UJA6	tr|A5UJA6|A5UJA6_METS3 5-amino-6-(D-ribitylamino)uracil--L-tyrosine 4-hydroxyphenyl transferase OS=Methanobrevibacter smithii (strain ATCC 35061 / DSM 861 / OCM 144 / PS) OX=420247 GN=cofH PE=3 SV=1	56520000
A5ULZ3	tr|A5ULZ3|A5ULZ3_METS3 Methyl-coenzyme M reductase subunit gamma OS=Methanobrevibacter smithii (strain ATCC 35061 / DSM 861 / OCM 144 / PS) OX=420247 GN=Msm_1016 PE=3 SV=1	52284100
A5UMI1	sp|A5UMI1|MTD_METS3 F420-dependent methylenetetrahydromethanopterin dehydrogenase OS=Methanobrevibacter smithii (strain ATCC 35061 / DSM 861 / OCM 144 / PS) OX=420247 GN=mtd PE=3 SV=1	39293000
A5ULL4	tr|A5ULL4|A5ULL4_METS3 Universal stress protein, adenine nucleotide alpha hydrolase-like family OS=Methanobrevibacter smithii (strain ATCC 35061 / DSM 861 / OCM 144 / PS) OX=420247 GN=Msm_0887 PE=4 SV=1	33323400
A5UKP9	tr|A5UKP9|A5UKP9_METS3 5,10-methenyltetrahydromethanopterin hydrogenase OS=Methanobrevibacter smithii (strain ATCC 35061 / DSM 861 / OCM 144 / PS) OX=420247 GN=hmd PE=3 SV=1	32837400
A5ULY7	tr|A5ULY7|A5ULY7_METS3 Tetrahydromethanopterin S-methyltransferase subunit A OS=Methanobrevibacter smithii (strain ATCC 35061 / DSM 861 / OCM 144 / PS) OX=420247 GN=mtrA PE=3 SV=1	29792800
A5UN25	tr|A5UN25|A5UN25_METS3 Adhesin-like protein OS=Methanobrevibacter smithii (strain ATCC 35061 / DSM 861 / OCM 144 / PS) OX=420247 GN=Msm_1398 PE=4 SV=1	29387100
A5UKU7	tr|A5UKU7|A5UKU7_METS3 50S ribosomal protein L12 OS=Methanobrevibacter smithii (strain ATCC 35061 / DSM 861 / OCM 144 / PS) OX=420247 GN=rpl12 PE=3 SV=1	26812600
A5ULM5	sp|A5ULM5|EF1A_METS3 Elongation factor 1-alpha OS=Methanobrevibacter smithii (strain ATCC 35061 / DSM 861 / OCM 144 / PS) OX=420247 GN=tuf PE=3 SV=2	25020500
A5ULZ6	tr|A5ULZ6|A5ULZ6_METS3 Methyl-coenzyme M reductase subunit beta OS=Methanobrevibacter smithii (strain ATCC 35061 / DSM 861 / OCM 144 / PS) OX=420247 GN=Msm_1019 PE=3 SV=1	22550200
A5UKQ3	tr|A5UKQ3|A5UKQ3_METS3 NIF3-related protein (NGG1p interacting factor 3) OS=Methanobrevibacter smithii (strain ATCC 35061 / DSM 861 / OCM 144 / PS) OX=420247 GN=Msm_0576 PE=3 SV=1	17990740
A5UJT9	tr|A5UJT9|A5UJT9_METS3 Desulfoferrodoxin (Dfx) OS=Methanobrevibacter smithii (strain ATCC 35061 / DSM 861 / OCM 144 / PS) OX=420247 GN=Msm_0262 PE=3 SV=1	17017400
A5ULY1	tr|A5ULY1|A5ULY1_METS3 Photosynthetic reaction centre cytoplasmic domain containing protein OS=Methanobrevibacter smithii (strain ATCC 35061 / DSM 861 / OCM 144 / PS) OX=420247 GN=Msm_1004 PE=4 SV=1	16977900
A5UJM1	sp|A5UJM1|RS24_METS3 30S ribosomal protein S24e OS=Methanobrevibacter smithii (strain ATCC 35061 / DSM 861 / OCM 144 / PS) OX=420247 GN=rps24e PE=3 SV=1	15541700
A5ULZ2	tr|A5ULZ2|A5ULZ2_METS3 Methyl-coenzyme M reductase subunit alpha OS=Methanobrevibacter smithii (strain ATCC 35061 / DSM 861 / OCM 144 / PS) OX=420247 GN=Msm_1015 PE=3 SV=1	15202200
A5ULN4	sp|A5ULN4|RL30E_METS3 50S ribosomal protein L30e OS=Methanobrevibacter smithii (strain ATCC 35061 / DSM 861 / OCM 144 / PS) OX=420247 GN=rpl30e PE=3 SV=1	15058700
A5ULX6	tr|A5ULX6|A5ULX6_METS3 Methyl viologen-reducing hydrogenase, alpha subunit, MvhA OS=Methanobrevibacter smithii (strain ATCC 35061 / DSM 861 / OCM 144 / PS) OX=420247 GN=Msm_0999 PE=3 SV=1	13317900
A5ULJ7	tr|A5ULJ7|A5ULJ7_METS3 Molecular chaperone (Small heat shock protein), HSP20/alpha crystallin family OS=Methanobrevibacter smithii (strain ATCC 35061 / DSM 861 / OCM 144 / PS) OX=420247 GN=Msm_0870 PE=3 SV=1	13156400
A5UL32	tr|A5UL32|A5UL32_METS3 50S ribosomal protein L31e OS=Methanobrevibacter smithii (strain ATCC 35061 / DSM 861 / OCM 144 / PS) OX=420247 GN=rpl31e PE=3 SV=1	13050600
A5UJX3	tr|A5UJX3|A5UJX3_METS3 Putative carboxymuconolactone decarboxylase OS=Methanobrevibacter smithii (strain ATCC 35061 / DSM 861 / OCM 144 / PS) OX=420247 GN=Msm_0296 PE=4 SV=1	12531400
A5UNI8	sp|A5UNI8|Y1561_METS3 UPF0219 protein Msm_1561 OS=Methanobrevibacter smithii (strain ATCC 35061 / DSM 861 / OCM 144 / PS) OX=420247 GN=Msm_1561 PE=3 SV=1	12350100
A5UL78	sp|A5UL78|RL14_METS3 50S ribosomal protein L14 OS=Methanobrevibacter smithii (strain ATCC 35061 / DSM 861 / OCM 144 / PS) OX=420247 GN=rpl14 PE=3 SV=1	11822100
A5ULF3	tr|A5ULF3|A5ULF3_METS3 Chaperonin, Cpn60/TCP-1/thermosome family, GroL OS=Methanobrevibacter smithii (strain ATCC 35061 / DSM 861 / OCM 144 / PS) OX=420247 GN=Msm_0826 PE=3 SV=1	11550300
A5ULW6	tr|A5ULW6|A5ULW6_METS3 50S ribosomal protein L10e OS=Methanobrevibacter smithii (strain ATCC 35061 / DSM 861 / OCM 144 / PS) OX=420247 GN=rpl10e PE=3 SV=1	10785700
A5UJK9	tr|A5UJK9|A5UJK9_METS3 Putative snRNP Sm-like protein OS=Methanobrevibacter smithii (strain ATCC 35061 / DSM 861 / OCM 144 / PS) OX=420247 GN=Msm_0182 PE=3 SV=1	10671400
A5UN64	sp|A5UN64|RS2_METS3 30S ribosomal protein S2 OS=Methanobrevibacter smithii (strain ATCC 35061 / DSM 861 / OCM 144 / PS) OX=420247 GN=rps2 PE=3 SV=1	10357900
A5ULK4	sp|A5ULK4|IF5A_METS3 Translation initiation factor 5A OS=Methanobrevibacter smithii (strain ATCC 35061 / DSM 861 / OCM 144 / PS) OX=420247 GN=eIF5A PE=3 SV=1	10355900
A5ULX8	tr|A5ULX8|A5ULX8_METS3 Methyl viologen-reducing hydrogenase, delta subunit, MvhD OS=Methanobrevibacter smithii (strain ATCC 35061 / DSM 861 / OCM 144 / PS) OX=420247 GN=Msm_1001 PE=3 SV=1	9955000
A5ULM4	sp|A5ULM4|RS10_METS3 30S ribosomal protein S10 OS=Methanobrevibacter smithii (strain ATCC 35061 / DSM 861 / OCM 144 / PS) OX=420247 GN=rps10 PE=3 SV=1	9265100
A5UMQ6	tr|A5UMQ6|A5UMQ6_METS3 Predicted nucleic-acid-binding protein containing a Zn-ribbon OS=Methanobrevibacter smithii (strain ATCC 35061 / DSM 861 / OCM 144 / PS) OX=420247 GN=Msm_1279 PE=4 SV=1	9215700
A5UKL9	tr|A5UKL9|A5UKL9_METS3 5,10-methylenetetrahydromethanopterin reductase OS=Methanobrevibacter smithii (strain ATCC 35061 / DSM 861 / OCM 144 / PS) OX=420247 GN=mer PE=3 SV=1	8647100
A5ULG0	sp|A5ULG0|RS17E_METS3 30S ribosomal protein S17e OS=Methanobrevibacter smithii (strain ATCC 35061 / DSM 861 / OCM 144 / PS) OX=420247 GN=rps17e PE=3 SV=1	8308800
A5UKB5	sp|A5UKB5|VATE_METS3 V-type ATP synthase subunit E OS=Methanobrevibacter smithii (strain ATCC 35061 / DSM 861 / OCM 144 / PS) OX=420247 GN=atpE PE=3 SV=1	7840100
A5UMJ9	sp|A5UMJ9|ILVC_METS3 Ketol-acid reductoisomerase (NADP(+)) OS=Methanobrevibacter smithii (strain ATCC 35061 / DSM 861 / OCM 144 / PS) OX=420247 GN=ilvC PE=3 SV=1	7523200
A5UKB8	tr|A5UKB8|A5UKB8_METS3 Vacuolar-type H+-transporting ATP synthase, subunit H OS=Methanobrevibacter smithii (strain ATCC 35061 / DSM 861 / OCM 144 / PS) OX=420247 GN=Msm_0441 PE=4 SV=1	7515500
A5ULG8	tr|A5ULG8|A5ULG8_METS3 Photosynthetic reaction centre cytoplasmic domain containing protein OS=Methanobrevibacter smithii (strain ATCC 35061 / DSM 861 / OCM 144 / PS) OX=420247 GN=Msm_0841 PE=4 SV=1	7508200
A5UJ76	tr|A5UJ76|A5UJ76_METS3 F420-dependent NADP oxidoreductase, fno OS=Methanobrevibacter smithii (strain ATCC 35061 / DSM 861 / OCM 144 / PS) OX=420247 GN=Msm_0049 PE=4 SV=1	7418600
A5UJU4	tr|A5UJU4|A5UJU4_METS3 NAD(P)H-dependent FMN reductase (Multimeric flavodoxin) OS=Methanobrevibacter smithii (strain ATCC 35061 / DSM 861 / OCM 144 / PS) OX=420247 GN=Msm_0267 PE=4 SV=1	7351600
A5UP00	sp|A5UP00|MCH_METS3 Methenyltetrahydromethanopterin cyclohydrolase OS=Methanobrevibacter smithii (strain ATCC 35061 / DSM 861 / OCM 144 / PS) OX=420247 GN=mch PE=3 SV=1	7337600
A5UNY9	tr|A5UNY9|A5UNY9_METS3 Predicted ferritin OS=Methanobrevibacter smithii (strain ATCC 35061 / DSM 861 / OCM 144 / PS) OX=420247 GN=Msm_1712 PE=4 SV=1	7111000
A5ULM8	sp|A5ULM8|RS12_METS3 30S ribosomal protein S12 OS=Methanobrevibacter smithii (strain ATCC 35061 / DSM 861 / OCM 144 / PS) OX=420247 GN=rps12 PE=3 SV=1	7081700
A5UL36	tr|A5UL36|A5UL36_METS3 30S ribosomal protein S19e OS=Methanobrevibacter smithii (strain ATCC 35061 / DSM 861 / OCM 144 / PS) OX=420247 GN=rps19e PE=3 SV=1	7028800
A5UJM0	tr|A5UJM0|A5UJM0_METS3 30S ribosomal protein S27ae OS=Methanobrevibacter smithii (strain ATCC 35061 / DSM 861 / OCM 144 / PS) OX=420247 GN=rps27ae PE=3 SV=1	6694600
A5UN73	tr|A5UN73|A5UN73_METS3 Hydroxylamine reductase OS=Methanobrevibacter smithii (strain ATCC 35061 / DSM 861 / OCM 144 / PS) OX=420247 GN=hcp PE=3 SV=1	6582100
A5UKV3	tr|A5UKV3|A5UKV3_METS3 Cell division protein FtsZ OS=Methanobrevibacter smithii (strain ATCC 35061 / DSM 861 / OCM 144 / PS) OX=420247 GN=ftsZ PE=3 SV=1	6577800
A5ULC3	tr|A5ULC3|A5ULC3_METS3 Heterodisulfide reductase, subunit C, HdrC OS=Methanobrevibacter smithii (strain ATCC 35061 / DSM 861 / OCM 144 / PS) OX=420247 GN=Msm_0796 PE=3 SV=1	6413800
A5UL87	sp|A5UL87|RL23_METS3 50S ribosomal protein L23 OS=Methanobrevibacter smithii (strain ATCC 35061 / DSM 861 / OCM 144 / PS) OX=420247 GN=rpl23 PE=3 SV=1	6189800
A5UL30	tr|A5UL30|A5UL30_METS3 50S ribosomal protein L18Ae OS=Methanobrevibacter smithii (strain ATCC 35061 / DSM 861 / OCM 144 / PS) OX=420247 GN=rpl18a PE=3 SV=1	6022100
A5UKE2	tr|A5UKE2|A5UKE2_METS3 PRC domain-containing protein OS=Methanobrevibacter smithii (strain ATCC 35061 / DSM 861 / OCM 144 / PS) OX=420247 GN=Msm_0465 PE=4 SV=1	6020900
A5UL88	sp|A5UL88|RL4_METS3 50S ribosomal protein L4 OS=Methanobrevibacter smithii (strain ATCC 35061 / DSM 861 / OCM 144 / PS) OX=420247 GN=rpl4 PE=3 SV=1	6013640
A5ULV7	tr|A5ULV7|A5ULV7_METS3 Cell shape-determining protein MreB OS=Methanobrevibacter smithii (strain ATCC 35061 / DSM 861 / OCM 144 / PS) OX=420247 GN=mreB PE=3 SV=1	5988800
A5UJX5	tr|A5UJX5|A5UJX5_METS3 50S ribosomal protein L15e OS=Methanobrevibacter smithii (strain ATCC 35061 / DSM 861 / OCM 144 / PS) OX=420247 GN=rpl15e PE=3 SV=1	5928100
A5UK49	tr|A5UK49|A5UK49_METS3 Phycobiliprotein (PBS) lyase (HEAT repeat) OS=Methanobrevibacter smithii (strain ATCC 35061 / DSM 861 / OCM 144 / PS) OX=420247 GN=Msm_0372 PE=4 SV=1	5723200
A5UN56	tr|A5UN56|A5UN56_METS3 50S ribosomal protein L18e OS=Methanobrevibacter smithii (strain ATCC 35061 / DSM 861 / OCM 144 / PS) OX=420247 GN=rpl18e PE=3 SV=1	5687400
A5UMW3	tr|A5UMW3|A5UMW3_METS3 CoB--CoM heterodisulfide reductase iron-sulfur subunit A OS=Methanobrevibacter smithii (strain ATCC 35061 / DSM 861 / OCM 144 / PS) OX=420247 GN=Msm_1336 PE=3 SV=1	5618300
A5UL82	sp|A5UL82|RL29_METS3 50S ribosomal protein L29 OS=Methanobrevibacter smithii (strain ATCC 35061 / DSM 861 / OCM 144 / PS) OX=420247 GN=rpl29 PE=3 SV=1	5564140
A5UM96	tr|A5UM96|A5UM96_METS3 F0F1 ATP synthase subunit B OS=Methanobrevibacter smithii (strain ATCC 35061 / DSM 861 / OCM 144 / PS) OX=420247 GN=Msm_1119 PE=4 SV=1	5408700
A5UL79	tr|A5UL79|A5UL79_METS3 30S ribosomal protein S17 OS=Methanobrevibacter smithii (strain ATCC 35061 / DSM 861 / OCM 144 / PS) OX=420247 GN=rps17 PE=3 SV=1	5207200
A5ULC2	tr|A5ULC2|A5ULC2_METS3 Heterodisulfide reductase, subunit B, HdrB OS=Methanobrevibacter smithii (strain ATCC 35061 / DSM 861 / OCM 144 / PS) OX=420247 GN=Msm_0795 PE=3 SV=1	5100490
A5ULD8	tr|A5ULD8|A5ULD8_METS3 Methanogenesis marker 5 protein OS=Methanobrevibacter smithii (strain ATCC 35061 / DSM 861 / OCM 144 / PS) OX=420247 GN=Msm_0811 PE=4 SV=1	4830060
A5UJM5	tr|A5UJM5|A5UJM5_METS3 inorganic diphosphatase OS=Methanobrevibacter smithii (strain ATCC 35061 / DSM 861 / OCM 144 / PS) OX=420247 GN=Msm_0198 PE=4 SV=1	4802190
A5UKB2	sp|A5UKB2|VATA_METS3 V-type ATP synthase alpha chain OS=Methanobrevibacter smithii (strain ATCC 35061 / DSM 861 / OCM 144 / PS) OX=420247 GN=atpA PE=3 SV=1	4688130
A5UNB3	sp|A5UNB3|RS8E_METS3 30S ribosomal protein S8e OS=Methanobrevibacter smithii (strain ATCC 35061 / DSM 861 / OCM 144 / PS) OX=420247 GN=rps8e PE=3 SV=1	4334510
A5UKS9	sp|A5UKS9|EF1B_METS3 Elongation factor 1-beta OS=Methanobrevibacter smithii (strain ATCC 35061 / DSM 861 / OCM 144 / PS) OX=420247 GN=ef1b PE=3 SV=1	4301040
A5UJM8	sp|A5UJM8|RS6E_METS3 30S ribosomal protein S6e OS=Methanobrevibacter smithii (strain ATCC 35061 / DSM 861 / OCM 144 / PS) OX=420247 GN=rps6e PE=3 SV=1	4292860
A5UJX7	tr|A5UJX7|A5UJX7_METS3 Peptide/nickel ABC transporter, solute-binding component OS=Methanobrevibacter smithii (strain ATCC 35061 / DSM 861 / OCM 144 / PS) OX=420247 GN=Msm_0300 PE=4 SV=1	4211770
A5UKD3	tr|A5UKD3|A5UKD3_METS3 UPF0145 protein Msm_0456 OS=Methanobrevibacter smithii (strain ATCC 35061 / DSM 861 / OCM 144 / PS) OX=420247 GN=Msm_0456 PE=3 SV=1	4203400
A5UN04	sp|A5UN04|RL21_METS3 50S ribosomal protein L21e OS=Methanobrevibacter smithii (strain ATCC 35061 / DSM 861 / OCM 144 / PS) OX=420247 GN=rpl21e PE=3 SV=1	4195240
A5UMJ0	tr|A5UMJ0|A5UMJ0_METS3 Bifunctional enzyme Fae/Hps OS=Methanobrevibacter smithii (strain ATCC 35061 / DSM 861 / OCM 144 / PS) OX=420247 GN=fae-hps PE=3 SV=1	4118940
A5ULM7	tr|A5ULM7|A5ULM7_METS3 30S ribosomal protein S7 OS=Methanobrevibacter smithii (strain ATCC 35061 / DSM 861 / OCM 144 / PS) OX=420247 GN=rps7 PE=3 SV=1	4079020
A5UN31	tr|A5UN31|A5UN31_METS3 Formate dehydrogenase, alpha subunit, FdhA OS=Methanobrevibacter smithii (strain ATCC 35061 / DSM 861 / OCM 144 / PS) OX=420247 GN=Msm_1404 PE=4 SV=1	4036970
A5UL13	tr|A5UL13|A5UL13_METS3 Acetolactate synthase (TPP-requiring), large subunit, IlvB OS=Methanobrevibacter smithii (strain ATCC 35061 / DSM 861 / OCM 144 / PS) OX=420247 GN=Msm_0686 PE=3 SV=1	4024890
A5UJN0	sp|A5UJN0|NDK_METS3 Nucleoside diphosphate kinase OS=Methanobrevibacter smithii (strain ATCC 35061 / DSM 861 / OCM 144 / PS) OX=420247 GN=ndk PE=3 SV=1	3982930
A5UMM2	tr|A5UMM2|A5UMM2_METS3 DNA/RNA-binding protein Alba OS=Methanobrevibacter smithii (strain ATCC 35061 / DSM 861 / OCM 144 / PS) OX=420247 GN=albA PE=3 SV=1	3971300
A5UNQ7	sp|A5UNQ7|RL37A_METS3 50S ribosomal protein L37Ae OS=Methanobrevibacter smithii (strain ATCC 35061 / DSM 861 / OCM 144 / PS) OX=420247 GN=rpl37ae PE=3 SV=1	3945300
A5UKY8	sp|A5UKY8|RS3A_METS3 30S ribosomal protein S3Ae OS=Methanobrevibacter smithii (strain ATCC 35061 / DSM 861 / OCM 144 / PS) OX=420247 GN=rps3ae PE=3 SV=1	3942260
A5UJK8	tr|A5UJK8|A5UJK8_METS3 50S ribosomal protein L37e OS=Methanobrevibacter smithii (strain ATCC 35061 / DSM 861 / OCM 144 / PS) OX=420247 GN=rpl37e PE=3 SV=1	3938600
A5UL69	sp|A5UL69|RL18_METS3 50S ribosomal protein L18 OS=Methanobrevibacter smithii (strain ATCC 35061 / DSM 861 / OCM 144 / PS) OX=420247 GN=rpl18 PE=3 SV=1	3873640
A5UL75	sp|A5UL75|RL5_METS3 50S ribosomal protein L5 OS=Methanobrevibacter smithii (strain ATCC 35061 / DSM 861 / OCM 144 / PS) OX=420247 GN=rpl5 PE=3 SV=1	3865640
A5UM95	tr|A5UM95|A5UM95_METS3 Viral A-type inclusion protein OS=Methanobrevibacter smithii (strain ATCC 35061 / DSM 861 / OCM 144 / PS) OX=420247 GN=Msm_1118 PE=4 SV=1	3831420
A5UN40	tr|A5UN40|A5UN40_METS3 Tungsten formylmethanofuran dehydrogenase, subunit A, FwdA OS=Methanobrevibacter smithii (strain ATCC 35061 / DSM 861 / OCM 144 / PS) OX=420247 GN=Msm_1413 PE=4 SV=1	3818440
A5UM14	sp|A5UM14|PSB_METS3 Proteasome subunit beta OS=Methanobrevibacter smithii (strain ATCC 35061 / DSM 861 / OCM 144 / PS) OX=420247 GN=psmB PE=3 SV=1	3808300
A5UNH5	tr|A5UNH5|A5UNH5_METS3 Phosphoribosylformylglycinamidine synthase subunit PurS OS=Methanobrevibacter smithii (strain ATCC 35061 / DSM 861 / OCM 144 / PS) OX=420247 GN=purS PE=3 SV=1	3793330
A5UKU9	sp|A5UKU9|RL1_METS3 50S ribosomal protein L1 OS=Methanobrevibacter smithii (strain ATCC 35061 / DSM 861 / OCM 144 / PS) OX=420247 GN=rpl1 PE=3 SV=2	3460020
A5ULB9	tr|A5ULB9|A5ULB9_METS3 Predicted calcineurin-like phosphoesterase OS=Methanobrevibacter smithii (strain ATCC 35061 / DSM 861 / OCM 144 / PS) OX=420247 GN=Msm_0792 PE=4 SV=1	3394680
A5UKG2	tr|A5UKG2|A5UKG2_METS3 Universal stress protein, UspA OS=Methanobrevibacter smithii (strain ATCC 35061 / DSM 861 / OCM 144 / PS) OX=420247 GN=Msm_0485 PE=4 SV=1	3380860
A5UM69	tr|A5UM69|A5UM69_METS3 Formylmethanofuran--tetrahydromethanopterin formyltransferase OS=Methanobrevibacter smithii (strain ATCC 35061 / DSM 861 / OCM 144 / PS) OX=420247 GN=ftr PE=3 SV=1	3323430
A5UN58	tr|A5UN58|A5UN58_METS3 30S ribosomal protein S9 OS=Methanobrevibacter smithii (strain ATCC 35061 / DSM 861 / OCM 144 / PS) OX=420247 GN=rps9 PE=3 SV=1	3310300
A5UL95	tr|A5UL95|A5UL95_METS3 Conserved protein OS=Methanobrevibacter smithii (strain ATCC 35061 / DSM 861 / OCM 144 / PS) OX=420247 GN=Msm_0768 PE=4 SV=1	3285320
A5UM30	tr|A5UM30|A5UM30_METS3 IMP dehydrogenase related protein OS=Methanobrevibacter smithii (strain ATCC 35061 / DSM 861 / OCM 144 / PS) OX=420247 GN=Msm_1053 PE=4 SV=1	3214150
A5UKU2	tr|A5UKU2|A5UKU2_METS3 Fructose-1,6-bisphosphate aldolase/phosphatase OS=Methanobrevibacter smithii (strain ATCC 35061 / DSM 861 / OCM 144 / PS) OX=420247 GN=fbp PE=3 SV=1	3177890
A5UM31	tr|A5UM31|A5UM31_METS3 IMP dehydrogenase related protein OS=Methanobrevibacter smithii (strain ATCC 35061 / DSM 861 / OCM 144 / PS) OX=420247 GN=Msm_1054 PE=4 SV=1	3157270
A5UM09	tr|A5UM09|A5UM09_METS3 Transcriptional regulator, Lrp family OS=Methanobrevibacter smithii (strain ATCC 35061 / DSM 861 / OCM 144 / PS) OX=420247 GN=Msm_1032 PE=4 SV=1	3140430
A5UN74	tr|A5UN74|A5UN74_METS3 Cupin_2 domain-containing protein OS=Methanobrevibacter smithii (strain ATCC 35061 / DSM 861 / OCM 144 / PS) OX=420247 GN=Msm_1447 PE=4 SV=1	3112630
A5UL84	sp|A5UL84|RL22_METS3 50S ribosomal protein L22 OS=Methanobrevibacter smithii (strain ATCC 35061 / DSM 861 / OCM 144 / PS) OX=420247 GN=rpl22 PE=3 SV=1	3109750
A5UN54	sp|A5UN54|RS11_METS3 30S ribosomal protein S11 OS=Methanobrevibacter smithii (strain ATCC 35061 / DSM 861 / OCM 144 / PS) OX=420247 GN=rps11 PE=3 SV=1	3107070
A5ULE9	tr|A5ULE9|A5ULE9_METS3 Photosynthetic reaction centre cytoplasmic domain-containing protein OS=Methanobrevibacter smithii (strain ATCC 35061 / DSM 861 / OCM 144 / PS) OX=420247 GN=Msm_0822 PE=4 SV=1	3092220
A5UM99	tr|A5UM99|A5UM99_METS3 Coenzyme F420-reducing hydrogenase, gamma subunit, FrhG OS=Methanobrevibacter smithii (strain ATCC 35061 / DSM 861 / OCM 144 / PS) OX=420247 GN=Msm_1122 PE=3 SV=1	3060940
A5UKB1	sp|A5UKB1|VATB_METS3 V-type ATP synthase beta chain OS=Methanobrevibacter smithii (strain ATCC 35061 / DSM 861 / OCM 144 / PS) OX=420247 GN=atpB PE=3 SV=1	3032560
A5UL89	sp|A5UL89|RL3_METS3 50S ribosomal protein L3 OS=Methanobrevibacter smithii (strain ATCC 35061 / DSM 861 / OCM 144 / PS) OX=420247 GN=rpl3 PE=3 SV=1	3028600
A5UKG1	tr|A5UKG1|A5UKG1_METS3 Inosine-5-monophosphate dehydrogenase related protein OS=Methanobrevibacter smithii (strain ATCC 35061 / DSM 861 / OCM 144 / PS) OX=420247 GN=Msm_0484 PE=4 SV=1	3013530
A5UJ53	tr|A5UJ53|A5UJ53_METS3 Predicted transcriptional regulator OS=Methanobrevibacter smithii (strain ATCC 35061 / DSM 861 / OCM 144 / PS) OX=420247 GN=Msm_0026 PE=4 SV=1	2981700
A5UJS2	sp|A5UJS2|PSA_METS3 Proteasome subunit alpha OS=Methanobrevibacter smithii (strain ATCC 35061 / DSM 861 / OCM 144 / PS) OX=420247 GN=psmA PE=3 SV=1	2817080
A5UKV0	sp|A5UKV0|RL11_METS3 50S ribosomal protein L11 OS=Methanobrevibacter smithii (strain ATCC 35061 / DSM 861 / OCM 144 / PS) OX=420247 GN=rpl11 PE=3 SV=1	2801660
A5UK21	tr|A5UK21|A5UK21_METS3 AbrB/MazE/SpoVT family DNA-binding domain-containing protein OS=Methanobrevibacter smithii (strain ATCC 35061 / DSM 861 / OCM 144 / PS) OX=420247 GN=Msm_0344 PE=4 SV=1	2787390
A5UL62	sp|A5UL62|RL34_METS3 50S ribosomal protein L34e OS=Methanobrevibacter smithii (strain ATCC 35061 / DSM 861 / OCM 144 / PS) OX=420247 GN=rpl34e PE=3 SV=1	2756150
A5UL66	sp|A5UL66|RL15_METS3 50S ribosomal protein L15 OS=Methanobrevibacter smithii (strain ATCC 35061 / DSM 861 / OCM 144 / PS) OX=420247 GN=rpl15 PE=3 SV=1	2734540
A5UMG4	tr|A5UMG4|A5UMG4_METS3 ERCC4-like helicase OS=Methanobrevibacter smithii (strain ATCC 35061 / DSM 861 / OCM 144 / PS) OX=420247 GN=Msm_1187 PE=4 SV=1	2734140
A5UL47	sp|A5UL47|TBP_METS3 TATA-box-binding protein OS=Methanobrevibacter smithii (strain ATCC 35061 / DSM 861 / OCM 144 / PS) OX=420247 GN=tbp PE=3 SV=1	2668950
A5UNK8	tr|A5UNK8|A5UNK8_METS3 UvrABC system protein A OS=Methanobrevibacter smithii (strain ATCC 35061 / DSM 861 / OCM 144 / PS) OX=420247 GN=uvrA PE=3 SV=1	2666730
A5ULT6	tr|A5ULT6|A5ULT6_METS3 Metal-sensing transcriptional repressor OS=Methanobrevibacter smithii (strain ATCC 35061 / DSM 861 / OCM 144 / PS) OX=420247 GN=Msm_0959 PE=4 SV=1	2655410
A5UL72	sp|A5UL72|RL6_METS3 50S ribosomal protein L6 OS=Methanobrevibacter smithii (strain ATCC 35061 / DSM 861 / OCM 144 / PS) OX=420247 GN=rpl6 PE=3 SV=1	2640850
A5UMS0	tr|A5UMS0|A5UMS0_METS3 Nitroreductase, NADH oxidase/flavin reductase family OS=Methanobrevibacter smithii (strain ATCC 35061 / DSM 861 / OCM 144 / PS) OX=420247 GN=Msm_1293 PE=4 SV=1	2609770
A5UL68	sp|A5UL68|RS5_METS3 30S ribosomal protein S5 OS=Methanobrevibacter smithii (strain ATCC 35061 / DSM 861 / OCM 144 / PS) OX=420247 GN=rps5 PE=3 SV=1	2563200
A5ULU8	tr|A5ULU8|A5ULU8_METS3 Methyl-coenzyme M reductase, component A2 OS=Methanobrevibacter smithii (strain ATCC 35061 / DSM 861 / OCM 144 / PS) OX=420247 GN=Msm_0971 PE=4 SV=1	2523150
A5UMK0	tr|A5UMK0|A5UMK0_METS3 Carbonic anhydrase OS=Methanobrevibacter smithii (strain ATCC 35061 / DSM 861 / OCM 144 / PS) OX=420247 GN=Msm_1223 PE=3 SV=1	2497010
A5UNX8	sp|A5UNX8|GGR_METS3 Digeranylgeranylglycerophospholipid reductase OS=Methanobrevibacter smithii (strain ATCC 35061 / DSM 861 / OCM 144 / PS) OX=420247 GN=Msm_1701 PE=3 SV=1	2485090
A5UN88	tr|A5UN88|A5UN88_METS3 Methyl viologen-reducing hydrogenase, delta subunit, MvhD OS=Methanobrevibacter smithii (strain ATCC 35061 / DSM 861 / OCM 144 / PS) OX=420247 GN=Msm_1461 PE=3 SV=1	2420360
A5UN96	tr|A5UN96|A5UN96_METS3 Nitrate/sulfonate/bicarbonate ABC transporter, substrate-binding component, TauA OS=Methanobrevibacter smithii (strain ATCC 35061 / DSM 861 / OCM 144 / PS) OX=420247 GN=Msm_1469 PE=4 SV=1	2368200
A5UN57	tr|A5UN57|A5UN57_METS3 50S ribosomal protein L13 OS=Methanobrevibacter smithii (strain ATCC 35061 / DSM 861 / OCM 144 / PS) OX=420247 GN=rpl13 PE=3 SV=1	2272750
A5UMW0	sp|A5UMW0|RADA_METS3 DNA repair and recombination protein RadA OS=Methanobrevibacter smithii (strain ATCC 35061 / DSM 861 / OCM 144 / PS) OX=420247 GN=radA PE=3 SV=1	2257260
A5UNQ8	tr|A5UNQ8|A5UNQ8_METS3 DNA-directed RNA polymerase subunit Rpo12 OS=Methanobrevibacter smithii (strain ATCC 35061 / DSM 861 / OCM 144 / PS) OX=420247 GN=rpo12 PE=3 SV=1	2253960
A5UL77	sp|A5UL77|RL24_METS3 50S ribosomal protein L24 OS=Methanobrevibacter smithii (strain ATCC 35061 / DSM 861 / OCM 144 / PS) OX=420247 GN=rpl24 PE=3 SV=1	2169667
A5UN36	tr|A5UN36|A5UN36_METS3 Tungsten formylmethanofuran dehydrogenase, subunit F, FwdF OS=Methanobrevibacter smithii (strain ATCC 35061 / DSM 861 / OCM 144 / PS) OX=420247 GN=Msm_1409 PE=4 SV=1	2149800
A5UK67	tr|A5UK67|A5UK67_METS3 Nitro_FeMo-Co domain-containing protein OS=Methanobrevibacter smithii (strain ATCC 35061 / DSM 861 / OCM 144 / PS) OX=420247 GN=Msm_0390 PE=4 SV=1	2142490
A5ULM6	sp|A5ULM6|EF2_METS3 Elongation factor 2 OS=Methanobrevibacter smithii (strain ATCC 35061 / DSM 861 / OCM 144 / PS) OX=420247 GN=fusA PE=3 SV=1	2109680
A5UMZ4	tr|A5UMZ4|A5UMZ4_METS3 peptidylprolyl isomerase OS=Methanobrevibacter smithii (strain ATCC 35061 / DSM 861 / OCM 144 / PS) OX=420247 GN=Msm_1367 PE=4 SV=1	2048363
A5ULK9	tr|A5ULK9|A5ULK9_METS3 3-chlorobenzoate-3,4-dioxygenase dyhydrogenase OS=Methanobrevibacter smithii (strain ATCC 35061 / DSM 861 / OCM 144 / PS) OX=420247 GN=Msm_0882 PE=4 SV=1	2040750
A5ULI1	tr|A5ULI1|A5ULI1_METS3 Uncharacterized protein OS=Methanobrevibacter smithii (strain ATCC 35061 / DSM 861 / OCM 144 / PS) OX=420247 GN=Msm_0854 PE=4 SV=1	2029990
A5UN41	tr|A5UN41|A5UN41_METS3 formylmethanofuran dehydrogenase OS=Methanobrevibacter smithii (strain ATCC 35061 / DSM 861 / OCM 144 / PS) OX=420247 GN=Msm_1414 PE=4 SV=1	2022470
A5UJN3	sp|A5UJN3|RL7A_METS3 50S ribosomal protein L7Ae OS=Methanobrevibacter smithii (strain ATCC 35061 / DSM 861 / OCM 144 / PS) OX=420247 GN=rpl7ae PE=3 SV=1	1997100
A5UM86	tr|A5UM86|A5UM86_METS3 Chaperone protein DnaK OS=Methanobrevibacter smithii (strain ATCC 35061 / DSM 861 / OCM 144 / PS) OX=420247 GN=dnaK PE=3 SV=1	1956150
A5UJ69	tr|A5UJ69|A5UJ69_METS3 Histidine kinase OS=Methanobrevibacter smithii (strain ATCC 35061 / DSM 861 / OCM 144 / PS) OX=420247 GN=Msm_0042 PE=4 SV=1	1925310
A5UL71	tr|A5UL71|A5UL71_METS3 50S ribosomal protein L32e OS=Methanobrevibacter smithii (strain ATCC 35061 / DSM 861 / OCM 144 / PS) OX=420247 GN=Msm_0744 PE=3 SV=1	1924170
A5UMA1	tr|A5UMA1|A5UMA1_METS3 Coenzyme F420-reducing hydrogenase, alpha subunit, FrhA OS=Methanobrevibacter smithii (strain ATCC 35061 / DSM 861 / OCM 144 / PS) OX=420247 GN=Msm_1124 PE=3 SV=1	1918440
A5UMC3	tr|A5UMC3|A5UMC3_METS3 anthranilate synthase OS=Methanobrevibacter smithii (strain ATCC 35061 / DSM 861 / OCM 144 / PS) OX=420247 GN=Msm_1146 PE=3 SV=1	1898643
A5ULQ7	tr|A5ULQ7|A5ULQ7_METS3 Peptidyl-prolyl cis-trans isomerase OS=Methanobrevibacter smithii (strain ATCC 35061 / DSM 861 / OCM 144 / PS) OX=420247 GN=Msm_0930 PE=3 SV=1	1844190
A5UMW4	sp|A5UMW4|GLYA_METS3 Serine hydroxymethyltransferase OS=Methanobrevibacter smithii (strain ATCC 35061 / DSM 861 / OCM 144 / PS) OX=420247 GN=glyA PE=3 SV=1	1776330
A5UJN2	tr|A5UJN2|A5UJN2_METS3 30S ribosomal protein S28e OS=Methanobrevibacter smithii (strain ATCC 35061 / DSM 861 / OCM 144 / PS) OX=420247 GN=rps28e PE=3 SV=1	1771602
A5ULX9	tr|A5ULX9|A5ULX9_METS3 ABC transporter involved in Fe-S cluster assembly, permease component OS=Methanobrevibacter smithii (strain ATCC 35061 / DSM 861 / OCM 144 / PS) OX=420247 GN=Msm_1002 PE=4 SV=1	1724940
A5ULN3	tr|A5ULN3|A5ULN3_METS3 Probable transcription termination protein NusA OS=Methanobrevibacter smithii (strain ATCC 35061 / DSM 861 / OCM 144 / PS) OX=420247 GN=nusA PE=3 SV=1	1724150
A5ULH0	tr|A5ULH0|A5ULH0_METS3 deoxyribose-phosphate aldolase OS=Methanobrevibacter smithii (strain ATCC 35061 / DSM 861 / OCM 144 / PS) OX=420247 GN=Msm_0843 PE=3 SV=1	1720150
A5UN52	sp|A5UN52|RS13_METS3 30S ribosomal protein S13 OS=Methanobrevibacter smithii (strain ATCC 35061 / DSM 861 / OCM 144 / PS) OX=420247 GN=rps13 PE=3 SV=1	1699610

## Sheet: Supplementary Data 4
Supplementary Data 4. Proteins identified in the three replicates of the cellular proteome
Protein ID	UniProt Identification	iBAQ Cells
A5ULH1	tr|A5ULH1|A5ULH1_METS3 Histone, HmtA OS=Methanobrevibacter smithii (strain ATCC 35061 / DSM 861 / OCM 144 / PS) OX=420247 GN=Msm_0844 PE=3 SV=1	68428000000
A5UJP0	tr|A5UJP0|A5UJP0_METS3 Histone, HMtA OS=Methanobrevibacter smithii (strain ATCC 35061 / DSM 861 / OCM 144 / PS) OX=420247 GN=Msm_0213 PE=3 SV=1	3.09269e+10
A5UMN7	tr|A5UMN7|A5UMN7_METS3 Histone OS=Methanobrevibacter smithii (strain ATCC 35061 / DSM 861 / OCM 144 / PS) OX=420247 GN=Msm_1260 PE=3 SV=1	1.73804e+10
A5UJA6	tr|A5UJA6|A5UJA6_METS3 5-amino-6-(D-ribitylamino)uracil--L-tyrosine 4-hydroxyphenyl transferase OS=Methanobrevibacter smithii (strain ATCC 35061 / DSM 861 / OCM 144 / PS) OX=420247 GN=cofH PE=3 SV=1	8.5525e+09
A5ULZ3	tr|A5ULZ3|A5ULZ3_METS3 Methyl-coenzyme M reductase subunit gamma OS=Methanobrevibacter smithii (strain ATCC 35061 / DSM 861 / OCM 144 / PS) OX=420247 GN=Msm_1016 PE=3 SV=1	8.0249e+09
A5UMI1	sp|A5UMI1|MTD_METS3 F420-dependent methylenetetrahydromethanopterin dehydrogenase OS=Methanobrevibacter smithii (strain ATCC 35061 / DSM 861 / OCM 144 / PS) OX=420247 GN=mtd PE=3 SV=1	7.9785e+09
A5ULY4	tr|A5ULY4|A5ULY4_METS3 N5-methyl-tetrahydromethanopterin:coenzyme M methyltransferase, subunit H, MtrH OS=Methanobrevibacter smithii (strain ATCC 35061 / DSM 861 / OCM 144 / PS) OX=420247 GN=Msm_1007 PE=3 SV=1	7.2273e+09
A5UKP9	tr|A5UKP9|A5UKP9_METS3 5,10-methenyltetrahydromethanopterin hydrogenase OS=Methanobrevibacter smithii (strain ATCC 35061 / DSM 861 / OCM 144 / PS) OX=420247 GN=hmd PE=3 SV=1	5930850000
A5UMX5	tr|A5UMX5|A5UMX5_METS3 Rubrerythrin OS=Methanobrevibacter smithii (strain ATCC 35061 / DSM 861 / OCM 144 / PS) OX=420247 GN=Msm_1348 PE=4 SV=1	5.7494e+09
A5ULL4	tr|A5ULL4|A5ULL4_METS3 Universal stress protein, adenine nucleotide alpha hydrolase-like family OS=Methanobrevibacter smithii (strain ATCC 35061 / DSM 861 / OCM 144 / PS) OX=420247 GN=Msm_0887 PE=4 SV=1	5.14301e+09
A5UN25	tr|A5UN25|A5UN25_METS3 Adhesin-like protein OS=Methanobrevibacter smithii (strain ATCC 35061 / DSM 861 / OCM 144 / PS) OX=420247 GN=Msm_1398 PE=4 SV=1	4.2155e+09
A5ULG0	sp|A5ULG0|RS17E_METS3 30S ribosomal protein S17e OS=Methanobrevibacter smithii (strain ATCC 35061 / DSM 861 / OCM 144 / PS) OX=420247 GN=rps17e PE=3 SV=1	4.1502e+09
A5UL33	sp|A5UL33|RL39_METS3 50S ribosomal protein L39e OS=Methanobrevibacter smithii (strain ATCC 35061 / DSM 861 / OCM 144 / PS) OX=420247 GN=rpl39e PE=3 SV=1	4.09286e+09
A5ULY1	tr|A5ULY1|A5ULY1_METS3 Photosynthetic reaction centre cytoplasmic domain containing protein OS=Methanobrevibacter smithii (strain ATCC 35061 / DSM 861 / OCM 144 / PS) OX=420247 GN=Msm_1004 PE=4 SV=1	3.77577e+09
A5ULM5	sp|A5ULM5|EF1A_METS3 Elongation factor 1-alpha OS=Methanobrevibacter smithii (strain ATCC 35061 / DSM 861 / OCM 144 / PS) OX=420247 GN=tuf PE=3 SV=2	3563560000
A5UJT9	tr|A5UJT9|A5UJT9_METS3 Desulfoferrodoxin (Dfx) OS=Methanobrevibacter smithii (strain ATCC 35061 / DSM 861 / OCM 144 / PS) OX=420247 GN=Msm_0262 PE=3 SV=1	3.5073e+09
A5UNQ7	sp|A5UNQ7|RL37A_METS3 50S ribosomal protein L37Ae OS=Methanobrevibacter smithii (strain ATCC 35061 / DSM 861 / OCM 144 / PS) OX=420247 GN=rpl37ae PE=3 SV=1	3472840000
A5ULY7	tr|A5ULY7|A5ULY7_METS3 Tetrahydromethanopterin S-methyltransferase subunit A OS=Methanobrevibacter smithii (strain ATCC 35061 / DSM 861 / OCM 144 / PS) OX=420247 GN=mtrA PE=3 SV=1	3.41322e+09
A5UKL9	tr|A5UKL9|A5UKL9_METS3 5,10-methylenetetrahydromethanopterin reductase OS=Methanobrevibacter smithii (strain ATCC 35061 / DSM 861 / OCM 144 / PS) OX=420247 GN=mer PE=3 SV=1	3.3786e+09
A5ULX6	tr|A5ULX6|A5ULX6_METS3 Methyl viologen-reducing hydrogenase, alpha subunit, MvhA OS=Methanobrevibacter smithii (strain ATCC 35061 / DSM 861 / OCM 144 / PS) OX=420247 GN=Msm_0999 PE=3 SV=1	3.3698e+09
A5ULX8	tr|A5ULX8|A5ULX8_METS3 Methyl viologen-reducing hydrogenase, delta subunit, MvhD OS=Methanobrevibacter smithii (strain ATCC 35061 / DSM 861 / OCM 144 / PS) OX=420247 GN=Msm_1001 PE=3 SV=1	3.28574e+09
A5UJK9	tr|A5UJK9|A5UJK9_METS3 Putative snRNP Sm-like protein OS=Methanobrevibacter smithii (strain ATCC 35061 / DSM 861 / OCM 144 / PS) OX=420247 GN=Msm_0182 PE=3 SV=1	3169740000
A5ULZ2	tr|A5ULZ2|A5ULZ2_METS3 Methyl-coenzyme M reductase subunit alpha OS=Methanobrevibacter smithii (strain ATCC 35061 / DSM 861 / OCM 144 / PS) OX=420247 GN=Msm_1015 PE=3 SV=1	3067090000
A5UKU7	tr|A5UKU7|A5UKU7_METS3 50S ribosomal protein L12 OS=Methanobrevibacter smithii (strain ATCC 35061 / DSM 861 / OCM 144 / PS) OX=420247 GN=rpl12 PE=3 SV=1	3026280000
A5ULG8	tr|A5ULG8|A5ULG8_METS3 Photosynthetic reaction centre cytoplasmic domain containing protein OS=Methanobrevibacter smithii (strain ATCC 35061 / DSM 861 / OCM 144 / PS) OX=420247 GN=Msm_0841 PE=4 SV=1	2958190000
A5ULJ7	tr|A5ULJ7|A5ULJ7_METS3 Molecular chaperone (Small heat shock protein), HSP20/alpha crystallin family OS=Methanobrevibacter smithii (strain ATCC 35061 / DSM 861 / OCM 144 / PS) OX=420247 GN=Msm_0870 PE=3 SV=1	2934330000
A5ULZ6	tr|A5ULZ6|A5ULZ6_METS3 Methyl-coenzyme M reductase subunit beta OS=Methanobrevibacter smithii (strain ATCC 35061 / DSM 861 / OCM 144 / PS) OX=420247 GN=Msm_1019 PE=3 SV=1	2.90118e+09
A5UJM1	sp|A5UJM1|RS24_METS3 30S ribosomal protein S24e OS=Methanobrevibacter smithii (strain ATCC 35061 / DSM 861 / OCM 144 / PS) OX=420247 GN=rps24e PE=3 SV=1	2.62846e+09
A5ULM4	sp|A5ULM4|RS10_METS3 30S ribosomal protein S10 OS=Methanobrevibacter smithii (strain ATCC 35061 / DSM 861 / OCM 144 / PS) OX=420247 GN=rps10 PE=3 SV=1	2421290000
A5ULM8	sp|A5ULM8|RS12_METS3 30S ribosomal protein S12 OS=Methanobrevibacter smithii (strain ATCC 35061 / DSM 861 / OCM 144 / PS) OX=420247 GN=rps12 PE=3 SV=1	2321500000
A5ULF3	tr|A5ULF3|A5ULF3_METS3 Chaperonin, Cpn60/TCP-1/thermosome family, GroL OS=Methanobrevibacter smithii (strain ATCC 35061 / DSM 861 / OCM 144 / PS) OX=420247 GN=Msm_0826 PE=3 SV=1	2297710000
A5UNI8	sp|A5UNI8|Y1561_METS3 UPF0219 protein Msm_1561 OS=Methanobrevibacter smithii (strain ATCC 35061 / DSM 861 / OCM 144 / PS) OX=420247 GN=Msm_1561 PE=3 SV=1	2102230000
A5UJX3	tr|A5UJX3|A5UJX3_METS3 Putative carboxymuconolactone decarboxylase OS=Methanobrevibacter smithii (strain ATCC 35061 / DSM 861 / OCM 144 / PS) OX=420247 GN=Msm_0296 PE=4 SV=1	2099360000
A5UL36	tr|A5UL36|A5UL36_METS3 30S ribosomal protein S19e OS=Methanobrevibacter smithii (strain ATCC 35061 / DSM 861 / OCM 144 / PS) OX=420247 GN=rps19e PE=3 SV=1	2087870000
A5UMQ6	tr|A5UMQ6|A5UMQ6_METS3 Predicted nucleic-acid-binding protein containing a Zn-ribbon OS=Methanobrevibacter smithii (strain ATCC 35061 / DSM 861 / OCM 144 / PS) OX=420247 GN=Msm_1279 PE=4 SV=1	2077670000
A5UL32	tr|A5UL32|A5UL32_METS3 50S ribosomal protein L31e OS=Methanobrevibacter smithii (strain ATCC 35061 / DSM 861 / OCM 144 / PS) OX=420247 GN=rpl31e PE=3 SV=1	1989770000
A5UKB5	sp|A5UKB5|VATE_METS3 V-type ATP synthase subunit E OS=Methanobrevibacter smithii (strain ATCC 35061 / DSM 861 / OCM 144 / PS) OX=420247 GN=atpE PE=3 SV=1	1856500000
A5ULK4	sp|A5ULK4|IF5A_METS3 Translation initiation factor 5A OS=Methanobrevibacter smithii (strain ATCC 35061 / DSM 861 / OCM 144 / PS) OX=420247 GN=eIF5A PE=3 SV=1	1798070000
A5UJ76	tr|A5UJ76|A5UJ76_METS3 F420-dependent NADP oxidoreductase, fno OS=Methanobrevibacter smithii (strain ATCC 35061 / DSM 861 / OCM 144 / PS) OX=420247 GN=Msm_0049 PE=4 SV=1	1762770000
A5UL88	sp|A5UL88|RL4_METS3 50S ribosomal protein L4 OS=Methanobrevibacter smithii (strain ATCC 35061 / DSM 861 / OCM 144 / PS) OX=420247 GN=rpl4 PE=3 SV=1	1704200000
A5ULN4	sp|A5ULN4|RL30E_METS3 50S ribosomal protein L30e OS=Methanobrevibacter smithii (strain ATCC 35061 / DSM 861 / OCM 144 / PS) OX=420247 GN=rpl30e PE=3 SV=1	1682760000
A5UL82	sp|A5UL82|RL29_METS3 50S ribosomal protein L29 OS=Methanobrevibacter smithii (strain ATCC 35061 / DSM 861 / OCM 144 / PS) OX=420247 GN=rpl29 PE=3 SV=1	1688060000
A5ULG5	tr|A5ULG5|A5ULG5_METS3 Putative thioredoxin/glutaredoxin OS=Methanobrevibacter smithii (strain ATCC 35061 / DSM 861 / OCM 144 / PS) OX=420247 GN=Msm_0838 PE=3 SV=1	1683428000
A5UN64	sp|A5UN64|RS2_METS3 30S ribosomal protein S2 OS=Methanobrevibacter smithii (strain ATCC 35061 / DSM 861 / OCM 144 / PS) OX=420247 GN=rps2 PE=3 SV=1	1581060000
A5UL84	sp|A5UL84|RL22_METS3 50S ribosomal protein L22 OS=Methanobrevibacter smithii (strain ATCC 35061 / DSM 861 / OCM 144 / PS) OX=420247 GN=rpl22 PE=3 SV=1	1576490000
A5ULW6	tr|A5ULW6|A5ULW6_METS3 50S ribosomal protein L10e OS=Methanobrevibacter smithii (strain ATCC 35061 / DSM 861 / OCM 144 / PS) OX=420247 GN=rpl10e PE=3 SV=1	1563980000
A5UN74	tr|A5UN74|A5UN74_METS3 Cupin_2 domain-containing protein OS=Methanobrevibacter smithii (strain ATCC 35061 / DSM 861 / OCM 144 / PS) OX=420247 GN=Msm_1447 PE=4 SV=1	1546270000
A5ULC3	tr|A5ULC3|A5ULC3_METS3 Heterodisulfide reductase, subunit C, HdrC OS=Methanobrevibacter smithii (strain ATCC 35061 / DSM 861 / OCM 144 / PS) OX=420247 GN=Msm_0796 PE=3 SV=1	1512360000
A5UJX5	tr|A5UJX5|A5UJX5_METS3 50S ribosomal protein L15e OS=Methanobrevibacter smithii (strain ATCC 35061 / DSM 861 / OCM 144 / PS) OX=420247 GN=rpl15e PE=3 SV=1	1480800000
A5UL78	sp|A5UL78|RL14_METS3 50S ribosomal protein L14 OS=Methanobrevibacter smithii (strain ATCC 35061 / DSM 861 / OCM 144 / PS) OX=420247 GN=rpl14 PE=3 SV=1	1467530000
A5ULI1	tr|A5ULI1|A5ULI1_METS3 Uncharacterized protein OS=Methanobrevibacter smithii (strain ATCC 35061 / DSM 861 / OCM 144 / PS) OX=420247 GN=Msm_0854 PE=4 SV=1	1463560000
A5UL89	sp|A5UL89|RL3_METS3 50S ribosomal protein L3 OS=Methanobrevibacter smithii (strain ATCC 35061 / DSM 861 / OCM 144 / PS) OX=420247 GN=rpl3 PE=3 SV=1	1432970000
A5UN57	tr|A5UN57|A5UN57_METS3 50S ribosomal protein L13 OS=Methanobrevibacter smithii (strain ATCC 35061 / DSM 861 / OCM 144 / PS) OX=420247 GN=rpl13 PE=3 SV=1	1417930000
A5UNY9	tr|A5UNY9|A5UNY9_METS3 Predicted ferritin OS=Methanobrevibacter smithii (strain ATCC 35061 / DSM 861 / OCM 144 / PS) OX=420247 GN=Msm_1712 PE=4 SV=1	1374630000
A5UMW3	tr|A5UMW3|A5UMW3_METS3 CoB--CoM heterodisulfide reductase iron-sulfur subunit A OS=Methanobrevibacter smithii (strain ATCC 35061 / DSM 861 / OCM 144 / PS) OX=420247 GN=Msm_1336 PE=3 SV=1	1370590000
A5UL75	sp|A5UL75|RL5_METS3 50S ribosomal protein L5 OS=Methanobrevibacter smithii (strain ATCC 35061 / DSM 861 / OCM 144 / PS) OX=420247 GN=rpl5 PE=3 SV=1	1330900000
A5UJN2	tr|A5UJN2|A5UJN2_METS3 30S ribosomal protein S28e OS=Methanobrevibacter smithii (strain ATCC 35061 / DSM 861 / OCM 144 / PS) OX=420247 GN=rps28e PE=3 SV=1	1328850000
A5UP00	sp|A5UP00|MCH_METS3 Methenyltetrahydromethanopterin cyclohydrolase OS=Methanobrevibacter smithii (strain ATCC 35061 / DSM 861 / OCM 144 / PS) OX=420247 GN=mch PE=3 SV=1	1316510000
A5UN40	tr|A5UN40|A5UN40_METS3 Tungsten formylmethanofuran dehydrogenase, subunit A, FwdA OS=Methanobrevibacter smithii (strain ATCC 35061 / DSM 861 / OCM 144 / PS) OX=420247 GN=Msm_1413 PE=4 SV=1	1310470000
A5UNB3	sp|A5UNB3|RS8E_METS3 30S ribosomal protein S8e OS=Methanobrevibacter smithii (strain ATCC 35061 / DSM 861 / OCM 144 / PS) OX=420247 GN=rps8e PE=3 SV=1	1290630000
A5UL70	tr|A5UL70|A5UL70_METS3 50S ribosomal protein L19e OS=Methanobrevibacter smithii (strain ATCC 35061 / DSM 861 / OCM 144 / PS) OX=420247 GN=rpl19e PE=3 SV=1	1290130000
A5UN04	sp|A5UN04|RL21_METS3 50S ribosomal protein L21e OS=Methanobrevibacter smithii (strain ATCC 35061 / DSM 861 / OCM 144 / PS) OX=420247 GN=rpl21e PE=3 SV=1	1266450000
A5UKY8	sp|A5UKY8|RS3A_METS3 30S ribosomal protein S3Ae OS=Methanobrevibacter smithii (strain ATCC 35061 / DSM 861 / OCM 144 / PS) OX=420247 GN=rps3ae PE=3 SV=1	1262210000
A5UL87	sp|A5UL87|RL23_METS3 50S ribosomal protein L23 OS=Methanobrevibacter smithii (strain ATCC 35061 / DSM 861 / OCM 144 / PS) OX=420247 GN=rpl23 PE=3 SV=1	1254260000
A5UKG2	tr|A5UKG2|A5UKG2_METS3 Universal stress protein, UspA OS=Methanobrevibacter smithii (strain ATCC 35061 / DSM 861 / OCM 144 / PS) OX=420247 GN=Msm_0485 PE=4 SV=1	1255490000
A5UKB8	tr|A5UKB8|A5UKB8_METS3 Vacuolar-type H+-transporting ATP synthase, subunit H OS=Methanobrevibacter smithii (strain ATCC 35061 / DSM 861 / OCM 144 / PS) OX=420247 GN=Msm_0441 PE=4 SV=1	1216990000
A5ULM7	tr|A5ULM7|A5ULM7_METS3 30S ribosomal protein S7 OS=Methanobrevibacter smithii (strain ATCC 35061 / DSM 861 / OCM 144 / PS) OX=420247 GN=rps7 PE=3 SV=1	1184700000
A5UN53	sp|A5UN53|RS4_METS3 30S ribosomal protein S4 OS=Methanobrevibacter smithii (strain ATCC 35061 / DSM 861 / OCM 144 / PS) OX=420247 GN=rps4 PE=3 SV=1	1178220000
A5UM69	tr|A5UM69|A5UM69_METS3 Formylmethanofuran--tetrahydromethanopterin formyltransferase OS=Methanobrevibacter smithii (strain ATCC 35061 / DSM 861 / OCM 144 / PS) OX=420247 GN=ftr PE=3 SV=1	1171550000
A5UKB2	sp|A5UKB2|VATA_METS3 V-type ATP synthase alpha chain OS=Methanobrevibacter smithii (strain ATCC 35061 / DSM 861 / OCM 144 / PS) OX=420247 GN=atpA PE=3 SV=1	1156840000
A5UMJ9	sp|A5UMJ9|ILVC_METS3 Ketol-acid reductoisomerase (NADP(+)) OS=Methanobrevibacter smithii (strain ATCC 35061 / DSM 861 / OCM 144 / PS) OX=420247 GN=ilvC PE=3 SV=1	1109940000
A5UM31	tr|A5UM31|A5UM31_METS3 IMP dehydrogenase related protein OS=Methanobrevibacter smithii (strain ATCC 35061 / DSM 861 / OCM 144 / PS) OX=420247 GN=Msm_1054 PE=4 SV=1	1108660000
A5UM30	tr|A5UM30|A5UM30_METS3 IMP dehydrogenase related protein OS=Methanobrevibacter smithii (strain ATCC 35061 / DSM 861 / OCM 144 / PS) OX=420247 GN=Msm_1053 PE=4 SV=1	1100680000
A5UMB1	tr|A5UMB1|A5UMB1_METS3 30S ribosomal protein S27e OS=Methanobrevibacter smithii (strain ATCC 35061 / DSM 861 / OCM 144 / PS) OX=420247 GN=rps27e PE=3 SV=1	1092080000
A5UN58	tr|A5UN58|A5UN58_METS3 30S ribosomal protein S9 OS=Methanobrevibacter smithii (strain ATCC 35061 / DSM 861 / OCM 144 / PS) OX=420247 GN=rps9 PE=3 SV=1	1081100000
A5UKS9	sp|A5UKS9|EF1B_METS3 Elongation factor 1-beta OS=Methanobrevibacter smithii (strain ATCC 35061 / DSM 861 / OCM 144 / PS) OX=420247 GN=ef1b PE=3 SV=1	1059070000
A5UKU9	sp|A5UKU9|RL1_METS3 50S ribosomal protein L1 OS=Methanobrevibacter smithii (strain ATCC 35061 / DSM 861 / OCM 144 / PS) OX=420247 GN=rpl1 PE=3 SV=2	1055780000
A5UP10	tr|A5UP10|A5UP10_METS3 Rubrerythrin OS=Methanobrevibacter smithii (strain ATCC 35061 / DSM 861 / OCM 144 / PS) OX=420247 GN=Msm_1733 PE=4 SV=1	1057470000
A5UNR1	sp|A5UNR1|PFDB_METS3 Prefoldin subunit beta OS=Methanobrevibacter smithii (strain ATCC 35061 / DSM 861 / OCM 144 / PS) OX=420247 GN=pfdB PE=3 SV=1	1042860000
A5UL85	sp|A5UL85|RS19_METS3 30S ribosomal protein S19 OS=Methanobrevibacter smithii (strain ATCC 35061 / DSM 861 / OCM 144 / PS) OX=420247 GN=rps19 PE=3 SV=1	1038820000
A5UL62	sp|A5UL62|RL34_METS3 50S ribosomal protein L34e OS=Methanobrevibacter smithii (strain ATCC 35061 / DSM 861 / OCM 144 / PS) OX=420247 GN=rpl34e PE=3 SV=1	1023680000
A5UKG1	tr|A5UKG1|A5UKG1_METS3 Inosine-5-monophosphate dehydrogenase related protein OS=Methanobrevibacter smithii (strain ATCC 35061 / DSM 861 / OCM 144 / PS) OX=420247 GN=Msm_0484 PE=4 SV=1	1021680000
A5UL68	sp|A5UL68|RS5_METS3 30S ribosomal protein S5 OS=Methanobrevibacter smithii (strain ATCC 35061 / DSM 861 / OCM 144 / PS) OX=420247 GN=rps5 PE=3 SV=1	1012070000
A5UM09	tr|A5UM09|A5UM09_METS3 Transcriptional regulator, Lrp family OS=Methanobrevibacter smithii (strain ATCC 35061 / DSM 861 / OCM 144 / PS) OX=420247 GN=Msm_1032 PE=4 SV=1	1009660000
A5UMJ0	tr|A5UMJ0|A5UMJ0_METS3 Bifunctional enzyme Fae/Hps OS=Methanobrevibacter smithii (strain ATCC 35061 / DSM 861 / OCM 144 / PS) OX=420247 GN=fae-hps PE=3 SV=1	981300000
A5UN73	tr|A5UN73|A5UN73_METS3 Hydroxylamine reductase OS=Methanobrevibacter smithii (strain ATCC 35061 / DSM 861 / OCM 144 / PS) OX=420247 GN=hcp PE=3 SV=1	965330000
A5UKV3	tr|A5UKV3|A5UKV3_METS3 Cell division protein FtsZ OS=Methanobrevibacter smithii (strain ATCC 35061 / DSM 861 / OCM 144 / PS) OX=420247 GN=ftsZ PE=3 SV=1	963730000
A5UKE2	tr|A5UKE2|A5UKE2_METS3 PRC domain-containing protein OS=Methanobrevibacter smithii (strain ATCC 35061 / DSM 861 / OCM 144 / PS) OX=420247 GN=Msm_0465 PE=4 SV=1	957710000
A5UL71	tr|A5UL71|A5UL71_METS3 50S ribosomal protein L32e OS=Methanobrevibacter smithii (strain ATCC 35061 / DSM 861 / OCM 144 / PS) OX=420247 GN=Msm_0744 PE=3 SV=1	943130000
A5UKD3	tr|A5UKD3|A5UKD3_METS3 UPF0145 protein Msm_0456 OS=Methanobrevibacter smithii (strain ATCC 35061 / DSM 861 / OCM 144 / PS) OX=420247 GN=Msm_0456 PE=3 SV=1	910110000
A5UJN0	sp|A5UJN0|NDK_METS3 Nucleoside diphosphate kinase OS=Methanobrevibacter smithii (strain ATCC 35061 / DSM 861 / OCM 144 / PS) OX=420247 GN=ndk PE=3 SV=1	902050000
A5UJM5	tr|A5UJM5|A5UJM5_METS3 inorganic diphosphatase OS=Methanobrevibacter smithii (strain ATCC 35061 / DSM 861 / OCM 144 / PS) OX=420247 GN=Msm_0198 PE=4 SV=1	897560000
A5UL69	sp|A5UL69|RL18_METS3 50S ribosomal protein L18 OS=Methanobrevibacter smithii (strain ATCC 35061 / DSM 861 / OCM 144 / PS) OX=420247 GN=rpl18 PE=3 SV=1	896620000
A5UN31	tr|A5UN31|A5UN31_METS3 Formate dehydrogenase, alpha subunit, FdhA OS=Methanobrevibacter smithii (strain ATCC 35061 / DSM 861 / OCM 144 / PS) OX=420247 GN=Msm_1404 PE=4 SV=1	894960000
A5ULU8	tr|A5ULU8|A5ULU8_METS3 Methyl-coenzyme M reductase, component A2 OS=Methanobrevibacter smithii (strain ATCC 35061 / DSM 861 / OCM 144 / PS) OX=420247 GN=Msm_0971 PE=4 SV=1	891790000
A5ULD8	tr|A5ULD8|A5ULD8_METS3 Methanogenesis marker 5 protein OS=Methanobrevibacter smithii (strain ATCC 35061 / DSM 861 / OCM 144 / PS) OX=420247 GN=Msm_0811 PE=4 SV=1	880670000
A5UN88	tr|A5UN88|A5UN88_METS3 Methyl viologen-reducing hydrogenase, delta subunit, MvhD OS=Methanobrevibacter smithii (strain ATCC 35061 / DSM 861 / OCM 144 / PS) OX=420247 GN=Msm_1461 PE=3 SV=1	862682700
A5UNX8	sp|A5UNX8|GGR_METS3 Digeranylgeranylglycerophospholipid reductase OS=Methanobrevibacter smithii (strain ATCC 35061 / DSM 861 / OCM 144 / PS) OX=420247 GN=Msm_1701 PE=3 SV=1	861260000
A5ULV7	tr|A5ULV7|A5ULV7_METS3 Cell shape-determining protein MreB OS=Methanobrevibacter smithii (strain ATCC 35061 / DSM 861 / OCM 144 / PS) OX=420247 GN=mreB PE=3 SV=1	853650000
A5UL83	sp|A5UL83|RS3_METS3 30S ribosomal protein S3 OS=Methanobrevibacter smithii (strain ATCC 35061 / DSM 861 / OCM 144 / PS) OX=420247 GN=rps3 PE=3 SV=1	856490000
A5UK49	tr|A5UK49|A5UK49_METS3 Phycobiliprotein (PBS) lyase (HEAT repeat) OS=Methanobrevibacter smithii (strain ATCC 35061 / DSM 861 / OCM 144 / PS) OX=420247 GN=Msm_0372 PE=4 SV=1	845770000
A5UJM8	sp|A5UJM8|RS6E_METS3 30S ribosomal protein S6e OS=Methanobrevibacter smithii (strain ATCC 35061 / DSM 861 / OCM 144 / PS) OX=420247 GN=rps6e PE=3 SV=1	846650000
A5ULE9	tr|A5ULE9|A5ULE9_METS3 Photosynthetic reaction centre cytoplasmic domain-containing protein OS=Methanobrevibacter smithii (strain ATCC 35061 / DSM 861 / OCM 144 / PS) OX=420247 GN=Msm_0822 PE=4 SV=1	838510000
A5UN37	tr|A5UN37|A5UN37_METS3 Tungsten formylmethanofuran dehydrogenase, subunit G, FwdG OS=Methanobrevibacter smithii (strain ATCC 35061 / DSM 861 / OCM 144 / PS) OX=420247 GN=Msm_1410 PE=4 SV=1	811280000
A5UM99	tr|A5UM99|A5UM99_METS3 Coenzyme F420-reducing hydrogenase, gamma subunit, FrhG OS=Methanobrevibacter smithii (strain ATCC 35061 / DSM 861 / OCM 144 / PS) OX=420247 GN=Msm_1122 PE=3 SV=1	786990000
A5UN59	tr|A5UN59|A5UN59_METS3 DNA-directed RNA polymerase subunit Rpo10 OS=Methanobrevibacter smithii (strain ATCC 35061 / DSM 861 / OCM 144 / PS) OX=420247 GN=rpo10 PE=3 SV=1	787270000
A5UKB1	sp|A5UKB1|VATB_METS3 V-type ATP synthase beta chain OS=Methanobrevibacter smithii (strain ATCC 35061 / DSM 861 / OCM 144 / PS) OX=420247 GN=atpB PE=3 SV=1	766460000
A5UNI9	tr|A5UNI9|A5UNI9_METS3 Acetyl-CoA acyltransferase, SCP-type thiolase family OS=Methanobrevibacter smithii (strain ATCC 35061 / DSM 861 / OCM 144 / PS) OX=420247 GN=Msm_1562 PE=4 SV=1	757080000
A5ULN3	tr|A5ULN3|A5ULN3_METS3 Probable transcription termination protein NusA OS=Methanobrevibacter smithii (strain ATCC 35061 / DSM 861 / OCM 144 / PS) OX=420247 GN=nusA PE=3 SV=1	752420000
A5UN96	tr|A5UN96|A5UN96_METS3 Nitrate/sulfonate/bicarbonate ABC transporter, substrate-binding component, TauA OS=Methanobrevibacter smithii (strain ATCC 35061 / DSM 861 / OCM 144 / PS) OX=420247 GN=Msm_1469 PE=4 SV=1	747910000
A5UN56	tr|A5UN56|A5UN56_METS3 50S ribosomal protein L18e OS=Methanobrevibacter smithii (strain ATCC 35061 / DSM 861 / OCM 144 / PS) OX=420247 GN=rpl18e PE=3 SV=1	744420000
A5UL79	tr|A5UL79|A5UL79_METS3 30S ribosomal protein S17 OS=Methanobrevibacter smithii (strain ATCC 35061 / DSM 861 / OCM 144 / PS) OX=420247 GN=rps17 PE=3 SV=1	743690000
A5UKU2	tr|A5UKU2|A5UKU2_METS3 Fructose-1,6-bisphosphate aldolase/phosphatase OS=Methanobrevibacter smithii (strain ATCC 35061 / DSM 861 / OCM 144 / PS) OX=420247 GN=fbp PE=3 SV=1	732960000
A5ULC2	tr|A5ULC2|A5ULC2_METS3 Heterodisulfide reductase, subunit B, HdrB OS=Methanobrevibacter smithii (strain ATCC 35061 / DSM 861 / OCM 144 / PS) OX=420247 GN=Msm_0795 PE=3 SV=1	729550000
A5UL77	sp|A5UL77|RL24_METS3 50S ribosomal protein L24 OS=Methanobrevibacter smithii (strain ATCC 35061 / DSM 861 / OCM 144 / PS) OX=420247 GN=rpl24 PE=3 SV=1	728040000
A5UMS0	tr|A5UMS0|A5UMS0_METS3 Nitroreductase, NADH oxidase/flavin reductase family OS=Methanobrevibacter smithii (strain ATCC 35061 / DSM 861 / OCM 144 / PS) OX=420247 GN=Msm_1293 PE=4 SV=1	728920000
A5UL66	sp|A5UL66|RL15_METS3 50S ribosomal protein L15 OS=Methanobrevibacter smithii (strain ATCC 35061 / DSM 861 / OCM 144 / PS) OX=420247 GN=rpl15 PE=3 SV=1	717980000
A5UL64	tr|A5UL64|A5UL64_METS3 Adenylate kinase OS=Methanobrevibacter smithii (strain ATCC 35061 / DSM 861 / OCM 144 / PS) OX=420247 GN=adkA PE=3 SV=1	717530000
A5UN39	tr|A5UN39|A5UN39_METS3 Tungsten-containing formylmethanofuran dehydrogenase 2 subunit B OS=Methanobrevibacter smithii (strain ATCC 35061 / DSM 861 / OCM 144 / PS) OX=420247 GN=Msm_1412 PE=3 SV=1	712710000
A5UNQ8	tr|A5UNQ8|A5UNQ8_METS3 DNA-directed RNA polymerase subunit Rpo12 OS=Methanobrevibacter smithii (strain ATCC 35061 / DSM 861 / OCM 144 / PS) OX=420247 GN=rpo12 PE=3 SV=1	700180000
A5UM98	tr|A5UM98|A5UM98_METS3 Coenzyme F420-reducing hydrogenase, beta subunit, FrhB OS=Methanobrevibacter smithii (strain ATCC 35061 / DSM 861 / OCM 144 / PS) OX=420247 GN=Msm_1121 PE=4 SV=1	686950000
A5UN41	tr|A5UN41|A5UN41_METS3 formylmethanofuran dehydrogenase OS=Methanobrevibacter smithii (strain ATCC 35061 / DSM 861 / OCM 144 / PS) OX=420247 GN=Msm_1414 PE=4 SV=1	682450000
A5UL95	tr|A5UL95|A5UL95_METS3 Conserved protein OS=Methanobrevibacter smithii (strain ATCC 35061 / DSM 861 / OCM 144 / PS) OX=420247 GN=Msm_0768 PE=4 SV=1	654340000
A5UMM2	tr|A5UMM2|A5UMM2_METS3 DNA/RNA-binding protein Alba OS=Methanobrevibacter smithii (strain ATCC 35061 / DSM 861 / OCM 144 / PS) OX=420247 GN=albA PE=3 SV=1	648130000
A5UN36	tr|A5UN36|A5UN36_METS3 Tungsten formylmethanofuran dehydrogenase, subunit F, FwdF OS=Methanobrevibacter smithii (strain ATCC 35061 / DSM 861 / OCM 144 / PS) OX=420247 GN=Msm_1409 PE=4 SV=1	649330000
A5UMA1	tr|A5UMA1|A5UMA1_METS3 Coenzyme F420-reducing hydrogenase, alpha subunit, FrhA OS=Methanobrevibacter smithii (strain ATCC 35061 / DSM 861 / OCM 144 / PS) OX=420247 GN=Msm_1124 PE=3 SV=1	647590000
A5UN89	tr|A5UN89|A5UN89_METS3 Formate dehydrogenase, beta subunit, FdhB OS=Methanobrevibacter smithii (strain ATCC 35061 / DSM 861 / OCM 144 / PS) OX=420247 GN=Msm_1462 PE=4 SV=1	642319200
A5UM86	tr|A5UM86|A5UM86_METS3 Chaperone protein DnaK OS=Methanobrevibacter smithii (strain ATCC 35061 / DSM 861 / OCM 144 / PS) OX=420247 GN=dnaK PE=3 SV=1	627330000
A5UMX6	tr|A5UMX6|A5UMX6_METS3 F420H2-oxidase/flavoprotein, FprA OS=Methanobrevibacter smithii (strain ATCC 35061 / DSM 861 / OCM 144 / PS) OX=420247 GN=Msm_1349 PE=4 SV=1	621040000
A5UMH1	sp|A5UMH1|RS15_METS3 30S ribosomal protein S15 OS=Methanobrevibacter smithii (strain ATCC 35061 / DSM 861 / OCM 144 / PS) OX=420247 GN=rps15 PE=3 SV=1	613220000
A5UJ53	tr|A5UJ53|A5UJ53_METS3 Predicted transcriptional regulator OS=Methanobrevibacter smithii (strain ATCC 35061 / DSM 861 / OCM 144 / PS) OX=420247 GN=Msm_0026 PE=4 SV=1	609460000
A5UKU8	sp|A5UKU8|RL10_METS3 50S ribosomal protein L10 OS=Methanobrevibacter smithii (strain ATCC 35061 / DSM 861 / OCM 144 / PS) OX=420247 GN=rpl10 PE=3 SV=1	607920000
A5ULK9	tr|A5ULK9|A5ULK9_METS3 3-chlorobenzoate-3,4-dioxygenase dyhydrogenase OS=Methanobrevibacter smithii (strain ATCC 35061 / DSM 861 / OCM 144 / PS) OX=420247 GN=Msm_0882 PE=4 SV=1	599000000
A5UL30	tr|A5UL30|A5UL30_METS3 50S ribosomal protein L18Ae OS=Methanobrevibacter smithii (strain ATCC 35061 / DSM 861 / OCM 144 / PS) OX=420247 GN=rpl18a PE=3 SV=1	596310000
A5UJS2	sp|A5UJS2|PSA_METS3 Proteasome subunit alpha OS=Methanobrevibacter smithii (strain ATCC 35061 / DSM 861 / OCM 144 / PS) OX=420247 GN=psmA PE=3 SV=1	587250000
A5ULQ7	tr|A5ULQ7|A5ULQ7_METS3 Peptidyl-prolyl cis-trans isomerase OS=Methanobrevibacter smithii (strain ATCC 35061 / DSM 861 / OCM 144 / PS) OX=420247 GN=Msm_0930 PE=3 SV=1	583050000
A5ULX9	tr|A5ULX9|A5ULX9_METS3 ABC transporter involved in Fe-S cluster assembly, permease component OS=Methanobrevibacter smithii (strain ATCC 35061 / DSM 861 / OCM 144 / PS) OX=420247 GN=Msm_1002 PE=4 SV=1	581360000
A5ULM6	sp|A5ULM6|EF2_METS3 Elongation factor 2 OS=Methanobrevibacter smithii (strain ATCC 35061 / DSM 861 / OCM 144 / PS) OX=420247 GN=fusA PE=3 SV=1	574270000
A5UN54	sp|A5UN54|RS11_METS3 30S ribosomal protein S11 OS=Methanobrevibacter smithii (strain ATCC 35061 / DSM 861 / OCM 144 / PS) OX=420247 GN=rps11 PE=3 SV=1	561960000
A5UJF2	sp|A5UJF2|RL40_METS3 50S ribosomal protein L40e OS=Methanobrevibacter smithii (strain ATCC 35061 / DSM 861 / OCM 144 / PS) OX=420247 GN=rpl40e PE=3 SV=1	555140000
A5UM14	sp|A5UM14|PSB_METS3 Proteasome subunit beta OS=Methanobrevibacter smithii (strain ATCC 35061 / DSM 861 / OCM 144 / PS) OX=420247 GN=psmB PE=3 SV=1	535760000
A5UN15	tr|A5UN15|A5UN15_METS3 Phosphomethylpyrimidine synthase OS=Methanobrevibacter smithii (strain ATCC 35061 / DSM 861 / OCM 144 / PS) OX=420247 GN=thiC PE=3 SV=1	537000000
A5UNJ0	tr|A5UNJ0|A5UNJ0_METS3 Conserved domain protein OS=Methanobrevibacter smithii (strain ATCC 35061 / DSM 861 / OCM 144 / PS) OX=420247 GN=Msm_1563 PE=4 SV=1	537030000
A5UMS5	tr|A5UMS5|A5UMS5_METS3 3-isopropylmalate dehydrogenase, LeuB OS=Methanobrevibacter smithii (strain ATCC 35061 / DSM 861 / OCM 144 / PS) OX=420247 GN=Msm_1298 PE=3 SV=1	528670000
A5UL47	sp|A5UL47|TBP_METS3 TATA-box-binding protein OS=Methanobrevibacter smithii (strain ATCC 35061 / DSM 861 / OCM 144 / PS) OX=420247 GN=tbp PE=3 SV=1	516830000
A5UJX7	tr|A5UJX7|A5UJX7_METS3 Peptide/nickel ABC transporter, solute-binding component OS=Methanobrevibacter smithii (strain ATCC 35061 / DSM 861 / OCM 144 / PS) OX=420247 GN=Msm_0300 PE=4 SV=1	512825000
A5UNH5	tr|A5UNH5|A5UNH5_METS3 Phosphoribosylformylglycinamidine synthase subunit PurS OS=Methanobrevibacter smithii (strain ATCC 35061 / DSM 861 / OCM 144 / PS) OX=420247 GN=purS PE=3 SV=1	499800000
A5UMK0	tr|A5UMK0|A5UMK0_METS3 Carbonic anhydrase OS=Methanobrevibacter smithii (strain ATCC 35061 / DSM 861 / OCM 144 / PS) OX=420247 GN=Msm_1223 PE=3 SV=1	491110000
A5UKN4	tr|A5UKN4|A5UKN4_METS3 Pyruvate:ferredoxin oxidoreductase, gamma subunit, PorG OS=Methanobrevibacter smithii (strain ATCC 35061 / DSM 861 / OCM 144 / PS) OX=420247 GN=Msm_0557 PE=4 SV=1	490370000
A5UJN3	sp|A5UJN3|RL7A_METS3 50S ribosomal protein L7Ae OS=Methanobrevibacter smithii (strain ATCC 35061 / DSM 861 / OCM 144 / PS) OX=420247 GN=rpl7ae PE=3 SV=1	484530000
A5ULN5	tr|A5ULN5|A5ULN5_METS3 DNA-directed RNA polymerase subunit Rpo1C OS=Methanobrevibacter smithii (strain ATCC 35061 / DSM 861 / OCM 144 / PS) OX=420247 GN=rpo1C PE=3 SV=1	479930000
A5UNC6	tr|A5UNC6|A5UNC6_METS3 Predicted transcriptional regulator OS=Methanobrevibacter smithii (strain ATCC 35061 / DSM 861 / OCM 144 / PS) OX=420247 GN=Msm_1499 PE=4 SV=1	478730000
A5UL86	sp|A5UL86|RL2_METS3 50S ribosomal protein L2 OS=Methanobrevibacter smithii (strain ATCC 35061 / DSM 861 / OCM 144 / PS) OX=420247 GN=rpl2 PE=3 SV=1	466450000
A5UK21	tr|A5UK21|A5UK21_METS3 AbrB/MazE/SpoVT family DNA-binding domain-containing protein OS=Methanobrevibacter smithii (strain ATCC 35061 / DSM 861 / OCM 144 / PS) OX=420247 GN=Msm_0344 PE=4 SV=1	457420000
A5UL72	sp|A5UL72|RL6_METS3 50S ribosomal protein L6 OS=Methanobrevibacter smithii (strain ATCC 35061 / DSM 861 / OCM 144 / PS) OX=420247 GN=rpl6 PE=3 SV=1	436010000
A5UMW7	sp|A5UMW7|METK_METS3 S-adenosylmethionine synthase OS=Methanobrevibacter smithii (strain ATCC 35061 / DSM 861 / OCM 144 / PS) OX=420247 GN=mat PE=3 SV=1	430308000
A5UK31	tr|A5UK31|A5UK31_METS3 Proteasome-activating nucleotidase OS=Methanobrevibacter smithii (strain ATCC 35061 / DSM 861 / OCM 144 / PS) OX=420247 GN=pan PE=3 SV=1	426340000
A5ULX7	tr|A5ULX7|A5ULX7_METS3 Methyl viologen-reducing hydrogenase, gamma subunit, MvhG OS=Methanobrevibacter smithii (strain ATCC 35061 / DSM 861 / OCM 144 / PS) OX=420247 GN=Msm_1000 PE=4 SV=1	413850000
A5UJG3	tr|A5UJG3|A5UJG3_METS3 Putative ferredoxin OS=Methanobrevibacter smithii (strain ATCC 35061 / DSM 861 / OCM 144 / PS) OX=420247 GN=Msm_0136 PE=4 SV=1	410810000
A5UKB3	tr|A5UKB3|A5UKB3_METS3 V-type ATP synthase subunit F OS=Methanobrevibacter smithii (strain ATCC 35061 / DSM 861 / OCM 144 / PS) OX=420247 GN=atpF PE=3 SV=1	400332000
A5UMW0	sp|A5UMW0|RADA_METS3 DNA repair and recombination protein RadA OS=Methanobrevibacter smithii (strain ATCC 35061 / DSM 861 / OCM 144 / PS) OX=420247 GN=radA PE=3 SV=1	395117000
A5UMW4	sp|A5UMW4|GLYA_METS3 Serine hydroxymethyltransferase OS=Methanobrevibacter smithii (strain ATCC 35061 / DSM 861 / OCM 144 / PS) OX=420247 GN=glyA PE=3 SV=1	385620000
A5UL04	tr|A5UL04|A5UL04_METS3 Aspartate aminotransferase OS=Methanobrevibacter smithii (strain ATCC 35061 / DSM 861 / OCM 144 / PS) OX=420247 GN=Msm_0677 PE=4 SV=1	385850000
A5UL92	tr|A5UL92|A5UL92_METS3 Pyruvate carboxylase (Acetyl-CoA/biotin carboxylase), subunit A, PycA OS=Methanobrevibacter smithii (strain ATCC 35061 / DSM 861 / OCM 144 / PS) OX=420247 GN=Msm_0765 PE=4 SV=1	384630000
A5UJP7	tr|A5UJP7|A5UJP7_METS3 Chaperonin (TCP-1/cpn60 family), alpha subunit OS=Methanobrevibacter smithii (strain ATCC 35061 / DSM 861 / OCM 144 / PS) OX=420247 GN=Msm_0220 PE=3 SV=1	383370000
A5ULZ1	tr|A5ULZ1|A5ULZ1_METS3 Tetrahydromethanopterin S-methyltransferase subunit E OS=Methanobrevibacter smithii (strain ATCC 35061 / DSM 861 / OCM 144 / PS) OX=420247 GN=mtrE PE=3 SV=1	379968000
A5UM61	tr|A5UM61|A5UM61_METS3 Argininosuccinate synthase OS=Methanobrevibacter smithii (strain ATCC 35061 / DSM 861 / OCM 144 / PS) OX=420247 GN=argG PE=3 SV=1	378839000
A5UL60	tr|A5UL60|A5UL60_METS3 Ribosomal protein L14e OS=Methanobrevibacter smithii (strain ATCC 35061 / DSM 861 / OCM 144 / PS) OX=420247 GN=Msm_0733 PE=4 SV=1	377992000
A5UKB4	sp|A5UKB4|VATC_METS3 V-type ATP synthase subunit C OS=Methanobrevibacter smithii (strain ATCC 35061 / DSM 861 / OCM 144 / PS) OX=420247 GN=atpC PE=3 SV=1	374364000
A5UKA1	sp|A5UKA1|TF2B_METS3 Transcription initiation factor IIB OS=Methanobrevibacter smithii (strain ATCC 35061 / DSM 861 / OCM 144 / PS) OX=420247 GN=tfb PE=3 SV=1	372321000
A5ULN8	tr|A5ULN8|A5ULN8_METS3 DNA-directed RNA polymerase OS=Methanobrevibacter smithii (strain ATCC 35061 / DSM 861 / OCM 144 / PS) OX=420247 GN=Msm_0911 PE=3 SV=1	371590000
A5ULT1	tr|A5ULT1|A5ULT1_METS3 Predicted RNA-binding protein OS=Methanobrevibacter smithii (strain ATCC 35061 / DSM 861 / OCM 144 / PS) OX=420247 GN=Msm_0954 PE=4 SV=1	371130000
A5UN45	tr|A5UN45|A5UN45_METS3 Glutamine synthetase OS=Methanobrevibacter smithii (strain ATCC 35061 / DSM 861 / OCM 144 / PS) OX=420247 GN=Msm_1418 PE=3 SV=1	368000000
A5UJ69	tr|A5UJ69|A5UJ69_METS3 Histidine kinase OS=Methanobrevibacter smithii (strain ATCC 35061 / DSM 861 / OCM 144 / PS) OX=420247 GN=Msm_0042 PE=4 SV=1	367960000
A5ULW5	tr|A5ULW5|A5ULW5_METS3 Phosphoenolpyruvate synthase OS=Methanobrevibacter smithii (strain ATCC 35061 / DSM 861 / OCM 144 / PS) OX=420247 GN=Msm_0988 PE=3 SV=1	361728000
A5UM96	tr|A5UM96|A5UM96_METS3 F0F1 ATP synthase subunit B OS=Methanobrevibacter smithii (strain ATCC 35061 / DSM 861 / OCM 144 / PS) OX=420247 GN=Msm_1119 PE=4 SV=1	360274000
A5UMB2	tr|A5UMB2|A5UMB2_METS3 50S ribosomal protein L44e OS=Methanobrevibacter smithii (strain ATCC 35061 / DSM 861 / OCM 144 / PS) OX=420247 GN=rpl44e PE=3 SV=1	359100000
A5ULT9	sp|A5ULT9|G3P_METS3 Glyceraldehyde-3-phosphate dehydrogenase OS=Methanobrevibacter smithii (strain ATCC 35061 / DSM 861 / OCM 144 / PS) OX=420247 GN=gap PE=3 SV=1	357050000
A5ULF7	sp|A5ULF7|DAPB_METS3 4-hydroxy-tetrahydrodipicolinate reductase OS=Methanobrevibacter smithii (strain ATCC 35061 / DSM 861 / OCM 144 / PS) OX=420247 GN=dapB PE=3 SV=1	354960000
A5UJ48	tr|A5UJ48|A5UJ48_METS3 Short chain dehydrogenase (7-alpha-hydroxysteroid dehydrogenase) OS=Methanobrevibacter smithii (strain ATCC 35061 / DSM 861 / OCM 144 / PS) OX=420247 GN=Msm_0021 PE=4 SV=1	351804000
A5UJK8	tr|A5UJK8|A5UJK8_METS3 50S ribosomal protein L37e OS=Methanobrevibacter smithii (strain ATCC 35061 / DSM 861 / OCM 144 / PS) OX=420247 GN=rpl37e PE=3 SV=1	350409000
A5UKB0	sp|A5UKB0|VATD_METS3 V-type ATP synthase subunit D OS=Methanobrevibacter smithii (strain ATCC 35061 / DSM 861 / OCM 144 / PS) OX=420247 GN=atpD PE=3 SV=1	350415000
A5UMP5	tr|A5UMP5|A5UMP5_METS3 UPF0147 protein Msm_1268 OS=Methanobrevibacter smithii (strain ATCC 35061 / DSM 861 / OCM 144 / PS) OX=420247 GN=Msm_1268 PE=3 SV=1	340687000
A5UKW9	tr|A5UKW9|A5UKW9_METS3 Cell division control protein Cdc48, AAA+ ATPase family OS=Methanobrevibacter smithii (strain ATCC 35061 / DSM 861 / OCM 144 / PS) OX=420247 GN=Msm_0642 PE=3 SV=1	339570000
A5UL67	sp|A5UL67|RL30_METS3 50S ribosomal protein L30 OS=Methanobrevibacter smithii (strain ATCC 35061 / DSM 861 / OCM 144 / PS) OX=420247 GN=rpl30 PE=3 SV=1	337940000
A5UMS7	tr|A5UMS7|A5UMS7_METS3 3-isopropylmalate dehydratase large subunit OS=Methanobrevibacter smithii (strain ATCC 35061 / DSM 861 / OCM 144 / PS) OX=420247 GN=leuC PE=3 SV=1	330604000
A5UKD4	tr|A5UKD4|A5UKD4_METS3 D-3-phosphoglycerate dehydrogenase OS=Methanobrevibacter smithii (strain ATCC 35061 / DSM 861 / OCM 144 / PS) OX=420247 GN=Msm_0457 PE=3 SV=1	329160000
A5UNQ6	tr|A5UNQ6|A5UNQ6_METS3 Inosine-5-monophosphate dehydrogenase OS=Methanobrevibacter smithii (strain ATCC 35061 / DSM 861 / OCM 144 / PS) OX=420247 GN=guaB PE=3 SV=1	320240000
A5UNH4	sp|A5UNH4|PUR7_METS3 Phosphoribosylaminoimidazole-succinocarboxamide synthase OS=Methanobrevibacter smithii (strain ATCC 35061 / DSM 861 / OCM 144 / PS) OX=420247 GN=purC PE=3 SV=1	302996000
A5UMC7	tr|A5UMC7|A5UMC7_METS3 Predicted transcriptional regulator OS=Methanobrevibacter smithii (strain ATCC 35061 / DSM 861 / OCM 144 / PS) OX=420247 GN=Msm_1150 PE=4 SV=1	302066000
A5UKN6	tr|A5UKN6|A5UKN6_METS3 Pyruvate:ferredoxin oxidoreductase, alpha subunit, PorA OS=Methanobrevibacter smithii (strain ATCC 35061 / DSM 861 / OCM 144 / PS) OX=420247 GN=Msm_0559 PE=4 SV=1	298005000
A5ULL0	sp|A5ULL0|PYREL_METS3 PyrE-like protein OS=Methanobrevibacter smithii (strain ATCC 35061 / DSM 861 / OCM 144 / PS) OX=420247 GN=Msm_0883 PE=3 SV=1	295872000
A5UK67	tr|A5UK67|A5UK67_METS3 Nitro_FeMo-Co domain-containing protein OS=Methanobrevibacter smithii (strain ATCC 35061 / DSM 861 / OCM 144 / PS) OX=420247 GN=Msm_0390 PE=4 SV=1	292361000
A5UJG1	tr|A5UJG1|A5UJG1_METS3 M42 glutamyl aminopeptidase/endo-glucanase OS=Methanobrevibacter smithii (strain ATCC 35061 / DSM 861 / OCM 144 / PS) OX=420247 GN=Msm_0134 PE=3 SV=1	291954000
A5UMZ4	tr|A5UMZ4|A5UMZ4_METS3 peptidylprolyl isomerase OS=Methanobrevibacter smithii (strain ATCC 35061 / DSM 861 / OCM 144 / PS) OX=420247 GN=Msm_1367 PE=4 SV=1	291306000
A5ULH6	tr|A5ULH6|A5ULH6_METS3 Molybdenum cofactor biosynthesis-related protein, MoaA OS=Methanobrevibacter smithii (strain ATCC 35061 / DSM 861 / OCM 144 / PS) OX=420247 GN=Msm_0849 PE=4 SV=1	284180000
A5UJR0	tr|A5UJR0|A5UJR0_METS3 Nitrogen regulatory protein P-II, GlnK OS=Methanobrevibacter smithii (strain ATCC 35061 / DSM 861 / OCM 144 / PS) OX=420247 GN=Msm_0233 PE=3 SV=1	281910000
A5ULP6	sp|A5ULP6|TPIS_METS3 Triosephosphate isomerase OS=Methanobrevibacter smithii (strain ATCC 35061 / DSM 861 / OCM 144 / PS) OX=420247 GN=tpiA PE=3 SV=1	278526000
A5UN70	tr|A5UN70|A5UN70_METS3 Bifunctional short chain isoprenyl diphosphate synthase, IdsA OS=Methanobrevibacter smithii (strain ATCC 35061 / DSM 861 / OCM 144 / PS) OX=420247 GN=Msm_1443 PE=3 SV=1	276585000
A5UL74	tr|A5UL74|A5UL74_METS3 30S ribosomal protein S14 type Z OS=Methanobrevibacter smithii (strain ATCC 35061 / DSM 861 / OCM 144 / PS) OX=420247 GN=rps14 PE=3 SV=1	276112000
A5ULT6	tr|A5ULT6|A5ULT6_METS3 Metal-sensing transcriptional repressor OS=Methanobrevibacter smithii (strain ATCC 35061 / DSM 861 / OCM 144 / PS) OX=420247 GN=Msm_0959 PE=4 SV=1	273378000
A5ULR7	tr|A5ULR7|A5ULR7_METS3 Myo-inositol-1-phosphate synthase OS=Methanobrevibacter smithii (strain ATCC 35061 / DSM 861 / OCM 144 / PS) OX=420247 GN=Msm_0940 PE=3 SV=1	273177000
A5UKJ2	tr|A5UKJ2|A5UKJ2_METS3 Methanol:cobalamin methyltransferase. MtaB OS=Methanobrevibacter smithii (strain ATCC 35061 / DSM 861 / OCM 144 / PS) OX=420247 GN=Msm_0515 PE=4 SV=1	269660000
A5ULB0	tr|A5ULB0|A5ULB0_METS3 Tungsten formylmethanofuran dehydrogenase, subunit F, FwdF OS=Methanobrevibacter smithii (strain ATCC 35061 / DSM 861 / OCM 144 / PS) OX=420247 GN=Msm_0783 PE=4 SV=1	267292000
A5UN98	tr|A5UN98|A5UN98_METS3 acetate--CoA ligase (ADP-forming) OS=Methanobrevibacter smithii (strain ATCC 35061 / DSM 861 / OCM 144 / PS) OX=420247 GN=Msm_1471 PE=4 SV=1	264313000
A5UMB0	sp|A5UMB0|IF2A_METS3 Translation initiation factor 2 subunit alpha OS=Methanobrevibacter smithii (strain ATCC 35061 / DSM 861 / OCM 144 / PS) OX=420247 GN=eif2a PE=3 SV=1	263508000
A5ULU2	tr|A5ULU2|A5ULU2_METS3 3-hydroxyacyl-CoA dehydrogenase, FadB OS=Methanobrevibacter smithii (strain ATCC 35061 / DSM 861 / OCM 144 / PS) OX=420247 GN=Msm_0965 PE=4 SV=1	262429000
A5UML0	sp|A5UML0|GSA_METS3 Glutamate-1-semialdehyde 2,1-aminomutase OS=Methanobrevibacter smithii (strain ATCC 35061 / DSM 861 / OCM 144 / PS) OX=420247 GN=hemL PE=3 SV=1	261816000
A5UMA0	tr|A5UMA0|A5UMA0_METS3 Coenzyme F420-reducing hydrogenase, delta subunit, FrhD OS=Methanobrevibacter smithii (strain ATCC 35061 / DSM 861 / OCM 144 / PS) OX=420247 GN=Msm_1123 PE=4 SV=1	261931000
A5UM78	sp|A5UM78|GATB_METS3 Aspartyl/glutamyl-tRNA(Asn/Gln) amidotransferase subunit B OS=Methanobrevibacter smithii (strain ATCC 35061 / DSM 861 / OCM 144 / PS) OX=420247 GN=gatB PE=3 SV=1	260750000
A5UJV9	tr|A5UJV9|A5UJV9_METS3 Adhesin-like protein OS=Methanobrevibacter smithii (strain ATCC 35061 / DSM 861 / OCM 144 / PS) OX=420247 GN=Msm_0282 PE=4 SV=1	256988000
A5UMN0	sp|A5UMN0|GATA_METS3 Glutamyl-tRNA(Gln) amidotransferase subunit A OS=Methanobrevibacter smithii (strain ATCC 35061 / DSM 861 / OCM 144 / PS) OX=420247 GN=gatA PE=3 SV=1	257093000
A5UJU4	tr|A5UJU4|A5UJU4_METS3 NAD(P)H-dependent FMN reductase (Multimeric flavodoxin) OS=Methanobrevibacter smithii (strain ATCC 35061 / DSM 861 / OCM 144 / PS) OX=420247 GN=Msm_0267 PE=4 SV=1	247080000
A5UK41	tr|A5UK41|A5UK41_METS3 Putative nickel-responsive regulator OS=Methanobrevibacter smithii (strain ATCC 35061 / DSM 861 / OCM 144 / PS) OX=420247 GN=Msm_0364 PE=3 SV=1	251219000
A5UL15	tr|A5UL15|A5UL15_METS3 4-oxalocrotonate tautomerase OS=Methanobrevibacter smithii (strain ATCC 35061 / DSM 861 / OCM 144 / PS) OX=420247 GN=Msm_0688 PE=4 SV=1	246268000
A5UL46	tr|A5UL46|A5UL46_METS3 phosphoserine phosphatase OS=Methanobrevibacter smithii (strain ATCC 35061 / DSM 861 / OCM 144 / PS) OX=420247 GN=Msm_0719 PE=3 SV=1	240401000
A5UKT5	tr|A5UKT5|A5UKT5_METS3 Putative metal-binding protein OS=Methanobrevibacter smithii (strain ATCC 35061 / DSM 861 / OCM 144 / PS) OX=420247 GN=Msm_0608 PE=4 SV=1	238506000
A5UJY5	tr|A5UJY5|A5UJY5_METS3 Formylmethanofuran:tetrahydromethanopterin formyltransferase, FtrC OS=Methanobrevibacter smithii (strain ATCC 35061 / DSM 861 / OCM 144 / PS) OX=420247 GN=Msm_0308 PE=3 SV=1	237178000
A5UN38	tr|A5UN38|A5UN38_METS3 Tungsten formylmethanofuran dehydrogenase, subunit D, FwdD OS=Methanobrevibacter smithii (strain ATCC 35061 / DSM 861 / OCM 144 / PS) OX=420247 GN=Msm_1411 PE=4 SV=1	237149000
A5UK65	tr|A5UK65|A5UK65_METS3 Amino acid regulator OS=Methanobrevibacter smithii (strain ATCC 35061 / DSM 861 / OCM 144 / PS) OX=420247 GN=Msm_0388 PE=4 SV=1	234235000
A5UN62	tr|A5UN62|A5UN62_METS3 phosphopyruvate hydratase OS=Methanobrevibacter smithii (strain ATCC 35061 / DSM 861 / OCM 144 / PS) OX=420247 GN=Msm_1435 PE=3 SV=1	232421000
A5UN03	tr|A5UN03|A5UN03_METS3 DNA-directed RNA polymerase subunit Rpo4 OS=Methanobrevibacter smithii (strain ATCC 35061 / DSM 861 / OCM 144 / PS) OX=420247 GN=rpo4 PE=3 SV=1	230202000
A5ULN6	tr|A5ULN6|A5ULN6_METS3 DNA-directed RNA polymerase subunit Rpo1N OS=Methanobrevibacter smithii (strain ATCC 35061 / DSM 861 / OCM 144 / PS) OX=420247 GN=rpo1N PE=3 SV=1	227220000
A5ULH0	tr|A5ULH0|A5ULH0_METS3 deoxyribose-phosphate aldolase OS=Methanobrevibacter smithii (strain ATCC 35061 / DSM 861 / OCM 144 / PS) OX=420247 GN=Msm_0843 PE=3 SV=1	224057000
A5UMF3	sp|A5UMF3|RFCS_METS3 Replication factor C small subunit OS=Methanobrevibacter smithii (strain ATCC 35061 / DSM 861 / OCM 144 / PS) OX=420247 GN=rfcS PE=3 SV=1	224663000
A5UML9	tr|A5UML9|A5UML9_METS3 Tryptophan synthase beta chain OS=Methanobrevibacter smithii (strain ATCC 35061 / DSM 861 / OCM 144 / PS) OX=420247 GN=trpB PE=3 SV=1	216847000
A5UJ83	tr|A5UJ83|A5UJ83_METS3 2-amino-3,7-dideoxy-D-threo-hept-6-ulosonate synthase OS=Methanobrevibacter smithii (strain ATCC 35061 / DSM 861 / OCM 144 / PS) OX=420247 GN=aroA PE=3 SV=1	216565000
A5UN69	tr|A5UN69|A5UN69_METS3 Ribonuclease J OS=Methanobrevibacter smithii (strain ATCC 35061 / DSM 861 / OCM 144 / PS) OX=420247 GN=rnj PE=3 SV=1	209574000
A5UJ72	tr|A5UJ72|A5UJ72_METS3 Iron-sulfur cluster carrier protein OS=Methanobrevibacter smithii (strain ATCC 35061 / DSM 861 / OCM 144 / PS) OX=420247 GN=Msm_0045 PE=3 SV=1	207795000
A5UN16	tr|A5UN16|A5UN16_METS3 Sugar kinase, ribokinase/pfkB superfamily OS=Methanobrevibacter smithii (strain ATCC 35061 / DSM 861 / OCM 144 / PS) OX=420247 GN=Msm_1389 PE=3 SV=1	207468000
A5ULW3	tr|A5ULW3|A5ULW3_METS3 Conjugated bile salt acid hydrolase (CBAH) OS=Methanobrevibacter smithii (strain ATCC 35061 / DSM 861 / OCM 144 / PS) OX=420247 GN=Msm_0986 PE=3 SV=1	204420000
A5UMH9	tr|A5UMH9|A5UMH9_METS3 Branched-chain-amino-acid aminotransferase OS=Methanobrevibacter smithii (strain ATCC 35061 / DSM 861 / OCM 144 / PS) OX=420247 GN=ilvE PE=3 SV=1	203006000
A5UL61	sp|A5UL61|KCY_METS3 Cytidylate kinase OS=Methanobrevibacter smithii (strain ATCC 35061 / DSM 861 / OCM 144 / PS) OX=420247 GN=cmk PE=3 SV=1	200767000
A5ULY0	tr|A5ULY0|A5ULY0_METS3 ABC transporter involved in Fe-S cluster assembly, ATPase component OS=Methanobrevibacter smithii (strain ATCC 35061 / DSM 861 / OCM 144 / PS) OX=420247 GN=Msm_1003 PE=4 SV=1	200385000
A5UN82	sp|A5UN82|DAPAT_METS3 LL-diaminopimelate aminotransferase OS=Methanobrevibacter smithii (strain ATCC 35061 / DSM 861 / OCM 144 / PS) OX=420247 GN=dapL PE=3 SV=1	199818000
A5UMS3	sp|A5UMS3|RISB_METS3 6,7-dimethyl-8-ribityllumazine synthase OS=Methanobrevibacter smithii (strain ATCC 35061 / DSM 861 / OCM 144 / PS) OX=420247 GN=ribH PE=3 SV=1	197478000
A5ULX5	tr|A5ULX5|A5ULX5_METS3 Polyferredoxin, MvhB OS=Methanobrevibacter smithii (strain ATCC 35061 / DSM 861 / OCM 144 / PS) OX=420247 GN=Msm_0998 PE=4 SV=1	194370000
A5ULD7	tr|A5ULD7|A5ULD7_METS3 Activator of (R)-2-hydroxyglutaryl-CoA dehydratase OS=Methanobrevibacter smithii (strain ATCC 35061 / DSM 861 / OCM 144 / PS) OX=420247 GN=Msm_0810 PE=4 SV=1	194835000
A5UJE2	tr|A5UJE2|A5UJE2_METS3 DUF169 domain-containing protein OS=Methanobrevibacter smithii (strain ATCC 35061 / DSM 861 / OCM 144 / PS) OX=420247 GN=Msm_0115 PE=4 SV=1	194210000
A5UME7	tr|A5UME7|A5UME7_METS3 Arsenite-transporting ATPase OS=Methanobrevibacter smithii (strain ATCC 35061 / DSM 861 / OCM 144 / PS) OX=420247 GN=Msm_1170 PE=4 SV=1	194478000
A5UL35	sp|A5UL35|Y708_METS3 DNA-binding protein Msm_0708 OS=Methanobrevibacter smithii (strain ATCC 35061 / DSM 861 / OCM 144 / PS) OX=420247 GN=Msm_0708 PE=3 SV=1	194535000
A5UJB3	tr|A5UJB3|A5UJB3_METS3 (2R)-phospho-3-sulfolactate synthase, ComA OS=Methanobrevibacter smithii (strain ATCC 35061 / DSM 861 / OCM 144 / PS) OX=420247 GN=Msm_0086 PE=3 SV=1	191405000
A5UNS4	tr|A5UNS4|A5UNS4_METS3 AbrB/MazE/SpoVT family DNA-binding domain-containing protein OS=Methanobrevibacter smithii (strain ATCC 35061 / DSM 861 / OCM 144 / PS) OX=420247 GN=Msm_1647 PE=4 SV=1	190760000
A5UK55	tr|A5UK55|A5UK55_METS3 SAM-dependent methyltransferase OS=Methanobrevibacter smithii (strain ATCC 35061 / DSM 861 / OCM 144 / PS) OX=420247 GN=Msm_0378 PE=4 SV=1	187840000
A5UMM3	tr|A5UMM3|A5UMM3_METS3 Isopropylmalate synthase, LeuA OS=Methanobrevibacter smithii (strain ATCC 35061 / DSM 861 / OCM 144 / PS) OX=420247 GN=Msm_1246 PE=3 SV=1	185741000
A5UL54	tr|A5UL54|A5UL54_METS3 S-inosyl-L-homocysteine hydrolase OS=Methanobrevibacter smithii (strain ATCC 35061 / DSM 861 / OCM 144 / PS) OX=420247 GN=Msm_0727 PE=3 SV=1	183820000
A5UMC8	tr|A5UMC8|A5UMC8_METS3 Adenylosuccinate lyase OS=Methanobrevibacter smithii (strain ATCC 35061 / DSM 861 / OCM 144 / PS) OX=420247 GN=Msm_1151 PE=3 SV=1	181362000
A5UN23	tr|A5UN23|A5UN23_METS3 Tungsten formylmethanofuran dehydrogenase, subunit E, FwdE OS=Methanobrevibacter smithii (strain ATCC 35061 / DSM 861 / OCM 144 / PS) OX=420247 GN=Msm_1396 PE=4 SV=1	180169000
A5UMN8	tr|A5UMN8|A5UMN8_METS3 ATP phosphoribosyltransferase OS=Methanobrevibacter smithii (strain ATCC 35061 / DSM 861 / OCM 144 / PS) OX=420247 GN=hisG PE=3 SV=1	177950000
A5UMK4	sp|A5UMK4|PUR2_METS3 Phosphoribosylamine--glycine ligase OS=Methanobrevibacter smithii (strain ATCC 35061 / DSM 861 / OCM 144 / PS) OX=420247 GN=purD PE=3 SV=1	179307000
A5UNK4	sp|A5UNK4|KPRS_METS3 Ribose-phosphate pyrophosphokinase OS=Methanobrevibacter smithii (strain ATCC 35061 / DSM 861 / OCM 144 / PS) OX=420247 GN=prs PE=3 SV=1	178520000
A5ULV2	tr|A5ULV2|A5ULV2_METS3 F420-0:gamma-glutamyl ligase, CofE OS=Methanobrevibacter smithii (strain ATCC 35061 / DSM 861 / OCM 144 / PS) OX=420247 GN=Msm_0975 PE=4 SV=1	176698000
A5UKN8	tr|A5UKN8|A5UKN8_METS3 Formate dehydrogenase, iron-sulfur subunit OS=Methanobrevibacter smithii (strain ATCC 35061 / DSM 861 / OCM 144 / PS) OX=420247 GN=Msm_0561 PE=4 SV=1	176575000
A5UNZ5	tr|A5UNZ5|A5UNZ5_METS3 Predicted biopolymer transport protein OS=Methanobrevibacter smithii (strain ATCC 35061 / DSM 861 / OCM 144 / PS) OX=420247 GN=Msm_1718 PE=3 SV=1	176219000
A5UJC8	tr|A5UJC8|A5UJC8_METS3 Precorrin-3 methylase, CbiF OS=Methanobrevibacter smithii (strain ATCC 35061 / DSM 861 / OCM 144 / PS) OX=420247 GN=Msm_0101 PE=3 SV=1	175105000
A5UN02	tr|A5UN02|A5UN02_METS3 Predicted RNA-binding protein OS=Methanobrevibacter smithii (strain ATCC 35061 / DSM 861 / OCM 144 / PS) OX=420247 GN=Msm_1375 PE=4 SV=1	175526000
A5ULL5	tr|A5ULL5|A5ULL5_METS3 Glutamate dehydrogenase OS=Methanobrevibacter smithii (strain ATCC 35061 / DSM 861 / OCM 144 / PS) OX=420247 GN=Msm_0888 PE=3 SV=1	174352000
A5UMV9	tr|A5UMV9|A5UMV9_METS3 SsDNA-binding protein OS=Methanobrevibacter smithii (strain ATCC 35061 / DSM 861 / OCM 144 / PS) OX=420247 GN=Msm_1332 PE=4 SV=1	173882000
A5UJI1	tr|A5UJI1|A5UJI1_METS3 homoserine dehydrogenase OS=Methanobrevibacter smithii (strain ATCC 35061 / DSM 861 / OCM 144 / PS) OX=420247 GN=Msm_0154 PE=4 SV=1	173218000
A5ULH3	tr|A5ULH3|A5ULH3_METS3 Uncharacterized Zn-finger protein OS=Methanobrevibacter smithii (strain ATCC 35061 / DSM 861 / OCM 144 / PS) OX=420247 GN=Msm_0846 PE=4 SV=1	171488000
A5UNG2	tr|A5UNG2|A5UNG2_METS3 Predicted dTDP-D-glucose 4,6-dehydratase OS=Methanobrevibacter smithii (strain ATCC 35061 / DSM 861 / OCM 144 / PS) OX=420247 GN=Msm_1535 PE=3 SV=1	171002000
A5UM95	tr|A5UM95|A5UM95_METS3 Viral A-type inclusion protein OS=Methanobrevibacter smithii (strain ATCC 35061 / DSM 861 / OCM 144 / PS) OX=420247 GN=Msm_1118 PE=4 SV=1	165318000
A5UMS6	tr|A5UMS6|A5UMS6_METS3 3-isopropylmalate dehydratase small subunit OS=Methanobrevibacter smithii (strain ATCC 35061 / DSM 861 / OCM 144 / PS) OX=420247 GN=leuD PE=3 SV=1	166438000
A5UNJ6	tr|A5UNJ6|A5UNJ6_METS3 Archaeal Lon protease OS=Methanobrevibacter smithii (strain ATCC 35061 / DSM 861 / OCM 144 / PS) OX=420247 GN=Msm_1569 PE=3 SV=1	165601000
A5UKI8	sp|A5UKI8|IF2B_METS3 Translation initiation factor 2 subunit beta OS=Methanobrevibacter smithii (strain ATCC 35061 / DSM 861 / OCM 144 / PS) OX=420247 GN=eif2b PE=3 SV=1	163926000
A5UMZ8	tr|A5UMZ8|A5UMZ8_METS3 Diaminopimelate decarboxylase OS=Methanobrevibacter smithii (strain ATCC 35061 / DSM 861 / OCM 144 / PS) OX=420247 GN=lysA PE=3 SV=1	163653000
A5UKA4	sp|A5UKA4|DNAG_METS3 DNA primase DnaG OS=Methanobrevibacter smithii (strain ATCC 35061 / DSM 861 / OCM 144 / PS) OX=420247 GN=dnaG PE=3 SV=1	161959000
A5UKB7	tr|A5UKB7|A5UKB7_METS3 V-type ATP synthase subunit I OS=Methanobrevibacter smithii (strain ATCC 35061 / DSM 861 / OCM 144 / PS) OX=420247 GN=Msm_0440 PE=3 SV=1	161488000
A5UJB8	sp|A5UJB8|CPGS_METS3 Cyclic 2,3-diphosphoglycerate synthetase OS=Methanobrevibacter smithii (strain ATCC 35061 / DSM 861 / OCM 144 / PS) OX=420247 GN=cpgS PE=3 SV=1	161142000
A5UN95	sp|A5UN95|PURA_METS3 Adenylosuccinate synthetase OS=Methanobrevibacter smithii (strain ATCC 35061 / DSM 861 / OCM 144 / PS) OX=420247 GN=purA PE=3 SV=1	159307000
A5UMB4	sp|A5UMB4|PCNA_METS3 DNA polymerase sliding clamp OS=Methanobrevibacter smithii (strain ATCC 35061 / DSM 861 / OCM 144 / PS) OX=420247 GN=pcn PE=3 SV=1	158351000
A5UJI2	tr|A5UJI2|A5UJI2_METS3 Predicted allosteric regulator of homoserine dehydrogenase OS=Methanobrevibacter smithii (strain ATCC 35061 / DSM 861 / OCM 144 / PS) OX=420247 GN=Msm_0155 PE=4 SV=1	157421000
A5UL37	tr|A5UL37|A5UL37_METS3 RNA-binding protein, CRS1/YhbY family OS=Methanobrevibacter smithii (strain ATCC 35061 / DSM 861 / OCM 144 / PS) OX=420247 GN=Msm_0710 PE=4 SV=1	157933000
A5ULV3	sp|A5ULV3|PURO_METS3 IMP cyclohydrolase OS=Methanobrevibacter smithii (strain ATCC 35061 / DSM 861 / OCM 144 / PS) OX=420247 GN=purO PE=3 SV=1	157452000
A5UJD5	sp|A5UJD5|HYPA_METS3 Hydrogenase maturation factor HypA OS=Methanobrevibacter smithii (strain ATCC 35061 / DSM 861 / OCM 144 / PS) OX=420247 GN=hypA PE=3 SV=1	157111000
A5UNH7	tr|A5UNH7|A5UNH7_METS3 Uroporphyrin-III C-methyltransferase, CobA OS=Methanobrevibacter smithii (strain ATCC 35061 / DSM 861 / OCM 144 / PS) OX=420247 GN=Msm_1550 PE=3 SV=1	155455000
A5UN83	tr|A5UN83|A5UN83_METS3 SH3 domain-containing protein OS=Methanobrevibacter smithii (strain ATCC 35061 / DSM 861 / OCM 144 / PS) OX=420247 GN=Msm_1456 PE=4 SV=1	155530000
A5UJK7	tr|A5UJK7|A5UJK7_METS3 UPF0201 protein OS=Methanobrevibacter smithii (strain ATCC 35061 / DSM 861 / OCM 144 / PS) OX=420247 GN=Msm_0180 PE=4 SV=1	153654000
A5UL29	sp|A5UL29|PFDA_METS3 Prefoldin subunit alpha OS=Methanobrevibacter smithii (strain ATCC 35061 / DSM 861 / OCM 144 / PS) OX=420247 GN=pfdA PE=3 SV=1	152693000
A5ULX0	tr|A5ULX0|A5ULX0_METS3 Putative ATPase, glucocorticoid receptor-like (DNA-binding domain) family OS=Methanobrevibacter smithii (strain ATCC 35061 / DSM 861 / OCM 144 / PS) OX=420247 GN=Msm_0993 PE=4 SV=1	152051000
A5UK20	sp|A5UK20|GUAAA_METS3 GMP synthase [glutamine-hydrolyzing] subunit A OS=Methanobrevibacter smithii (strain ATCC 35061 / DSM 861 / OCM 144 / PS) OX=420247 GN=guaAA PE=3 SV=1	151516000
A5UK32	tr|A5UK32|A5UK32_METS3 Predicted transcription factor (Eukaryotic MBF1 related) OS=Methanobrevibacter smithii (strain ATCC 35061 / DSM 861 / OCM 144 / PS) OX=420247 GN=Msm_0355 PE=4 SV=1	151831000
A5UNZ0	tr|A5UNZ0|A5UNZ0_METS3 Predicted regulatory protein, amino acid-binding ACT domain family OS=Methanobrevibacter smithii (strain ATCC 35061 / DSM 861 / OCM 144 / PS) OX=420247 GN=Msm_1713 PE=4 SV=1	150014000
A5UKZ1	tr|A5UKZ1|A5UKZ1_METS3 Multimeric flavodoxin, NADPH-dependent FMN reductase family OS=Methanobrevibacter smithii (strain ATCC 35061 / DSM 861 / OCM 144 / PS) OX=420247 GN=Msm_0664 PE=4 SV=1	149636000
A5UN52	sp|A5UN52|RS13_METS3 30S ribosomal protein S13 OS=Methanobrevibacter smithii (strain ATCC 35061 / DSM 861 / OCM 144 / PS) OX=420247 GN=rps13 PE=3 SV=1	149449000
A5UJ73	tr|A5UJ73|A5UJ73_METS3 NADH oxidase OS=Methanobrevibacter smithii (strain ATCC 35061 / DSM 861 / OCM 144 / PS) OX=420247 GN=Msm_0046 PE=4 SV=1	149057000
A5UNS3	tr|A5UNS3|A5UNS3_METS3 Putative ATPase (AAA+ superfamily) OS=Methanobrevibacter smithii (strain ATCC 35061 / DSM 861 / OCM 144 / PS) OX=420247 GN=Msm_1646 PE=4 SV=1	35359100
A5UNR8	tr|A5UNR8|A5UNR8_METS3 DNA_pol3_tau_5 domain-containing protein OS=Methanobrevibacter smithii (strain ATCC 35061 / DSM 861 / OCM 144 / PS) OX=420247 GN=Msm_1641 PE=4 SV=1	148960000
A5ULS8	tr|A5ULS8|A5ULS8_METS3 Translation initiation factor 1A OS=Methanobrevibacter smithii (strain ATCC 35061 / DSM 861 / OCM 144 / PS) OX=420247 GN=eif1a PE=3 SV=1	146242000
A5ULY9	tr|A5ULY9|A5ULY9_METS3 Tetrahydromethanopterin S-methyltransferase subunit C OS=Methanobrevibacter smithii (strain ATCC 35061 / DSM 861 / OCM 144 / PS) OX=420247 GN=mtrC PE=3 SV=1	146689000
A5UM10	sp|A5UM10|MPTA_METS3 GTP cyclohydrolase MptA OS=Methanobrevibacter smithii (strain ATCC 35061 / DSM 861 / OCM 144 / PS) OX=420247 GN=mptA PE=3 SV=1	145807000
A5UM77	tr|A5UM77|A5UM77_METS3 BsuPI domain-containing protein OS=Methanobrevibacter smithii (strain ATCC 35061 / DSM 861 / OCM 144 / PS) OX=420247 GN=Msm_1100 PE=4 SV=1	145452000
A5UJ78	tr|A5UJ78|A5UJ78_METS3 Adhesin-like protein OS=Methanobrevibacter smithii (strain ATCC 35061 / DSM 861 / OCM 144 / PS) OX=420247 GN=Msm_0051 PE=4 SV=1	143811000
A5UJM0	tr|A5UJM0|A5UJM0_METS3 30S ribosomal protein S27ae OS=Methanobrevibacter smithii (strain ATCC 35061 / DSM 861 / OCM 144 / PS) OX=420247 GN=rps27ae PE=3 SV=1	143862000
A5UMI4	tr|A5UMI4|A5UMI4_METS3 Molybdate transport system regulatory protein OS=Methanobrevibacter smithii (strain ATCC 35061 / DSM 861 / OCM 144 / PS) OX=420247 GN=Msm_1207 PE=3 SV=1	143358000
A5UJR9	tr|A5UJR9|A5UJR9_METS3 Exosome complex component Rrp41 OS=Methanobrevibacter smithii (strain ATCC 35061 / DSM 861 / OCM 144 / PS) OX=420247 GN=rrp41 PE=3 SV=1	141816000
A5UJJ5	tr|A5UJJ5|A5UJJ5_METS3 Type I-B CRISPR-associated protein Cas7/Cst2/DevR OS=Methanobrevibacter smithii (strain ATCC 35061 / DSM 861 / OCM 144 / PS) OX=420247 GN=Msm_0168 PE=4 SV=1	139398000
A5UKG5	sp|A5UKG5|CARB_METS3 Carbamoyl-phosphate synthase large chain OS=Methanobrevibacter smithii (strain ATCC 35061 / DSM 861 / OCM 144 / PS) OX=420247 GN=carB PE=3 SV=1	137167000
A5UNR2	tr|A5UNR2|A5UNR2_METS3 DUF3194 domain-containing protein OS=Methanobrevibacter smithii (strain ATCC 35061 / DSM 861 / OCM 144 / PS) OX=420247 GN=Msm_1635 PE=3 SV=1	137238000
A5UKI3	sp|A5UKI3|PURP_METS3 5-formaminoimidazole-4-carboxamide-1-(beta)-D-ribofuranosyl 5-monophosphate synthetase OS=Methanobrevibacter smithii (strain ATCC 35061 / DSM 861 / OCM 144 / PS) OX=420247 GN=purP PE=3 SV=1	134677000
A5UN60	tr|A5UN60|A5UN60_METS3 DNA-directed RNA polymerase subunit Rpo6 OS=Methanobrevibacter smithii (strain ATCC 35061 / DSM 861 / OCM 144 / PS) OX=420247 GN=rpo6 PE=3 SV=1	134389000
A5UL73	sp|A5UL73|RS8_METS3 30S ribosomal protein S8 OS=Methanobrevibacter smithii (strain ATCC 35061 / DSM 861 / OCM 144 / PS) OX=420247 GN=rps8 PE=3 SV=1	133420000
A5ULY5	tr|A5ULY5|A5ULY5_METS3 Tetrahydromethanopterin S-methyltransferase subunit G OS=Methanobrevibacter smithii (strain ATCC 35061 / DSM 861 / OCM 144 / PS) OX=420247 GN=mtrG PE=3 SV=1	132837000
A5UMK1	tr|A5UMK1|A5UMK1_METS3 Acetolactate synthase small subunit OS=Methanobrevibacter smithii (strain ATCC 35061 / DSM 861 / OCM 144 / PS) OX=420247 GN=Msm_1224 PE=3 SV=1	133304000
A5ULN7	tr|A5ULN7|A5ULN7_METS3 DNA-directed RNA polymerase subunit beta OS=Methanobrevibacter smithii (strain ATCC 35061 / DSM 861 / OCM 144 / PS) OX=420247 GN=Msm_0910 PE=3 SV=1	132348000
A5UKV0	sp|A5UKV0|RL11_METS3 50S ribosomal protein L11 OS=Methanobrevibacter smithii (strain ATCC 35061 / DSM 861 / OCM 144 / PS) OX=420247 GN=rpl11 PE=3 SV=1	132115000
A5UN55	sp|A5UN55|RPO3_METS3 DNA-directed RNA polymerase subunit Rpo3 OS=Methanobrevibacter smithii (strain ATCC 35061 / DSM 861 / OCM 144 / PS) OX=420247 GN=rpo3 PE=3 SV=1	131724000
A5UJ82	sp|A5UJ82|DHQS_METS3 3-dehydroquinate synthase OS=Methanobrevibacter smithii (strain ATCC 35061 / DSM 861 / OCM 144 / PS) OX=420247 GN=aroB PE=3 SV=1	130773000
A5ULW2	tr|A5ULW2|A5ULW2_METS3 Dihydroneopterin aldolase OS=Methanobrevibacter smithii (strain ATCC 35061 / DSM 861 / OCM 144 / PS) OX=420247 GN=mptD PE=3 SV=1	127614000
A5UJG7	tr|A5UJG7|A5UJG7_METS3 4-phosphopantoate--beta-alanine ligase OS=Methanobrevibacter smithii (strain ATCC 35061 / DSM 861 / OCM 144 / PS) OX=420247 GN=Msm_0140 PE=3 SV=1	126190000
A5UK33	tr|A5UK33|A5UK33_METS3 DUF356 domain-containing protein OS=Methanobrevibacter smithii (strain ATCC 35061 / DSM 861 / OCM 144 / PS) OX=420247 GN=Msm_0356 PE=4 SV=1	124643000
A5UML1	tr|A5UML1|A5UML1_METS3 Cobalt-precorrin-8X methylmutase, CbiC OS=Methanobrevibacter smithii (strain ATCC 35061 / DSM 861 / OCM 144 / PS) OX=420247 GN=Msm_1234 PE=4 SV=1	123734000
A5ULY6	tr|A5ULY6|A5ULY6_METS3 Tetrahydromethanopterin S-methyltransferase subunit F OS=Methanobrevibacter smithii (strain ATCC 35061 / DSM 861 / OCM 144 / PS) OX=420247 GN=mtrF PE=3 SV=1	123449000
A5UKW1	tr|A5UKW1|A5UKW1_METS3 Predicted metal-sulfur cluster biosynthetic enzyme OS=Methanobrevibacter smithii (strain ATCC 35061 / DSM 861 / OCM 144 / PS) OX=420247 GN=Msm_0634 PE=4 SV=1	123392000
A5UNI4	sp|A5UNI4|ATGT_METS3 tRNA-guanine(15) transglycosylase OS=Methanobrevibacter smithii (strain ATCC 35061 / DSM 861 / OCM 144 / PS) OX=420247 GN=tgtA PE=3 SV=1	123026000
A5UKG6	tr|A5UKG6|A5UKG6_METS3 Carbamoyl-phosphate synthase small chain OS=Methanobrevibacter smithii (strain ATCC 35061 / DSM 861 / OCM 144 / PS) OX=420247 GN=carA PE=3 SV=1	121650000
A5ULL8	sp|A5ULL8|RF1_METS3 Peptide chain release factor subunit 1 OS=Methanobrevibacter smithii (strain ATCC 35061 / DSM 861 / OCM 144 / PS) OX=420247 GN=prf1 PE=3 SV=1	121249000
A5UKP8	tr|A5UKP8|A5UKP8_METS3 5,10-methenyltetrahydromethanopterin hydrogenase cofactor biosynthesis protein HmdC OS=Methanobrevibacter smithii (strain ATCC 35061 / DSM 861 / OCM 144 / PS) OX=420247 GN=Msm_0571 PE=4 SV=1	119890000
A5UJH6	tr|A5UJH6|A5UJH6_METS3 Predicted acetylesterase OS=Methanobrevibacter smithii (strain ATCC 35061 / DSM 861 / OCM 144 / PS) OX=420247 GN=Msm_0149 PE=4 SV=1	119749000
A5UK64	tr|A5UK64|A5UK64_METS3 Coenzyme F390 synthetase, PaaK OS=Methanobrevibacter smithii (strain ATCC 35061 / DSM 861 / OCM 144 / PS) OX=420247 GN=Msm_0387 PE=4 SV=1	116836000
A5ULC0	tr|A5ULC0|A5ULC0_METS3 DUF2096 domain-containing protein OS=Methanobrevibacter smithii (strain ATCC 35061 / DSM 861 / OCM 144 / PS) OX=420247 GN=Msm_0793 PE=4 SV=1	116113000
A5UJS1	tr|A5UJS1|A5UJS1_METS3 Ribosome maturation protein SDO1 homolog OS=Methanobrevibacter smithii (strain ATCC 35061 / DSM 861 / OCM 144 / PS) OX=420247 GN=Msm_0244 PE=3 SV=1	116456000
A5UL10	tr|A5UL10|A5UL10_METS3 Sporulation protein YtfJ OS=Methanobrevibacter smithii (strain ATCC 35061 / DSM 861 / OCM 144 / PS) OX=420247 GN=Msm_0683 PE=4 SV=1	116270000
A5ULF8	sp|A5ULF8|DAPA_METS3 4-hydroxy-tetrahydrodipicolinate synthase OS=Methanobrevibacter smithii (strain ATCC 35061 / DSM 861 / OCM 144 / PS) OX=420247 GN=dapA PE=3 SV=1	115791000
A5UJW1	tr|A5UJW1|A5UJW1_METS3 Ribose-5-phosphate isomerase A OS=Methanobrevibacter smithii (strain ATCC 35061 / DSM 861 / OCM 144 / PS) OX=420247 GN=rpiA PE=3 SV=1	115584000
A5ULF6	tr|A5ULF6|A5ULF6_METS3 Aspartate-semialdehyde dehydrogenase OS=Methanobrevibacter smithii (strain ATCC 35061 / DSM 861 / OCM 144 / PS) OX=420247 GN=asd PE=3 SV=1	115089000
A5ULV0	sp|A5ULV0|GCH3_METS3 GTP cyclohydrolase III OS=Methanobrevibacter smithii (strain ATCC 35061 / DSM 861 / OCM 144 / PS) OX=420247 GN=gch3 PE=3 SV=1	114766000
A5UM73	tr|A5UM73|A5UM73_METS3 Trk-type potassium transport system, NAD-binding component, TrkA OS=Methanobrevibacter smithii (strain ATCC 35061 / DSM 861 / OCM 144 / PS) OX=420247 GN=Msm_1096 PE=4 SV=1	114736000
A5UK61	tr|A5UK61|A5UK61_METS3 Nascent polypeptide-associated complex protein OS=Methanobrevibacter smithii (strain ATCC 35061 / DSM 861 / OCM 144 / PS) OX=420247 GN=nac PE=3 SV=1	113501000
A5UND0	tr|A5UND0|A5UND0_METS3 Glycosyltransferase, GT2 family OS=Methanobrevibacter smithii (strain ATCC 35061 / DSM 861 / OCM 144 / PS) OX=420247 GN=Msm_1503 PE=4 SV=1	112505000
A5UNP1	tr|A5UNP1|A5UNP1_METS3 Predicted transcriptional regulator OS=Methanobrevibacter smithii (strain ATCC 35061 / DSM 861 / OCM 144 / PS) OX=420247 GN=Msm_1614 PE=4 SV=1	111640000
A5UJY0	tr|A5UJY0|A5UJY0_METS3 Peptide/nickel ABC transporter, ATP-binding component, DppD OS=Methanobrevibacter smithii (strain ATCC 35061 / DSM 861 / OCM 144 / PS) OX=420247 GN=Msm_0303 PE=4 SV=1	110699400
A5UJQ5	tr|A5UJQ5|A5UJQ5_METS3 Succinate--CoA ligase [ADP-forming] subunit alpha OS=Methanobrevibacter smithii (strain ATCC 35061 / DSM 861 / OCM 144 / PS) OX=420247 GN=sucD PE=3 SV=1	109998000
A5ULB5	tr|A5ULB5|A5ULB5_METS3 Aminotransferase OS=Methanobrevibacter smithii (strain ATCC 35061 / DSM 861 / OCM 144 / PS) OX=420247 GN=Msm_0788 PE=3 SV=1	109298000
A5UKV1	tr|A5UKV1|A5UKV1_METS3 Transcription elongation factor Spt5 OS=Methanobrevibacter smithii (strain ATCC 35061 / DSM 861 / OCM 144 / PS) OX=420247 GN=spt5 PE=3 SV=1	109228000
A5ULJ9	tr|A5ULJ9|A5ULJ9_METS3 Glucosamine:fructose-6-phosphate aminotransferase (Isomerizing), AgaS OS=Methanobrevibacter smithii (strain ATCC 35061 / DSM 861 / OCM 144 / PS) OX=420247 GN=Msm_0872 PE=4 SV=1	109023000
A5UMY6	tr|A5UMY6|A5UMY6_METS3 Hypoxanthine/guanine phosphoribosyltransferase OS=Methanobrevibacter smithii (strain ATCC 35061 / DSM 861 / OCM 144 / PS) OX=420247 GN=hpt PE=3 SV=1	108344000
A5UK84	tr|A5UK84|A5UK84_METS3 p-loop containing nucleoside triphosphate hydrolase (NAD(P)-binding) OS=Methanobrevibacter smithii (strain ATCC 35061 / DSM 861 / OCM 144 / PS) OX=420247 GN=Msm_0407 PE=4 SV=1	108569000
A5UKT7	tr|A5UKT7|A5UKT7_METS3 Aspartate aminotransferase OS=Methanobrevibacter smithii (strain ATCC 35061 / DSM 861 / OCM 144 / PS) OX=420247 GN=Msm_0610 PE=4 SV=1	108009000
A5UNB6	tr|A5UNB6|A5UNB6_METS3 Formylmethanofuran dehydrogenase subunit E, metal-binding OS=Methanobrevibacter smithii (strain ATCC 35061 / DSM 861 / OCM 144 / PS) OX=420247 GN=Msm_1489 PE=4 SV=1	107709700
A5UJ98	sp|A5UJ98|SYM_METS3 Methionine--tRNA ligase OS=Methanobrevibacter smithii (strain ATCC 35061 / DSM 861 / OCM 144 / PS) OX=420247 GN=metG PE=3 SV=1	107630000
A5UJM4	tr|A5UJM4|A5UJM4_METS3 DNA-directed RNA polymerase subunit Rpo7 OS=Methanobrevibacter smithii (strain ATCC 35061 / DSM 861 / OCM 144 / PS) OX=420247 GN=rpo7 PE=3 SV=1	107371000
A5UJA7	tr|A5UJA7|A5UJA7_METS3 Sulfopyruvate decarboxylase, comD OS=Methanobrevibacter smithii (strain ATCC 35061 / DSM 861 / OCM 144 / PS) OX=420247 GN=Msm_0080 PE=4 SV=1	107669000
A5UKE3	tr|A5UKE3|A5UKE3_METS3 Predicted tRNA-binding protein OS=Methanobrevibacter smithii (strain ATCC 35061 / DSM 861 / OCM 144 / PS) OX=420247 GN=Msm_0466 PE=4 SV=1	107386000
A5UMP6	tr|A5UMP6|A5UMP6_METS3 Putative Met repressor-like protein OS=Methanobrevibacter smithii (strain ATCC 35061 / DSM 861 / OCM 144 / PS) OX=420247 GN=Msm_1269 PE=4 SV=1	107347000
A5UNZ1	tr|A5UNZ1|A5UNZ1_METS3 Coenzyme F390 synthetase OS=Methanobrevibacter smithii (strain ATCC 35061 / DSM 861 / OCM 144 / PS) OX=420247 GN=Msm_1714 PE=4 SV=1	105911000
A5UL19	tr|A5UL19|A5UL19_METS3 Dnd system-associated protein 4 OS=Methanobrevibacter smithii (strain ATCC 35061 / DSM 861 / OCM 144 / PS) OX=420247 GN=Msm_0692 PE=4 SV=1	103301000
A5UML3	tr|A5UML3|A5UML3_METS3 Aspartate--tRNA(Asp/Asn) ligase OS=Methanobrevibacter smithii (strain ATCC 35061 / DSM 861 / OCM 144 / PS) OX=420247 GN=aspS PE=3 SV=1	103659000
A5UKJ3	tr|A5UKJ3|A5UKJ3_METS3 Corrinoid protein (Methionine synthase-related), MtaC OS=Methanobrevibacter smithii (strain ATCC 35061 / DSM 861 / OCM 144 / PS) OX=420247 GN=Msm_0516 PE=4 SV=1	103128000
A5UM33	tr|A5UM33|A5UM33_METS3 6-pyruvoyl-tetrahydropterin synthase OS=Methanobrevibacter smithii (strain ATCC 35061 / DSM 861 / OCM 144 / PS) OX=420247 GN=Msm_1056 PE=4 SV=1	102928000
A5UJH4	tr|A5UJH4|A5UJH4_METS3 CTP synthase OS=Methanobrevibacter smithii (strain ATCC 35061 / DSM 861 / OCM 144 / PS) OX=420247 GN=pyrG PE=3 SV=1	101110000
A5ULQ2	tr|A5ULQ2|A5ULQ2_METS3 2-oxoglutarate ferredoxin oxidoreductase, gamma subunit, KorC OS=Methanobrevibacter smithii (strain ATCC 35061 / DSM 861 / OCM 144 / PS) OX=420247 GN=Msm_0925 PE=4 SV=1	101357000
A5ULP5	tr|A5ULP5|A5ULP5_METS3 Phosphoglycerate kinase OS=Methanobrevibacter smithii (strain ATCC 35061 / DSM 861 / OCM 144 / PS) OX=420247 GN=pgk PE=3 SV=1	99742000
A5UKY2	tr|A5UKY2|A5UKY2_METS3 Bifunctional protein GlmU OS=Methanobrevibacter smithii (strain ATCC 35061 / DSM 861 / OCM 144 / PS) OX=420247 GN=Msm_0655 PE=3 SV=1	99469000
A5UN28	tr|A5UN28|A5UN28_METS3 Biopolymer transport protein OS=Methanobrevibacter smithii (strain ATCC 35061 / DSM 861 / OCM 144 / PS) OX=420247 GN=Msm_1401 PE=3 SV=1	99116000
A5UK87	tr|A5UK87|A5UK87_METS3 Tubulin-specific chaperone A OS=Methanobrevibacter smithii (strain ATCC 35061 / DSM 861 / OCM 144 / PS) OX=420247 GN=Msm_0410 PE=4 SV=1	99110000
A5UKE1	tr|A5UKE1|A5UKE1_METS3 L-aspartate dehydrogenase OS=Methanobrevibacter smithii (strain ATCC 35061 / DSM 861 / OCM 144 / PS) OX=420247 GN=nadX PE=3 SV=1	98412000
A5UJL8	tr|A5UJL8|A5UJL8_METS3 Metal-binding protein OS=Methanobrevibacter smithii (strain ATCC 35061 / DSM 861 / OCM 144 / PS) OX=420247 GN=Msm_0191 PE=4 SV=1	97964000
A5UL49	tr|A5UL49|A5UL49_METS3 2-isopropylmalate synthase, LeuA OS=Methanobrevibacter smithii (strain ATCC 35061 / DSM 861 / OCM 144 / PS) OX=420247 GN=Msm_0722 PE=3 SV=1	97364000
A5ULE8	tr|A5ULE8|A5ULE8_METS3 Orotate phosphoribosyltransferase OS=Methanobrevibacter smithii (strain ATCC 35061 / DSM 861 / OCM 144 / PS) OX=420247 GN=pyrE PE=3 SV=1	96541000
A5UM79	tr|A5UM79|A5UM79_METS3 IMP dehydrogenase related protein OS=Methanobrevibacter smithii (strain ATCC 35061 / DSM 861 / OCM 144 / PS) OX=420247 GN=Msm_1102 PE=4 SV=1	93921000
A5UMT3	tr|A5UMT3|A5UMT3_METS3 Adhesin-like protein OS=Methanobrevibacter smithii (strain ATCC 35061 / DSM 861 / OCM 144 / PS) OX=420247 GN=Msm_1306 PE=4 SV=1	93546000
A5UML4	sp|A5UML4|ILVD_METS3 Dihydroxy-acid dehydratase OS=Methanobrevibacter smithii (strain ATCC 35061 / DSM 861 / OCM 144 / PS) OX=420247 GN=ilvD PE=3 SV=1	93011000
A5UL93	tr|A5UL93|A5UL93_METS3 Biotin-[acetyl-CoA-carboxylase] ligase/biotin operon regulator bifunctional protein, BirA OS=Methanobrevibacter smithii (strain ATCC 35061 / DSM 861 / OCM 144 / PS) OX=420247 GN=Msm_0766 PE=4 SV=1	93265000
A5UL50	tr|A5UL50|A5UL50_METS3 3-isopropylmalate dehydratase large subunit OS=Methanobrevibacter smithii (strain ATCC 35061 / DSM 861 / OCM 144 / PS) OX=420247 GN=leuC PE=3 SV=1	92463000
A5ULT2	tr|A5ULT2|A5ULT2_METS3 Type 2 DNA topoisomerase 6 subunit B OS=Methanobrevibacter smithii (strain ATCC 35061 / DSM 861 / OCM 144 / PS) OX=420247 GN=top6B PE=3 SV=1	91965000
A5UL76	sp|A5UL76|RS4E_METS3 30S ribosomal protein S4e OS=Methanobrevibacter smithii (strain ATCC 35061 / DSM 861 / OCM 144 / PS) OX=420247 GN=rps4e PE=3 SV=1	91967000
A5ULF9	tr|A5ULF9|A5ULF9_METS3 Aspartokinase OS=Methanobrevibacter smithii (strain ATCC 35061 / DSM 861 / OCM 144 / PS) OX=420247 GN=Msm_0832 PE=3 SV=1	91505000
A5UKZ3	tr|A5UKZ3|A5UKZ3_METS3 tRNA-splicing ligase RtcB OS=Methanobrevibacter smithii (strain ATCC 35061 / DSM 861 / OCM 144 / PS) OX=420247 GN=rtcB PE=3 SV=1	91541000
A5UKH4	tr|A5UKH4|A5UKH4_METS3 Endonuclease NucS OS=Methanobrevibacter smithii (strain ATCC 35061 / DSM 861 / OCM 144 / PS) OX=420247 GN=nucS PE=3 SV=1	14889700
A5UMN6	sp|A5UMN6|DADD_METS3 5-deoxyadenosine deaminase OS=Methanobrevibacter smithii (strain ATCC 35061 / DSM 861 / OCM 144 / PS) OX=420247 GN=dadD PE=3 SV=1	90368000
A5ULI5	tr|A5ULI5|A5ULI5_METS3 1-(5-phosphoribosyl)-5-[(5-phosphoribosylamino)methylideneamino] imidazole-4-carboxamide isomerase OS=Methanobrevibacter smithii (strain ATCC 35061 / DSM 861 / OCM 144 / PS) OX=420247 GN=hisA PE=3 SV=1	89320000
A5UN43	tr|A5UN43|A5UN43_METS3 Fe-S_biosyn domain-containing protein OS=Methanobrevibacter smithii (strain ATCC 35061 / DSM 861 / OCM 144 / PS) OX=420247 GN=Msm_1416 PE=4 SV=1	89872300
A5ULK2	tr|A5ULK2|A5ULK2_METS3 Lysine-oxoglutarate reductase/Saccharopine dehydrogenase (LOR/SDH) bifunctional enzyme OS=Methanobrevibacter smithii (strain ATCC 35061 / DSM 861 / OCM 144 / PS) OX=420247 GN=Msm_0875 PE=4 SV=1	89144000
A5UMK2	tr|A5UMK2|A5UMK2_METS3 Acetolactate synthase OS=Methanobrevibacter smithii (strain ATCC 35061 / DSM 861 / OCM 144 / PS) OX=420247 GN=Msm_1225 PE=3 SV=1	88936000
A5UM60	tr|A5UM60|A5UM60_METS3 Conserved hypothetical membrane protein Msm_1083 OS=Methanobrevibacter smithii (strain ATCC 35061 / DSM 861 / OCM 144 / PS) OX=420247 GN=Msm_1083 PE=4 SV=1	88510000
A5UJ52	tr|A5UJ52|A5UJ52_METS3 Long-chain-fatty-acid-CoA ligase OS=Methanobrevibacter smithii (strain ATCC 35061 / DSM 861 / OCM 144 / PS) OX=420247 GN=Msm_0025 PE=4 SV=1	87503000
A5ULQ9	sp|A5ULQ9|TRM56_METS3 tRNA (cytidine(56)-2-O)-methyltransferase OS=Methanobrevibacter smithii (strain ATCC 35061 / DSM 861 / OCM 144 / PS) OX=420247 GN=Msm_0932 PE=3 SV=1	86555000
A5UK22	tr|A5UK22|A5UK22_METS3 GMP synthase [glutamine-hydrolyzing] subunit B OS=Methanobrevibacter smithii (strain ATCC 35061 / DSM 861 / OCM 144 / PS) OX=420247 GN=guaAB PE=3 SV=1	85847000
A5UK09	tr|A5UK09|A5UK09_METS3 2-oxoisovalerate ferredoxin oxidoreductase, alpha subunit OS=Methanobrevibacter smithii (strain ATCC 35061 / DSM 861 / OCM 144 / PS) OX=420247 GN=Msm_0332 PE=4 SV=1	85459000
A5UJM7	tr|A5UJM7|A5UJM7_METS3 Translation initiation factor 2 subunit gamma OS=Methanobrevibacter smithii (strain ATCC 35061 / DSM 861 / OCM 144 / PS) OX=420247 GN=eif2g PE=3 SV=1	85106000
A5ULQ1	tr|A5ULQ1|A5ULQ1_METS3 Succinate--CoA ligase [ADP-forming] subunit beta OS=Methanobrevibacter smithii (strain ATCC 35061 / DSM 861 / OCM 144 / PS) OX=420247 GN=sucC PE=3 SV=1	85104000
A5UK10	tr|A5UK10|A5UK10_METS3 2-oxoisovalerate ferredoxin oxidoreductase, beta subunit OS=Methanobrevibacter smithii (strain ATCC 35061 / DSM 861 / OCM 144 / PS) OX=420247 GN=Msm_0333 PE=4 SV=1	83902000
A5UK27	tr|A5UK27|A5UK27_METS3 Putative (R)-citramalate synthase CimA OS=Methanobrevibacter smithii (strain ATCC 35061 / DSM 861 / OCM 144 / PS) OX=420247 GN=cimA PE=3 SV=1	83638000
A5UK75	tr|A5UK75|A5UK75_METS3 uracil phosphoribosyltransferase OS=Methanobrevibacter smithii (strain ATCC 35061 / DSM 861 / OCM 144 / PS) OX=420247 GN=Msm_0398 PE=3 SV=1	82813000
A5ULN9	tr|A5ULN9|A5ULN9_METS3 DNA-directed RNA polymerase subunit Rpo5 OS=Methanobrevibacter smithii (strain ATCC 35061 / DSM 861 / OCM 144 / PS) OX=420247 GN=rpo5 PE=3 SV=1	81420000
A5UJS0	sp|A5UJS0|RRP4_METS3 Exosome complex component Rrp4 OS=Methanobrevibacter smithii (strain ATCC 35061 / DSM 861 / OCM 144 / PS) OX=420247 GN=rrp4 PE=3 SV=1	81188000
A5UL81	tr|A5UL81|A5UL81_METS3 Protein translation factor SUI1 homolog OS=Methanobrevibacter smithii (strain ATCC 35061 / DSM 861 / OCM 144 / PS) OX=420247 GN=Msm_0754 PE=3 SV=1	81032300
A5UJA8	tr|A5UJA8|A5UJA8_METS3 Sulfopyruvate decarboxylase, ComE OS=Methanobrevibacter smithii (strain ATCC 35061 / DSM 861 / OCM 144 / PS) OX=420247 GN=Msm_0081 PE=4 SV=1	80833000
A5UJE7	tr|A5UJE7|A5UJE7_METS3 DNA double-strand break repair Rad50 ATPase OS=Methanobrevibacter smithii (strain ATCC 35061 / DSM 861 / OCM 144 / PS) OX=420247 GN=rad50 PE=3 SV=1	79658000
A5UJP9	tr|A5UJP9|A5UJP9_METS3 Flavoprotein (Metallo-beta-lactamase superfamily), FpaA OS=Methanobrevibacter smithii (strain ATCC 35061 / DSM 861 / OCM 144 / PS) OX=420247 GN=Msm_0222 PE=4 SV=1	78952000
A5ULH4	tr|A5ULH4|A5ULH4_METS3 Methanogen homoaconitase small subunit OS=Methanobrevibacter smithii (strain ATCC 35061 / DSM 861 / OCM 144 / PS) OX=420247 GN=hacB PE=3 SV=1	78753000
A5UMS9	tr|A5UMS9|A5UMS9_METS3 DUF2264 domain-containing protein OS=Methanobrevibacter smithii (strain ATCC 35061 / DSM 861 / OCM 144 / PS) OX=420247 GN=Msm_1302 PE=4 SV=1	78468000
A5UJI3	tr|A5UJI3|A5UJI3_METS3 Asp-tRNA(Asn)/Glu-tRNA(Gln) amidotransferase, C subunit OS=Methanobrevibacter smithii (strain ATCC 35061 / DSM 861 / OCM 144 / PS) OX=420247 GN=Msm_0156 PE=4 SV=1	77384300
A5UM21	tr|A5UM21|A5UM21_METS3 Dihydroorotate dehydrogenase OS=Methanobrevibacter smithii (strain ATCC 35061 / DSM 861 / OCM 144 / PS) OX=420247 GN=pyrD PE=3 SV=1	75897400
A5UM17	tr|A5UM17|A5UM17_METS3 Malate/L-lactate dehydrogenase OS=Methanobrevibacter smithii (strain ATCC 35061 / DSM 861 / OCM 144 / PS) OX=420247 GN=Msm_1040 PE=3 SV=1	75572000
A5UL28	tr|A5UL28|A5UL28_METS3 Signal recognition particle receptor FtsY OS=Methanobrevibacter smithii (strain ATCC 35061 / DSM 861 / OCM 144 / PS) OX=420247 GN=ftsY PE=3 SV=1	75715000
A5UNB4	tr|A5UNB4|A5UNB4_METS3 TPM_phosphatase domain-containing protein OS=Methanobrevibacter smithii (strain ATCC 35061 / DSM 861 / OCM 144 / PS) OX=420247 GN=Msm_1487 PE=4 SV=1	75432000
A5UMW9	sp|A5UMW9|PURL_METS3 Phosphoribosylformylglycinamidine synthase subunit PurL OS=Methanobrevibacter smithii (strain ATCC 35061 / DSM 861 / OCM 144 / PS) OX=420247 GN=purL PE=3 SV=1	75247000
A5UMY1	tr|A5UMY1|A5UMY1_METS3 Transcription factor S OS=Methanobrevibacter smithii (strain ATCC 35061 / DSM 861 / OCM 144 / PS) OX=420247 GN=Msm_1354 PE=3 SV=1	74863000
A5ULZ8	tr|A5ULZ8|A5ULZ8_METS3 Methanogenesis marker protein 7 OS=Methanobrevibacter smithii (strain ATCC 35061 / DSM 861 / OCM 144 / PS) OX=420247 GN=Msm_1021 PE=4 SV=1	74681300
A5ULU0	tr|A5ULU0|A5ULU0_METS3 Endonuclease IV, xylose isomerase-like TIM barrel family, Nfo OS=Methanobrevibacter smithii (strain ATCC 35061 / DSM 861 / OCM 144 / PS) OX=420247 GN=Msm_0963 PE=4 SV=1	74480000
A5UKN7	tr|A5UKN7|A5UKN7_METS3 Pyruvate:ferredoxin oxidoreductase, beta subunit, PorB OS=Methanobrevibacter smithii (strain ATCC 35061 / DSM 861 / OCM 144 / PS) OX=420247 GN=Msm_0560 PE=4 SV=1	74303000
A5UNN1	tr|A5UNN1|A5UNN1_METS3 UTP--glucose-1-phosphate uridylyltransferase OS=Methanobrevibacter smithii (strain ATCC 35061 / DSM 861 / OCM 144 / PS) OX=420247 GN=Msm_1604 PE=3 SV=1	74190000
A5UJK2	tr|A5UJK2|A5UJK2_METS3 Homoserine O-acetyltransferase OS=Methanobrevibacter smithii (strain ATCC 35061 / DSM 861 / OCM 144 / PS) OX=420247 GN=metXA PE=3 SV=1	73704000
A5ULI9	sp|A5ULI9|PYRI_METS3 Aspartate carbamoyltransferase regulatory chain OS=Methanobrevibacter smithii (strain ATCC 35061 / DSM 861 / OCM 144 / PS) OX=420247 GN=pyrI PE=3 SV=1	73776000
A5UJL0	tr|A5UJL0|A5UJL0_METS3 RNA-binding protein, PUA domain family OS=Methanobrevibacter smithii (strain ATCC 35061 / DSM 861 / OCM 144 / PS) OX=420247 GN=Msm_0183 PE=4 SV=1	73234000
A5UKI0	tr|A5UKI0|A5UKI0_METS3 Flavodoxin, FldA OS=Methanobrevibacter smithii (strain ATCC 35061 / DSM 861 / OCM 144 / PS) OX=420247 GN=Msm_0503 PE=4 SV=1	72386000
A5UKI7	tr|A5UKI7|A5UKI7_METS3 DNA helicase OS=Methanobrevibacter smithii (strain ATCC 35061 / DSM 861 / OCM 144 / PS) OX=420247 GN=Msm_0510 PE=3 SV=1	72151000
A5UJ54	tr|A5UJ54|A5UJ54_METS3 Glutamate synthase, domain 2 with rubredoxin OS=Methanobrevibacter smithii (strain ATCC 35061 / DSM 861 / OCM 144 / PS) OX=420247 GN=Msm_0027 PE=3 SV=1	71940000
A5UP29	tr|A5UP29|A5UP29_METS3 Predicted restriction endonuclease OS=Methanobrevibacter smithii (strain ATCC 35061 / DSM 861 / OCM 144 / PS) OX=420247 GN=Msm_1752 PE=4 SV=1	71590000
A5UK11	sp|A5UK11|GATD_METS3 Glutamyl-tRNA(Gln) amidotransferase subunit D OS=Methanobrevibacter smithii (strain ATCC 35061 / DSM 861 / OCM 144 / PS) OX=420247 GN=gatD PE=3 SV=1	69760000
A5UN10	tr|A5UN10|A5UN10_METS3 Anaerobic ribonucleoside-triphosphate reductase, NrdD OS=Methanobrevibacter smithii (strain ATCC 35061 / DSM 861 / OCM 144 / PS) OX=420247 GN=Msm_1383 PE=4 SV=1	69455000
A5UMX8	tr|A5UMX8|A5UMX8_METS3 Precorrin-2 C20-methyltransferase, CbiL OS=Methanobrevibacter smithii (strain ATCC 35061 / DSM 861 / OCM 144 / PS) OX=420247 GN=Msm_1351 PE=3 SV=1	69237000
A5UMQ7	tr|A5UMQ7|A5UMQ7_METS3 Sirohydrochlorin cobaltochelatase, CbiX OS=Methanobrevibacter smithii (strain ATCC 35061 / DSM 861 / OCM 144 / PS) OX=420247 GN=Msm_1280 PE=4 SV=1	68468000
A5UJB2	tr|A5UJB2|A5UJB2_METS3 Putative ferredoxin OS=Methanobrevibacter smithii (strain ATCC 35061 / DSM 861 / OCM 144 / PS) OX=420247 GN=Msm_0085 PE=4 SV=1	68351000
A5UJH5	tr|A5UJH5|A5UJH5_METS3 Predicted oxidoreductase, aldo/keto reductase family OS=Methanobrevibacter smithii (strain ATCC 35061 / DSM 861 / OCM 144 / PS) OX=420247 GN=Msm_0148 PE=4 SV=1	68226000
A5ULT3	tr|A5ULT3|A5ULT3_METS3 Type 2 DNA topoisomerase 6 subunit A OS=Methanobrevibacter smithii (strain ATCC 35061 / DSM 861 / OCM 144 / PS) OX=420247 GN=top6A PE=3 SV=1	67730000
A5UJU7	tr|A5UJU7|A5UJU7_METS3 serine O-acetyltransferase OS=Methanobrevibacter smithii (strain ATCC 35061 / DSM 861 / OCM 144 / PS) OX=420247 GN=Msm_0270 PE=3 SV=1	67615000
A5UMR3	tr|A5UMR3|A5UMR3_METS3 3-octaprenyl-4-hydroxybenzoate carboxy-lyase, UbiD OS=Methanobrevibacter smithii (strain ATCC 35061 / DSM 861 / OCM 144 / PS) OX=420247 GN=Msm_1286 PE=4 SV=1	66987000
A5UJR8	tr|A5UJR8|A5UJR8_METS3 Exosome complex component Rrp42 OS=Methanobrevibacter smithii (strain ATCC 35061 / DSM 861 / OCM 144 / PS) OX=420247 GN=rrp42 PE=3 SV=1	66867000
A5UK05	tr|A5UK05|A5UK05_METS3 Aminoglycoside phosphotransferase OS=Methanobrevibacter smithii (strain ATCC 35061 / DSM 861 / OCM 144 / PS) OX=420247 GN=Msm_0328 PE=4 SV=1	66717000
A5UK12	sp|A5UK12|GATE_METS3 Glutamyl-tRNA(Gln) amidotransferase subunit E OS=Methanobrevibacter smithii (strain ATCC 35061 / DSM 861 / OCM 144 / PS) OX=420247 GN=gatE PE=3 SV=1	66654000
A5UJP1	tr|A5UJP1|A5UJP1_METS3 Threonine synthase OS=Methanobrevibacter smithii (strain ATCC 35061 / DSM 861 / OCM 144 / PS) OX=420247 GN=Msm_0214 PE=3 SV=1	65977000
A5UJA9	tr|A5UJA9|A5UJA9_METS3 CoB--CoM heterodisulfide reductase iron-sulfur subunit A OS=Methanobrevibacter smithii (strain ATCC 35061 / DSM 861 / OCM 144 / PS) OX=420247 GN=Msm_0082 PE=3 SV=1	65546000
A5UJ68	tr|A5UJ68|A5UJ68_METS3 Uncharacterized protein OS=Methanobrevibacter smithii (strain ATCC 35061 / DSM 861 / OCM 144 / PS) OX=420247 GN=Msm_0041 PE=4 SV=1	65288400
A5UMP0	sp|A5UMP0|PYRB_METS3 Aspartate carbamoyltransferase OS=Methanobrevibacter smithii (strain ATCC 35061 / DSM 861 / OCM 144 / PS) OX=420247 GN=pyrB PE=3 SV=1	64698000
A5ULB7	tr|A5ULB7|A5ULB7_METS3 CBS-domain-containing protein OS=Methanobrevibacter smithii (strain ATCC 35061 / DSM 861 / OCM 144 / PS) OX=420247 GN=Msm_0790 PE=4 SV=1	63914000
A5UKF7	tr|A5UKF7|A5UKF7_METS3 YcaO-like protein OS=Methanobrevibacter smithii (strain ATCC 35061 / DSM 861 / OCM 144 / PS) OX=420247 GN=Msm_0480 PE=4 SV=1	64025000
A5UKH1	tr|A5UKH1|A5UKH1_METS3 Quinolinate synthase OS=Methanobrevibacter smithii (strain ATCC 35061 / DSM 861 / OCM 144 / PS) OX=420247 GN=nadA PE=3 SV=1	63954000
A5UN18	tr|A5UN18|A5UN18_METS3 Predicted sugar phosphate isomerase involved in capsule formation, GutQ OS=Methanobrevibacter smithii (strain ATCC 35061 / DSM 861 / OCM 144 / PS) OX=420247 GN=Msm_1391 PE=3 SV=1	63859000
A5ULZ5	tr|A5ULZ5|A5ULZ5_METS3 Methyl-coenzyme M reductase, D subunit, McrD OS=Methanobrevibacter smithii (strain ATCC 35061 / DSM 861 / OCM 144 / PS) OX=420247 GN=Msm_1018 PE=4 SV=1	63156400
A5UNP4	tr|A5UNP4|A5UNP4_METS3 Orotidine 5-phosphate decarboxylase OS=Methanobrevibacter smithii (strain ATCC 35061 / DSM 861 / OCM 144 / PS) OX=420247 GN=Msm_1617 PE=3 SV=1	62777000
A5UME4	tr|A5UME4|A5UME4_METS3 Cobalt precorrin-6Y C5,15-methyltransferase, CbiE OS=Methanobrevibacter smithii (strain ATCC 35061 / DSM 861 / OCM 144 / PS) OX=420247 GN=Msm_1167 PE=4 SV=1	62140900
A5ULC6	tr|A5ULC6|A5ULC6_METS3 Phage protein OS=Methanobrevibacter smithii (strain ATCC 35061 / DSM 861 / OCM 144 / PS) OX=420247 GN=Msm_0799 PE=4 SV=1	61676000
A5ULR6	tr|A5ULR6|A5ULR6_METS3 Pyruvate carboxylase, subunit B, PycB OS=Methanobrevibacter smithii (strain ATCC 35061 / DSM 861 / OCM 144 / PS) OX=420247 GN=Msm_0939 PE=4 SV=1	61368000
A5ULE0	tr|A5ULE0|A5ULE0_METS3 UPF0288 protein Msm_0813 OS=Methanobrevibacter smithii (strain ATCC 35061 / DSM 861 / OCM 144 / PS) OX=420247 GN=Msm_0813 PE=3 SV=1	60992000
A5UKW5	tr|A5UKW5|A5UKW5_METS3 Cell wall biosynthesis protein, UDP-glycosyltransferase family OS=Methanobrevibacter smithii (strain ATCC 35061 / DSM 861 / OCM 144 / PS) OX=420247 GN=Msm_0638 PE=4 SV=1	60772000
A5UN12	tr|A5UN12|A5UN12_METS3 Predicted acyltransferase OS=Methanobrevibacter smithii (strain ATCC 35061 / DSM 861 / OCM 144 / PS) OX=420247 GN=Msm_1385 PE=4 SV=1	60726000
A5UN42	tr|A5UN42|A5UN42_METS3 DUF2097 domain-containing protein OS=Methanobrevibacter smithii (strain ATCC 35061 / DSM 861 / OCM 144 / PS) OX=420247 GN=Msm_1415 PE=4 SV=1	60687000
A5UNC5	tr|A5UNC5|A5UNC5_METS3 Helicase OS=Methanobrevibacter smithii (strain ATCC 35061 / DSM 861 / OCM 144 / PS) OX=420247 GN=Msm_1498 PE=3 SV=1	60056000
A5UNJ7	tr|A5UNJ7|A5UNJ7_METS3 Cell wall biosynthesis protein, MurD-like peptide ligase family OS=Methanobrevibacter smithii (strain ATCC 35061 / DSM 861 / OCM 144 / PS) OX=420247 GN=Msm_1570 PE=4 SV=1	59816000
A5UMK8	sp|A5UMK8|SYR_METS3 Arginine--tRNA ligase OS=Methanobrevibacter smithii (strain ATCC 35061 / DSM 861 / OCM 144 / PS) OX=420247 GN=argS PE=3 SV=1	59145000
A5ULQ4	tr|A5ULQ4|A5ULQ4_METS3 2-oxoglutarate ferredoxin oxidoreductase, alpha subunit, KorA OS=Methanobrevibacter smithii (strain ATCC 35061 / DSM 861 / OCM 144 / PS) OX=420247 GN=Msm_0927 PE=4 SV=1	59259000
A5UKT3	tr|A5UKT3|A5UKT3_METS3 CE2_N domain-containing protein OS=Methanobrevibacter smithii (strain ATCC 35061 / DSM 861 / OCM 144 / PS) OX=420247 GN=Msm_0606 PE=4 SV=1	59118000
A5UMJ8	tr|A5UMJ8|A5UMJ8_METS3 UPF0285 protein Msm_1221 OS=Methanobrevibacter smithii (strain ATCC 35061 / DSM 861 / OCM 144 / PS) OX=420247 GN=Msm_1221 PE=3 SV=1	58891300
A5ULJ6	tr|A5ULJ6|A5ULJ6_METS3 GTPase, GTP1/OBG family OS=Methanobrevibacter smithii (strain ATCC 35061 / DSM 861 / OCM 144 / PS) OX=420247 GN=Msm_0869 PE=4 SV=1	57856000
A5UKP6	tr|A5UKP6|A5UKP6_METS3 Phosphate transport system regulator-like protein, PhoU OS=Methanobrevibacter smithii (strain ATCC 35061 / DSM 861 / OCM 144 / PS) OX=420247 GN=Msm_0569 PE=4 SV=1	57675900
A5ULC1	tr|A5ULC1|A5ULC1_METS3 DUF749 domain-containing protein OS=Methanobrevibacter smithii (strain ATCC 35061 / DSM 861 / OCM 144 / PS) OX=420247 GN=Msm_0794 PE=4 SV=1	57520000
A5UJD4	tr|A5UJD4|A5UJD4_METS3 Hydrogenase expression/formation protein, HypB OS=Methanobrevibacter smithii (strain ATCC 35061 / DSM 861 / OCM 144 / PS) OX=420247 GN=Msm_0107 PE=4 SV=1	57094000
A5UMP2	tr|A5UMP2|A5UMP2_METS3 DUF2299 domain-containing protein OS=Methanobrevibacter smithii (strain ATCC 35061 / DSM 861 / OCM 144 / PS) OX=420247 GN=Msm_1265 PE=4 SV=1	56781000
A5UNS1	tr|A5UNS1|A5UNS1_METS3 Lipoprotein OS=Methanobrevibacter smithii (strain ATCC 35061 / DSM 861 / OCM 144 / PS) OX=420247 GN=Msm_1644 PE=4 SV=1	56742000
A5UKJ5	tr|A5UKJ5|A5UKJ5_METS3 Methylcobalamin:coenzyme M methyltransferase, MtaA OS=Methanobrevibacter smithii (strain ATCC 35061 / DSM 861 / OCM 144 / PS) OX=420247 GN=Msm_0518 PE=4 SV=1	56736000
A5UJF1	sp|A5UJF1|GGGPS_METS3 Geranylgeranylglyceryl phosphate synthase OS=Methanobrevibacter smithii (strain ATCC 35061 / DSM 861 / OCM 144 / PS) OX=420247 GN=Msm_0124 PE=3 SV=1	56615000
A5ULE7	tr|A5ULE7|A5ULE7_METS3 Molybdenum cofactor biosynthesis protein, MoaB OS=Methanobrevibacter smithii (strain ATCC 35061 / DSM 861 / OCM 144 / PS) OX=420247 GN=Msm_0820 PE=3 SV=1	56458000
A5UK68	tr|A5UK68|A5UK68_METS3 Indolepyruvate oxidoreductase subunit IorB OS=Methanobrevibacter smithii (strain ATCC 35061 / DSM 861 / OCM 144 / PS) OX=420247 GN=Msm_0391 PE=4 SV=1	55455000
A5UMY4	tr|A5UMY4|A5UMY4_METS3 Exosome complex component Csl4 OS=Methanobrevibacter smithii (strain ATCC 35061 / DSM 861 / OCM 144 / PS) OX=420247 GN=csl4 PE=3 SV=1	55447000
A5ULR3	sp|A5ULR3|QUEC_METS3 7-cyano-7-deazaguanine synthase OS=Methanobrevibacter smithii (strain ATCC 35061 / DSM 861 / OCM 144 / PS) OX=420247 GN=queC PE=3 SV=1	54729100
A5UKN2	tr|A5UKN2|A5UKN2_METS3 MoxR-like ATPase OS=Methanobrevibacter smithii (strain ATCC 35061 / DSM 861 / OCM 144 / PS) OX=420247 GN=Msm_0555 PE=4 SV=1	54142000
A5UNN4	tr|A5UNN4|A5UNN4_METS3 Zf-TFIIB domain-containing protein OS=Methanobrevibacter smithii (strain ATCC 35061 / DSM 861 / OCM 144 / PS) OX=420247 GN=Msm_1607 PE=4 SV=1	54026000
A5UMQ8	tr|A5UMQ8|A5UMQ8_METS3 Sirohydrochlorin cobaltochelatase OS=Methanobrevibacter smithii (strain ATCC 35061 / DSM 861 / OCM 144 / PS) OX=420247 GN=cbiX PE=3 SV=1	53862700
A5UNX5	tr|A5UNX5|A5UNX5_METS3 Methyl coenzyme M reductase system, component A2-like protein OS=Methanobrevibacter smithii (strain ATCC 35061 / DSM 861 / OCM 144 / PS) OX=420247 GN=Msm_1698 PE=4 SV=1	52757200
A5UMJ5	sp|A5UMJ5|SURE_METS3 5-nucleotidase SurE OS=Methanobrevibacter smithii (strain ATCC 35061 / DSM 861 / OCM 144 / PS) OX=420247 GN=surE PE=3 SV=1	52642000
A5UL63	tr|A5UL63|A5UL63_METS3 Conserved hypothetical membrane protein Msm_0736 OS=Methanobrevibacter smithii (strain ATCC 35061 / DSM 861 / OCM 144 / PS) OX=420247 GN=Msm_0736 PE=4 SV=1	52651000
A5ULS6	tr|A5ULS6|A5ULS6_METS3 Transcriptional activator OS=Methanobrevibacter smithii (strain ATCC 35061 / DSM 861 / OCM 144 / PS) OX=420247 GN=Msm_0949 PE=4 SV=1	52614300
A5UKC2	tr|A5UKC2|A5UKC2_METS3 NADH dehydrogenase/NAD(P)H nitroreductase OS=Methanobrevibacter smithii (strain ATCC 35061 / DSM 861 / OCM 144 / PS) OX=420247 GN=Msm_0445 PE=4 SV=1	52285000
A5UN32	tr|A5UN32|A5UN32_METS3 Formate dehydrogenase, beta subunit, FdhB OS=Methanobrevibacter smithii (strain ATCC 35061 / DSM 861 / OCM 144 / PS) OX=420247 GN=Msm_1405 PE=4 SV=1	52065000
A5UJT2	tr|A5UJT2|A5UJT2_METS3 Putative transcription regulator (Winged helix DNA-binding domain) OS=Methanobrevibacter smithii (strain ATCC 35061 / DSM 861 / OCM 144 / PS) OX=420247 GN=Msm_0255 PE=4 SV=1	51556000
A5UMT5	tr|A5UMT5|A5UMT5_METS3 dTDP-4-dehydrorhamnose 3,5-epimerase OS=Methanobrevibacter smithii (strain ATCC 35061 / DSM 861 / OCM 144 / PS) OX=420247 GN=Msm_1308 PE=3 SV=1	51360000
A5ULI8	tr|A5ULI8|A5ULI8_METS3 Flavodoxin OS=Methanobrevibacter smithii (strain ATCC 35061 / DSM 861 / OCM 144 / PS) OX=420247 GN=Msm_0861 PE=4 SV=1	51145000
A5UJF6	tr|A5UJF6|A5UJF6_METS3 Nicotinamide-nucleotide adenylyltransferase OS=Methanobrevibacter smithii (strain ATCC 35061 / DSM 861 / OCM 144 / PS) OX=420247 GN=Msm_0129 PE=3 SV=1	51093000
A5UKW4	tr|A5UKW4|A5UKW4_METS3 Dihydrolipoamide dehydrogenase OS=Methanobrevibacter smithii (strain ATCC 35061 / DSM 861 / OCM 144 / PS) OX=420247 GN=Msm_0637 PE=4 SV=1	50858000
A5UMW8	tr|A5UMW8|A5UMW8_METS3 Isoleucine--tRNA ligase OS=Methanobrevibacter smithii (strain ATCC 35061 / DSM 861 / OCM 144 / PS) OX=420247 GN=ileS PE=3 SV=1	50723000
A5UMY3	tr|A5UMY3|A5UMY3_METS3 DNA-directed RNA polymerase subunit Rpo11 OS=Methanobrevibacter smithii (strain ATCC 35061 / DSM 861 / OCM 144 / PS) OX=420247 GN=rpo11 PE=3 SV=1	50419000
A5UNZ9	tr|A5UNZ9|A5UNZ9_METS3 Nitroreductase OS=Methanobrevibacter smithii (strain ATCC 35061 / DSM 861 / OCM 144 / PS) OX=420247 GN=Msm_1722 PE=4 SV=1	49827000
A5UK46	tr|A5UK46|A5UK46_METS3 Glutamate synthase, subunit 3 OS=Methanobrevibacter smithii (strain ATCC 35061 / DSM 861 / OCM 144 / PS) OX=420247 GN=Msm_0369 PE=4 SV=1	49270000
A5UMT6	tr|A5UMT6|A5UMT6_METS3 dTDP-D-glucose 4,6-dehydratase, RfbB OS=Methanobrevibacter smithii (strain ATCC 35061 / DSM 861 / OCM 144 / PS) OX=420247 GN=Msm_1309 PE=4 SV=1	49180000
A5UK59	tr|A5UK59|A5UK59_METS3 RNase NYN domain-containing protein OS=Methanobrevibacter smithii (strain ATCC 35061 / DSM 861 / OCM 144 / PS) OX=420247 GN=Msm_0382 PE=4 SV=1	48882300
A5ULD2	tr|A5ULD2|A5ULD2_METS3 Polar amino acid ABC transporter, ATPase component OS=Methanobrevibacter smithii (strain ATCC 35061 / DSM 861 / OCM 144 / PS) OX=420247 GN=Msm_0805 PE=4 SV=1	48121000
A5UN24	tr|A5UN24|A5UN24_METS3 Adhesin-like protein OS=Methanobrevibacter smithii (strain ATCC 35061 / DSM 861 / OCM 144 / PS) OX=420247 GN=Msm_1397 PE=3 SV=1	47806000
A5UNB9	tr|A5UNB9|A5UNB9_METS3 Hydrogenase maturation factor, HypE OS=Methanobrevibacter smithii (strain ATCC 35061 / DSM 861 / OCM 144 / PS) OX=420247 GN=Msm_1492 PE=3 SV=1	47046600
A5UJR1	tr|A5UJR1|A5UJR1_METS3 Ammonium transporter OS=Methanobrevibacter smithii (strain ATCC 35061 / DSM 861 / OCM 144 / PS) OX=420247 GN=Msm_0234 PE=3 SV=1	46782000
A5UMZ6	tr|A5UMZ6|A5UMZ6_METS3 MutT-related protein, NUDIX family OS=Methanobrevibacter smithii (strain ATCC 35061 / DSM 861 / OCM 144 / PS) OX=420247 GN=Msm_1369 PE=4 SV=1	46685100
A5UMZ5	tr|A5UMZ5|A5UMZ5_METS3 Acetylornithine aminotransferase OS=Methanobrevibacter smithii (strain ATCC 35061 / DSM 861 / OCM 144 / PS) OX=420247 GN=argD PE=3 SV=1	46006000
A5ULV1	tr|A5ULV1|A5ULV1_METS3 2-phospho-L-lactate transferase OS=Methanobrevibacter smithii (strain ATCC 35061 / DSM 861 / OCM 144 / PS) OX=420247 GN=cofD PE=3 SV=1	45863000
A5UL51	tr|A5UL51|A5UL51_METS3 4-hydroxybenzoate synthetase (Chorismate lyase) OS=Methanobrevibacter smithii (strain ATCC 35061 / DSM 861 / OCM 144 / PS) OX=420247 GN=Msm_0724 PE=4 SV=1	45512100
A5UK52	sp|A5UK52|ARGB_METS3 Acetylglutamate kinase OS=Methanobrevibacter smithii (strain ATCC 35061 / DSM 861 / OCM 144 / PS) OX=420247 GN=argB PE=3 SV=1	45312000
A5UKI4	tr|A5UKI4|A5UKI4_METS3 Phosphoesterase OS=Methanobrevibacter smithii (strain ATCC 35061 / DSM 861 / OCM 144 / PS) OX=420247 GN=Msm_0507 PE=3 SV=1	44724000
A5UMK3	sp|A5UMK3|OTC_METS3 Ornithine carbamoyltransferase OS=Methanobrevibacter smithii (strain ATCC 35061 / DSM 861 / OCM 144 / PS) OX=420247 GN=argF PE=3 SV=1	44499000
A5UNY4	tr|A5UNY4|A5UNY4_METS3 Nitrogenase NifH subunit, NifH OS=Methanobrevibacter smithii (strain ATCC 35061 / DSM 861 / OCM 144 / PS) OX=420247 GN=Msm_1707 PE=3 SV=1	44071700
A5ULY3	tr|A5ULY3|A5ULY3_METS3 Methanogenesis marker 14 protein OS=Methanobrevibacter smithii (strain ATCC 35061 / DSM 861 / OCM 144 / PS) OX=420247 GN=Msm_1006 PE=4 SV=1	44057000
A5UMC1	sp|A5UMC1|TRPD_METS3 Anthranilate phosphoribosyltransferase OS=Methanobrevibacter smithii (strain ATCC 35061 / DSM 861 / OCM 144 / PS) OX=420247 GN=trpD PE=3 SV=1	43411000
A5UJY1	tr|A5UJY1|A5UJY1_METS3 Peptide/nickel ABC transporter, ATP-binding component, DppF OS=Methanobrevibacter smithii (strain ATCC 35061 / DSM 861 / OCM 144 / PS) OX=420247 GN=Msm_0304 PE=4 SV=1	43310410
A5UJF3	sp|A5UJF3|TSR3_METS3 16S rRNA aminocarboxypropyltransferase OS=Methanobrevibacter smithii (strain ATCC 35061 / DSM 861 / OCM 144 / PS) OX=420247 GN=Msm_0126 PE=3 SV=1	43271300
A5UM85	sp|A5UM85|GRPE_METS3 Protein GrpE OS=Methanobrevibacter smithii (strain ATCC 35061 / DSM 861 / OCM 144 / PS) OX=420247 GN=grpE PE=3 SV=1	43267000
A5UK45	tr|A5UK45|A5UK45_METS3 Archaeal glutamate synthase [NADPH] OS=Methanobrevibacter smithii (strain ATCC 35061 / DSM 861 / OCM 144 / PS) OX=420247 GN=Msm_0368 PE=3 SV=1	43149500
A5UN68	tr|A5UN68|A5UN68_METS3 Isopentenyl-diphosphate delta-isomerase OS=Methanobrevibacter smithii (strain ATCC 35061 / DSM 861 / OCM 144 / PS) OX=420247 GN=fni PE=3 SV=1	43043000
A5ULJ0	tr|A5ULJ0|A5ULJ0_METS3 Pyridoxamine-phosphate oxidase (FMN-binding) OS=Methanobrevibacter smithii (strain ATCC 35061 / DSM 861 / OCM 144 / PS) OX=420247 GN=Msm_0863 PE=4 SV=1	42598000
A5UNP9	tr|A5UNP9|A5UNP9_METS3 Riboflavin synthase OS=Methanobrevibacter smithii (strain ATCC 35061 / DSM 861 / OCM 144 / PS) OX=420247 GN=Msm_1622 PE=3 SV=1	42362000
A5UK07	tr|A5UK07|A5UK07_METS3 Acetyl-CoA synthetase, AMP-forming-related, Acs OS=Methanobrevibacter smithii (strain ATCC 35061 / DSM 861 / OCM 144 / PS) OX=420247 GN=Msm_0330 PE=4 SV=1	42178100
A5UMR4	tr|A5UMR4|A5UMR4_METS3 N5-carboxyaminoimidazole ribonucleotide mutase OS=Methanobrevibacter smithii (strain ATCC 35061 / DSM 861 / OCM 144 / PS) OX=420247 GN=purE PE=3 SV=1	42187000
A5UML5	tr|A5UML5|A5UML5_METS3 Histidinol dehydrogenase OS=Methanobrevibacter smithii (strain ATCC 35061 / DSM 861 / OCM 144 / PS) OX=420247 GN=hisD PE=3 SV=1	42051000
A5UM63	tr|A5UM63|A5UM63_METS3 DUF2193 domain-containing protein OS=Methanobrevibacter smithii (strain ATCC 35061 / DSM 861 / OCM 144 / PS) OX=420247 GN=Msm_1086 PE=4 SV=1	41543000
A5UK66	tr|A5UK66|A5UK66_METS3 Prophage protein OS=Methanobrevibacter smithii (strain ATCC 35061 / DSM 861 / OCM 144 / PS) OX=420247 GN=Msm_0389 PE=4 SV=1	42079700
A5UK69	tr|A5UK69|A5UK69_METS3 Indolepyruvate oxidoreductase subunit IorA OS=Methanobrevibacter smithii (strain ATCC 35061 / DSM 861 / OCM 144 / PS) OX=420247 GN=Msm_0392 PE=4 SV=1	41962000
A5UJT7	tr|A5UJT7|A5UJT7_METS3 Archaea-specific RecJ-like exonuclease OS=Methanobrevibacter smithii (strain ATCC 35061 / DSM 861 / OCM 144 / PS) OX=420247 GN=Msm_0260 PE=4 SV=1	41735000
A5UK56	tr|A5UK56|A5UK56_METS3 Arginine biosynthesis bifunctional protein ArgJ OS=Methanobrevibacter smithii (strain ATCC 35061 / DSM 861 / OCM 144 / PS) OX=420247 GN=argJ PE=3 SV=1	41421000
A5ULB3	tr|A5ULB3|A5ULB3_METS3 Transglutaminase-like protein, putative cysteine protease OS=Methanobrevibacter smithii (strain ATCC 35061 / DSM 861 / OCM 144 / PS) OX=420247 GN=Msm_0786 PE=3 SV=1	41334000
A5UMG0	tr|A5UMG0|A5UMG0_METS3 ATPase, PilT family OS=Methanobrevibacter smithii (strain ATCC 35061 / DSM 861 / OCM 144 / PS) OX=420247 GN=Msm_1183 PE=4 SV=1	41202800
A5UMB9	tr|A5UMB9|A5UMB9_METS3 Multifunctional fusion protein OS=Methanobrevibacter smithii (strain ATCC 35061 / DSM 861 / OCM 144 / PS) OX=420247 GN=trpB PE=3 SV=1	40925000
A5UNK5	tr|A5UNK5|A5UNK5_METS3 BRCT domain-containing protein OS=Methanobrevibacter smithii (strain ATCC 35061 / DSM 861 / OCM 144 / PS) OX=420247 GN=Msm_1578 PE=4 SV=1	40895000
A5UNY1	tr|A5UNY1|A5UNY1_METS3 Amidophosphoribosyltransferase OS=Methanobrevibacter smithii (strain ATCC 35061 / DSM 861 / OCM 144 / PS) OX=420247 GN=purF PE=3 SV=1	40803000
A5ULP3	sp|A5ULP3|THIM_METS3 Hydroxyethylthiazole kinase OS=Methanobrevibacter smithii (strain ATCC 35061 / DSM 861 / OCM 144 / PS) OX=420247 GN=thiM PE=3 SV=1	40599700
A5UKH8	tr|A5UKH8|A5UKH8_METS3 Phycocyanin alpha phycocyanobilin lyase, CpcE OS=Methanobrevibacter smithii (strain ATCC 35061 / DSM 861 / OCM 144 / PS) OX=420247 GN=Msm_0501 PE=4 SV=1	40431000
A5UMN5	tr|A5UMN5|A5UMN5_METS3 Fumarate reductase/succinate dehydrogenase flavoprotein, TfrA OS=Methanobrevibacter smithii (strain ATCC 35061 / DSM 861 / OCM 144 / PS) OX=420247 GN=Msm_1258 PE=4 SV=1	39940000
A5UM11	tr|A5UM11|A5UM11_METS3 DUF2120 domain-containing protein OS=Methanobrevibacter smithii (strain ATCC 35061 / DSM 861 / OCM 144 / PS) OX=420247 GN=Msm_1034 PE=4 SV=1	39823000
A5UNA1	sp|A5UNA1|AROC_METS3 Chorismate synthase OS=Methanobrevibacter smithii (strain ATCC 35061 / DSM 861 / OCM 144 / PS) OX=420247 GN=aroC PE=3 SV=1	39699000
A5UMM9	tr|A5UMM9|A5UMM9_METS3 Cation transporting P-type ATPase, HAD family OS=Methanobrevibacter smithii (strain ATCC 35061 / DSM 861 / OCM 144 / PS) OX=420247 GN=Msm_1252 PE=4 SV=1	39565300
A5UMY7	sp|A5UMY7|SRP54_METS3 Signal recognition particle 54 kDa protein OS=Methanobrevibacter smithii (strain ATCC 35061 / DSM 861 / OCM 144 / PS) OX=420247 GN=srp54 PE=3 SV=2	39421700
A5UMI3	sp|A5UMI3|HIS7_METS3 Imidazoleglycerol-phosphate dehydratase OS=Methanobrevibacter smithii (strain ATCC 35061 / DSM 861 / OCM 144 / PS) OX=420247 GN=hisB PE=3 SV=1	39041000
A5UN99	tr|A5UN99|A5UN99_METS3 DUF2121 domain-containing protein OS=Methanobrevibacter smithii (strain ATCC 35061 / DSM 861 / OCM 144 / PS) OX=420247 GN=Msm_1472 PE=4 SV=1	38539900
A5UKU1	tr|A5UKU1|A5UKU1_METS3 DUF357 domain-containing protein OS=Methanobrevibacter smithii (strain ATCC 35061 / DSM 861 / OCM 144 / PS) OX=420247 GN=Msm_0614 PE=4 SV=1	38411000
A5UNZ3	tr|A5UNZ3|A5UNZ3_METS3 Adhesin-like protein OS=Methanobrevibacter smithii (strain ATCC 35061 / DSM 861 / OCM 144 / PS) OX=420247 GN=Msm_1716 PE=4 SV=1	38178000
A5UKJ4	tr|A5UKJ4|A5UKJ4_METS3 Methyltransferase activation protein, MapA OS=Methanobrevibacter smithii (strain ATCC 35061 / DSM 861 / OCM 144 / PS) OX=420247 GN=Msm_0517 PE=4 SV=1	37920600
A5UKP0	tr|A5UKP0|A5UKP0_METS3 Fumarate hydratase, alpha subunit OS=Methanobrevibacter smithii (strain ATCC 35061 / DSM 861 / OCM 144 / PS) OX=420247 GN=Msm_0563 PE=3 SV=1	37807100
A5ULS7	tr|A5ULS7|A5ULS7_METS3 Molybdopterin biosynthesis protein, MoeA OS=Methanobrevibacter smithii (strain ATCC 35061 / DSM 861 / OCM 144 / PS) OX=420247 GN=Msm_0950 PE=4 SV=1	37710000
A5ULH8	tr|A5ULH8|A5ULH8_METS3 Predicted transcriptional regulator OS=Methanobrevibacter smithii (strain ATCC 35061 / DSM 861 / OCM 144 / PS) OX=420247 GN=Msm_0851 PE=4 SV=1	37199000
A5UM23	tr|A5UM23|A5UM23_METS3 Pre-mRNA splicing ribonucleoprotein PRP31 OS=Methanobrevibacter smithii (strain ATCC 35061 / DSM 861 / OCM 144 / PS) OX=420247 GN=Msm_1046 PE=3 SV=1	37127000
A5UNZ7	tr|A5UNZ7|A5UNZ7_METS3 Transcription factor S OS=Methanobrevibacter smithii (strain ATCC 35061 / DSM 861 / OCM 144 / PS) OX=420247 GN=Msm_1720 PE=3 SV=1	36999500
A5UKI5	sp|A5UKI5|RLME_METS3 Ribosomal RNA large subunit methyltransferase E OS=Methanobrevibacter smithii (strain ATCC 35061 / DSM 861 / OCM 144 / PS) OX=420247 GN=rlmE PE=3 SV=1	36944100
A5ULU4	sp|A5ULU4|HEM1_METS3 Glutamyl-tRNA reductase OS=Methanobrevibacter smithii (strain ATCC 35061 / DSM 861 / OCM 144 / PS) OX=420247 GN=hemA PE=3 SV=1	36784500
A5ULG2	sp|A5ULG2|AROK_METS3 Shikimate kinase OS=Methanobrevibacter smithii (strain ATCC 35061 / DSM 861 / OCM 144 / PS) OX=420247 GN=aroK PE=3 SV=1	36757600
A5ULD6	tr|A5ULD6|A5ULD6_METS3 Methanogeneis marker protein 17 OS=Methanobrevibacter smithii (strain ATCC 35061 / DSM 861 / OCM 144 / PS) OX=420247 GN=Msm_0809 PE=4 SV=1	36728600
A5UKH5	tr|A5UKH5|A5UKH5_METS3 Phage protein OS=Methanobrevibacter smithii (strain ATCC 35061 / DSM 861 / OCM 144 / PS) OX=420247 GN=Msm_0498 PE=4 SV=1	36450000
A5UNX6	tr|A5UNX6|A5UNX6_METS3 Predicted universal stress protein, UspA OS=Methanobrevibacter smithii (strain ATCC 35061 / DSM 861 / OCM 144 / PS) OX=420247 GN=Msm_1699 PE=4 SV=1	36356500
A5UMH7	tr|A5UMH7|A5UMH7_METS3 UPF0284 protein Msm_1200 OS=Methanobrevibacter smithii (strain ATCC 35061 / DSM 861 / OCM 144 / PS) OX=420247 GN=Msm_1200 PE=3 SV=1	36324800
A5UMM0	tr|A5UMM0|A5UMM0_METS3 Putative actin-like ATPase OS=Methanobrevibacter smithii (strain ATCC 35061 / DSM 861 / OCM 144 / PS) OX=420247 GN=Msm_1243 PE=4 SV=1	36168200
A5UP11	tr|A5UP11|A5UP11_METS3 Predicted thymidylate synthase, ThyA OS=Methanobrevibacter smithii (strain ATCC 35061 / DSM 861 / OCM 144 / PS) OX=420247 GN=Msm_1734 PE=4 SV=1	36061000
A5UJA2	sp|A5UJA2|PRIS_METS3 DNA primase small subunit PriS OS=Methanobrevibacter smithii (strain ATCC 35061 / DSM 861 / OCM 144 / PS) OX=420247 GN=priS PE=3 SV=1	36034500
A5UKM5	tr|A5UKM5|A5UKM5_METS3 6-phosphogluconate dehydrogenase, beta-hydroxyacid dehydrogenase related, MmsB OS=Methanobrevibacter smithii (strain ATCC 35061 / DSM 861 / OCM 144 / PS) OX=420247 GN=Msm_0548 PE=4 SV=1	35577300
A5ULQ5	tr|A5ULQ5|A5ULQ5_METS3 2-oxoglutarate ferredoxin oxidoreductase, delta subunit, KorD OS=Methanobrevibacter smithii (strain ATCC 35061 / DSM 861 / OCM 144 / PS) OX=420247 GN=Msm_0928 PE=4 SV=1	35497500
A5UN79	sp|A5UN79|SYE_METS3 Glutamate--tRNA ligase OS=Methanobrevibacter smithii (strain ATCC 35061 / DSM 861 / OCM 144 / PS) OX=420247 GN=gltX PE=3 SV=1	35078000
A5UKJ0	sp|A5UKJ0|SYY_METS3 Tyrosine--tRNA ligase OS=Methanobrevibacter smithii (strain ATCC 35061 / DSM 861 / OCM 144 / PS) OX=420247 GN=tyrS PE=3 SV=1	34935000
A5UMI9	tr|A5UMI9|A5UMI9_METS3 Zn_ribbon_2 domain-containing protein OS=Methanobrevibacter smithii (strain ATCC 35061 / DSM 861 / OCM 144 / PS) OX=420247 GN=Msm_1212 PE=4 SV=1	34726600
A5UMB8	tr|A5UMB8|A5UMB8_METS3 Tryptophan synthase alpha chain OS=Methanobrevibacter smithii (strain ATCC 35061 / DSM 861 / OCM 144 / PS) OX=420247 GN=trpA PE=3 SV=1	34361000
A5UNY7	tr|A5UNY7|A5UNY7_METS3 serine--tRNA ligase OS=Methanobrevibacter smithii (strain ATCC 35061 / DSM 861 / OCM 144 / PS) OX=420247 GN=Msm_1710 PE=4 SV=1	34192000
A5UME9	tr|A5UME9|A5UME9_METS3 Leucine--tRNA ligase OS=Methanobrevibacter smithii (strain ATCC 35061 / DSM 861 / OCM 144 / PS) OX=420247 GN=leuS PE=3 SV=1	34169700
A5UMF4	sp|A5UMF4|RFCL_METS3 Replication factor C large subunit OS=Methanobrevibacter smithii (strain ATCC 35061 / DSM 861 / OCM 144 / PS) OX=420247 GN=rfcL PE=3 SV=1	34143600
A5UJM3	tr|A5UJM3|A5UJM3_METS3 Transcription elongation factor Spt4 OS=Methanobrevibacter smithii (strain ATCC 35061 / DSM 861 / OCM 144 / PS) OX=420247 GN=spt4 PE=3 SV=1	51622000
A5UM06	tr|A5UM06|A5UM06_METS3 Thiamine_BP domain-containing protein OS=Methanobrevibacter smithii (strain ATCC 35061 / DSM 861 / OCM 144 / PS) OX=420247 GN=Msm_1029 PE=3 SV=1	33897400
A5UJ81	tr|A5UJ81|A5UJ81_METS3 RNA 2,3-cyclic phosphodiesterase OS=Methanobrevibacter smithii (strain ATCC 35061 / DSM 861 / OCM 144 / PS) OX=420247 GN=Msm_0054 PE=3 SV=1	33889100
A5ULS9	tr|A5ULS9|A5ULS9_METS3 non-specific serine/threonine protein kinase OS=Methanobrevibacter smithii (strain ATCC 35061 / DSM 861 / OCM 144 / PS) OX=420247 GN=Msm_0952 PE=3 SV=1	33672100
A5UN49	tr|A5UN49|A5UN49_METS3 LemA protein OS=Methanobrevibacter smithii (strain ATCC 35061 / DSM 861 / OCM 144 / PS) OX=420247 GN=Msm_1422 PE=3 SV=1	33619000
A5UMN3	tr|A5UMN3|A5UMN3_METS3 3,4-dihydroxy-2-butanone 4-phosphate synthase OS=Methanobrevibacter smithii (strain ATCC 35061 / DSM 861 / OCM 144 / PS) OX=420247 GN=Msm_1256 PE=3 SV=1	33526000
A5UK92	sp|A5UK92|PYRH_METS3 Uridylate kinase OS=Methanobrevibacter smithii (strain ATCC 35061 / DSM 861 / OCM 144 / PS) OX=420247 GN=pyrH PE=3 SV=1	33516300
A5ULJ1	tr|A5ULJ1|A5ULJ1_METS3 Predicted transcriptional regulator OS=Methanobrevibacter smithii (strain ATCC 35061 / DSM 861 / OCM 144 / PS) OX=420247 GN=Msm_0864 PE=4 SV=1	33359000
A5UNC0	tr|A5UNC0|A5UNC0_METS3 Conserved hypothetical membrane protein Msm_1493 OS=Methanobrevibacter smithii (strain ATCC 35061 / DSM 861 / OCM 144 / PS) OX=420247 GN=Msm_1493 PE=4 SV=1	32984100
A5UJQ6	tr|A5UJQ6|A5UJQ6_METS3 Electron transfer flavoprotein subunit alpha OS=Methanobrevibacter smithii (strain ATCC 35061 / DSM 861 / OCM 144 / PS) OX=420247 GN=Msm_0229 PE=4 SV=1	32834100
A5UNK8	tr|A5UNK8|A5UNK8_METS3 UvrABC system protein A OS=Methanobrevibacter smithii (strain ATCC 35061 / DSM 861 / OCM 144 / PS) OX=420247 GN=uvrA PE=3 SV=1	30120000
A5ULG7	tr|A5ULG7|A5ULG7_METS3 SlpA domain-containing protein OS=Methanobrevibacter smithii (strain ATCC 35061 / DSM 861 / OCM 144 / PS) OX=420247 GN=Msm_0840 PE=4 SV=1	32682300
A5UKA2	tr|A5UKA2|A5UKA2_METS3 Predicted RNA-binding protein involved in rRNA processing OS=Methanobrevibacter smithii (strain ATCC 35061 / DSM 861 / OCM 144 / PS) OX=420247 GN=Msm_0425 PE=4 SV=1	32643600
A5UL59	tr|A5UL59|A5UL59_METS3 Probable tRNA pseudouridine synthase B OS=Methanobrevibacter smithii (strain ATCC 35061 / DSM 861 / OCM 144 / PS) OX=420247 GN=truB PE=3 SV=1	32488700
A5UJV4	tr|A5UJV4|A5UJV4_METS3 Phenylalanine--tRNA ligase beta subunit OS=Methanobrevibacter smithii (strain ATCC 35061 / DSM 861 / OCM 144 / PS) OX=420247 GN=pheT PE=3 SV=1	32401000
A5UJ90	tr|A5UJ90|A5UJ90_METS3 Amidohydrolase (PHP family) OS=Methanobrevibacter smithii (strain ATCC 35061 / DSM 861 / OCM 144 / PS) OX=420247 GN=Msm_0063 PE=4 SV=1	32112500
A5UMF8	tr|A5UMF8|A5UMF8_METS3 Histidine--tRNA ligase OS=Methanobrevibacter smithii (strain ATCC 35061 / DSM 861 / OCM 144 / PS) OX=420247 GN=hisS PE=3 SV=1	31851500
A5UMF0	tr|A5UMF0|A5UMF0_METS3 tRNA(1-methyladenosine) methyltransferase OS=Methanobrevibacter smithii (strain ATCC 35061 / DSM 861 / OCM 144 / PS) OX=420247 GN=Msm_1173 PE=4 SV=1	31791100
A5UJR5	sp|A5UJR5|CBIT_METS3 Probable cobalt-precorrin-6B C(15)-methyltransferase (decarboxylating) OS=Methanobrevibacter smithii (strain ATCC 35061 / DSM 861 / OCM 144 / PS) OX=420247 GN=cbiT PE=3 SV=1	31671700
A5UK85	tr|A5UK85|A5UK85_METS3 2-phosphoglycerate kinase/small-molecule binding protein OS=Methanobrevibacter smithii (strain ATCC 35061 / DSM 861 / OCM 144 / PS) OX=420247 GN=Msm_0408 PE=4 SV=1	31646100
A5UM02	tr|A5UM02|A5UM02_METS3 DUF1922 domain-containing protein OS=Methanobrevibacter smithii (strain ATCC 35061 / DSM 861 / OCM 144 / PS) OX=420247 GN=Msm_1025 PE=4 SV=1	31359600
A5UMK7	tr|A5UMK7|A5UMK7_METS3 Transcriptional regulator, MarR family OS=Methanobrevibacter smithii (strain ATCC 35061 / DSM 861 / OCM 144 / PS) OX=420247 GN=Msm_1230 PE=4 SV=1	31185100
A5UKN5	tr|A5UKN5|A5UKN5_METS3 Pyruvate:ferredoxin oxidoreductase, delta subunit, PorD OS=Methanobrevibacter smithii (strain ATCC 35061 / DSM 861 / OCM 144 / PS) OX=420247 GN=Msm_0558 PE=4 SV=1	31183200
A5UJR3	tr|A5UJR3|A5UJR3_METS3 Phosphohydrolase (HD superfamily) OS=Methanobrevibacter smithii (strain ATCC 35061 / DSM 861 / OCM 144 / PS) OX=420247 GN=Msm_0236 PE=4 SV=1	31067800
A5UL96	tr|A5UL96|A5UL96_METS3 Fumarate hydratase, class I OS=Methanobrevibacter smithii (strain ATCC 35061 / DSM 861 / OCM 144 / PS) OX=420247 GN=Msm_0769 PE=3 SV=1	30998800
A5UM16	sp|A5UM16|PUR5_METS3 Phosphoribosylformylglycinamidine cyclo-ligase OS=Methanobrevibacter smithii (strain ATCC 35061 / DSM 861 / OCM 144 / PS) OX=420247 GN=purM PE=3 SV=1	30955000
A5UL56	tr|A5UL56|A5UL56_METS3 Molybdopterin biosynthesis protein, MoeB OS=Methanobrevibacter smithii (strain ATCC 35061 / DSM 861 / OCM 144 / PS) OX=420247 GN=Msm_0729 PE=4 SV=1	30726500
A5ULH9	tr|A5ULH9|A5ULH9_METS3 Predicted ATP-utilizing enzyme OS=Methanobrevibacter smithii (strain ATCC 35061 / DSM 861 / OCM 144 / PS) OX=420247 GN=Msm_0852 PE=4 SV=1	29124700
A5UJG8	tr|A5UJG8|A5UJG8_METS3 Dephospho-CoA kinase, CoaE OS=Methanobrevibacter smithii (strain ATCC 35061 / DSM 861 / OCM 144 / PS) OX=420247 GN=Msm_0141 PE=4 SV=1	30517500
A5UL90	tr|A5UL90|A5UL90_METS3 RNA-binding protein OS=Methanobrevibacter smithii (strain ATCC 35061 / DSM 861 / OCM 144 / PS) OX=420247 GN=Msm_0763 PE=4 SV=1	30665300
A5UJA1	tr|A5UJA1|A5UJA1_METS3 GNAT family N-acetyltransferase OS=Methanobrevibacter smithii (strain ATCC 35061 / DSM 861 / OCM 144 / PS) OX=420247 GN=Msm_0074 PE=4 SV=1	30608800
A5ULI6	sp|A5ULI6|RIBL_METS3 FAD synthase OS=Methanobrevibacter smithii (strain ATCC 35061 / DSM 861 / OCM 144 / PS) OX=420247 GN=ribL PE=3 SV=1	30191800
A5UJU6	tr|A5UJU6|A5UJU6_METS3 Predicted transcriptional regulator (Lambda repressor-like) OS=Methanobrevibacter smithii (strain ATCC 35061 / DSM 861 / OCM 144 / PS) OX=420247 GN=Msm_0269 PE=4 SV=1	30175500
A5UL14	tr|A5UL14|A5UL14_METS3 Deoxycytidine-triphosphate deaminase, Dcd OS=Methanobrevibacter smithii (strain ATCC 35061 / DSM 861 / OCM 144 / PS) OX=420247 GN=Msm_0687 PE=4 SV=1	29991000
A5UM87	tr|A5UM87|A5UM87_METS3 Chaperone protein DnaJ OS=Methanobrevibacter smithii (strain ATCC 35061 / DSM 861 / OCM 144 / PS) OX=420247 GN=dnaJ PE=3 SV=1	29857700
A5UMA8	tr|A5UMA8|A5UMA8_METS3 PAC2 family protein OS=Methanobrevibacter smithii (strain ATCC 35061 / DSM 861 / OCM 144 / PS) OX=420247 GN=Msm_1131 PE=4 SV=1	29813700
A5UNQ5	sp|A5UNQ5|MFNB_METS3 (5-formylfuran-3-yl)methyl phosphate synthase OS=Methanobrevibacter smithii (strain ATCC 35061 / DSM 861 / OCM 144 / PS) OX=420247 GN=mfnB PE=3 SV=1	29716000
A5UL43	tr|A5UL43|A5UL43_METS3 dolichyl-phosphooligosaccharide-protein glycotransferase OS=Methanobrevibacter smithii (strain ATCC 35061 / DSM 861 / OCM 144 / PS) OX=420247 GN=Msm_0716 PE=3 SV=1	29703100
A5UMC0	tr|A5UMC0|A5UMC0_METS3 Indole-3-glycerol phosphate synthase OS=Methanobrevibacter smithii (strain ATCC 35061 / DSM 861 / OCM 144 / PS) OX=420247 GN=trpC PE=3 SV=1	29649400
A5UM15	tr|A5UM15|A5UM15_METS3 Predicted metal-dependent RNase OS=Methanobrevibacter smithii (strain ATCC 35061 / DSM 861 / OCM 144 / PS) OX=420247 GN=Msm_1038 PE=4 SV=1	29388600
A5UP46	tr|A5UP46|A5UP46_METS3 Conserved hypothetical membrane protein Msm_1769 OS=Methanobrevibacter smithii (strain ATCC 35061 / DSM 861 / OCM 144 / PS) OX=420247 GN=Msm_1769 PE=4 SV=1	29352100
A5UN30	tr|A5UN30|A5UN30_METS3 Formate/nitrite transporter, FdhC OS=Methanobrevibacter smithii (strain ATCC 35061 / DSM 861 / OCM 144 / PS) OX=420247 GN=Msm_1403 PE=3 SV=1	29296300
A5UMJ2	sp|A5UMJ2|CBIA_METS3 Cobyrinate a,c-diamide synthase OS=Methanobrevibacter smithii (strain ATCC 35061 / DSM 861 / OCM 144 / PS) OX=420247 GN=cbiA PE=3 SV=1	29185900
A5UNH8	tr|A5UNH8|A5UNH8_METS3 Glutamine--fructose-6-phosphate aminotransferase [isomerizing] OS=Methanobrevibacter smithii (strain ATCC 35061 / DSM 861 / OCM 144 / PS) OX=420247 GN=glmS PE=3 SV=1	29154900
A5UKX5	tr|A5UKX5|A5UKX5_METS3 Phosphomannomutase, ManB OS=Methanobrevibacter smithii (strain ATCC 35061 / DSM 861 / OCM 144 / PS) OX=420247 GN=Msm_0648 PE=3 SV=1	29066000
A5UMN1	tr|A5UMN1|A5UMN1_METS3 Cobyric acid synthase OS=Methanobrevibacter smithii (strain ATCC 35061 / DSM 861 / OCM 144 / PS) OX=420247 GN=Msm_1254 PE=4 SV=1	29174700
A5UM97	tr|A5UM97|A5UM97_METS3 Methionine aminopeptidase OS=Methanobrevibacter smithii (strain ATCC 35061 / DSM 861 / OCM 144 / PS) OX=420247 GN=map PE=3 SV=1	28958700
A5UJU5	tr|A5UJU5|A5UJU5_METS3 Cysteine--tRNA ligase OS=Methanobrevibacter smithii (strain ATCC 35061 / DSM 861 / OCM 144 / PS) OX=420247 GN=cysS PE=3 SV=1	28472200
A5UL48	tr|A5UL48|A5UL48_METS3 Adenylate cyclase, class 2 OS=Methanobrevibacter smithii (strain ATCC 35061 / DSM 861 / OCM 144 / PS) OX=420247 GN=Msm_0721 PE=4 SV=1	28300100
A5UJL9	tr|A5UJL9|A5UJL9_METS3 Argininosuccinate lyase OS=Methanobrevibacter smithii (strain ATCC 35061 / DSM 861 / OCM 144 / PS) OX=420247 GN=argH PE=3 SV=1	28296900
A5UMZ9	tr|A5UMZ9|A5UMZ9_METS3 Diaminopimelate epimerase OS=Methanobrevibacter smithii (strain ATCC 35061 / DSM 861 / OCM 144 / PS) OX=420247 GN=dapF PE=3 SV=1	28270900
A5UNX9	tr|A5UNX9|A5UNX9_METS3 UDP-glucose 4-epimerase OS=Methanobrevibacter smithii (strain ATCC 35061 / DSM 861 / OCM 144 / PS) OX=420247 GN=Msm_1702 PE=4 SV=1	28230700
A5UJW7	tr|A5UJW7|A5UJW7_METS3 Nitrate/sulfonate/bicarbonate ABC transporter, ATPase component, TauB OS=Methanobrevibacter smithii (strain ATCC 35061 / DSM 861 / OCM 144 / PS) OX=420247 GN=Msm_0290 PE=4 SV=1	28082200
A5UM82	tr|A5UM82|A5UM82_METS3 NCAIR mutase related protein, PurE OS=Methanobrevibacter smithii (strain ATCC 35061 / DSM 861 / OCM 144 / PS) OX=420247 GN=Msm_1105 PE=4 SV=1	28059200
A5UP28	tr|A5UP28|A5UP28_METS3 BREX system P-loop protein BrxC OS=Methanobrevibacter smithii (strain ATCC 35061 / DSM 861 / OCM 144 / PS) OX=420247 GN=Msm_1751 PE=4 SV=1	27862300
A5UKT8	sp|A5UKT8|RADB_METS3 DNA repair and recombination protein RadB OS=Methanobrevibacter smithii (strain ATCC 35061 / DSM 861 / OCM 144 / PS) OX=420247 GN=radB PE=3 SV=1	27837900
A5UK80	tr|A5UK80|A5UK80_METS3 glycine--tRNA ligase OS=Methanobrevibacter smithii (strain ATCC 35061 / DSM 861 / OCM 144 / PS) OX=420247 GN=Msm_0403 PE=3 SV=1	27832900
A5UN81	tr|A5UN81|A5UN81_METS3 Predicted ATPase, AAA+ family OS=Methanobrevibacter smithii (strain ATCC 35061 / DSM 861 / OCM 144 / PS) OX=420247 GN=Msm_1454 PE=4 SV=1	27753600
A5UKY0	sp|A5UKY0|HIS8_METS3 Histidinol-phosphate aminotransferase OS=Methanobrevibacter smithii (strain ATCC 35061 / DSM 861 / OCM 144 / PS) OX=420247 GN=hisC PE=3 SV=1	27706900
A5UJU8	tr|A5UJU8|A5UJU8_METS3 Cysteine synthase, CysK OS=Methanobrevibacter smithii (strain ATCC 35061 / DSM 861 / OCM 144 / PS) OX=420247 GN=Msm_0271 PE=3 SV=1	27569600
A5UMJ1	sp|A5UMJ1|SYT_METS3 Threonine--tRNA ligase OS=Methanobrevibacter smithii (strain ATCC 35061 / DSM 861 / OCM 144 / PS) OX=420247 GN=thrS PE=3 SV=1	27163300
A5UMQ1	tr|A5UMQ1|A5UMQ1_METS3 Predicted potassium ion transport protein OS=Methanobrevibacter smithii (strain ATCC 35061 / DSM 861 / OCM 144 / PS) OX=420247 GN=Msm_1274 PE=4 SV=1	27266000
A5ULX1	tr|A5ULX1|A5ULX1_METS3 Predicted nucleotidyltransferase OS=Methanobrevibacter smithii (strain ATCC 35061 / DSM 861 / OCM 144 / PS) OX=420247 GN=Msm_0994 PE=4 SV=1	27187300
A5UK83	tr|A5UK83|A5UK83_METS3 Cell division protein SepF OS=Methanobrevibacter smithii (strain ATCC 35061 / DSM 861 / OCM 144 / PS) OX=420247 GN=Msm_0406 PE=1 SV=1	27127200
A5UKX1	tr|A5UKX1|A5UKX1_METS3 Phosphomethylpyrimidine synthase OS=Methanobrevibacter smithii (strain ATCC 35061 / DSM 861 / OCM 144 / PS) OX=420247 GN=thiC PE=3 SV=1	26979900
A5UM80	sp|A5UM80|HIS2_METS3 Phosphoribosyl-ATP pyrophosphatase OS=Methanobrevibacter smithii (strain ATCC 35061 / DSM 861 / OCM 144 / PS) OX=420247 GN=hisE PE=3 SV=1	26774900
A5ULE1	tr|A5ULE1|A5ULE1_METS3 Phosphoribosylformylglycinamidine synthase-related protein (Selenophosphate synthetase) OS=Methanobrevibacter smithii (strain ATCC 35061 / DSM 861 / OCM 144 / PS) OX=420247 GN=Msm_0814 PE=4 SV=1	26651100
A5ULS1	tr|A5ULS1|A5ULS1_METS3 CMP-N-acetylneuraminic acid synthetase, NeuA OS=Methanobrevibacter smithii (strain ATCC 35061 / DSM 861 / OCM 144 / PS) OX=420247 GN=Msm_0944 PE=4 SV=1	26682700
A5UP59	tr|A5UP59|A5UP59_METS3 DUF1073 domain-containing protein OS=Methanobrevibacter smithii (strain ATCC 35061 / DSM 861 / OCM 144 / PS) OX=420247 GN=Msm_1782 PE=4 SV=1	26426600
A5UNL8	tr|A5UNL8|A5UNL8_METS3 DUF371 domain-containing protein OS=Methanobrevibacter smithii (strain ATCC 35061 / DSM 861 / OCM 144 / PS) OX=420247 GN=Msm_1591 PE=4 SV=1	26399700
A5UK06	tr|A5UK06|A5UK06_METS3 DNA binding protein (Regulator), xenobiotic response element family OS=Methanobrevibacter smithii (strain ATCC 35061 / DSM 861 / OCM 144 / PS) OX=420247 GN=Msm_0329 PE=4 SV=1	26030200
A5UN05	tr|A5UN05|A5UN05_METS3 Putative monooxygenase, ABM family OS=Methanobrevibacter smithii (strain ATCC 35061 / DSM 861 / OCM 144 / PS) OX=420247 GN=Msm_1378 PE=4 SV=1	25756200
A5UK86	tr|A5UK86|A5UK86_METS3 C4-type Zinc-finger protein OS=Methanobrevibacter smithii (strain ATCC 35061 / DSM 861 / OCM 144 / PS) OX=420247 GN=Msm_0409 PE=3 SV=1	25462500
A5UJE6	tr|A5UJE6|A5UJE6_METS3 Predicted nuclease OS=Methanobrevibacter smithii (strain ATCC 35061 / DSM 861 / OCM 144 / PS) OX=420247 GN=Msm_0119 PE=4 SV=1	25318500
A5UP32	tr|A5UP32|A5UP32_METS3 Purine/pyrimidine phosphoribosyl transferase OS=Methanobrevibacter smithii (strain ATCC 35061 / DSM 861 / OCM 144 / PS) OX=420247 GN=Msm_1755 PE=4 SV=1	25175800
A5UJY9	tr|A5UJY9|A5UJY9_METS3 [NiFe]-hydrogenase-3-type complex, large subunit/NADH:quinone oxidoreductase (Complex I), subunit 49K/NdhH/NuoD OS=Methanobrevibacter smithii (strain ATCC 35061 / DSM 861 / OCM 144 / PS) OX=420247 GN=Msm_0312 PE=3 SV=1	25164600
A5UKZ2	tr|A5UKZ2|A5UKZ2_METS3 Probable S-methyl-5-thioinosine phosphorylase OS=Methanobrevibacter smithii (strain ATCC 35061 / DSM 861 / OCM 144 / PS) OX=420247 GN=Msm_0665 PE=3 SV=1	25147700
A5UKR3	tr|A5UKR3|A5UKR3_METS3 ABC transporter ATP-binding protein OS=Methanobrevibacter smithii (strain ATCC 35061 / DSM 861 / OCM 144 / PS) OX=420247 GN=Msm_0586 PE=3 SV=1	25100700
A5UMJ4	tr|A5UMJ4|A5UMJ4_METS3 Type II restriction endonuclease OS=Methanobrevibacter smithii (strain ATCC 35061 / DSM 861 / OCM 144 / PS) OX=420247 GN=Msm_1217 PE=4 SV=1	25078300
A5UNA0	tr|A5UNA0|A5UNA0_METS3 Metal-dependent hydrolase, beta-lactamase superfamily OS=Methanobrevibacter smithii (strain ATCC 35061 / DSM 861 / OCM 144 / PS) OX=420247 GN=Msm_1473 PE=4 SV=1	25044800
A5UK17	tr|A5UK17|A5UK17_METS3 Thioredoxin reductase (NADPH), TrxB OS=Methanobrevibacter smithii (strain ATCC 35061 / DSM 861 / OCM 144 / PS) OX=420247 GN=Msm_0340 PE=4 SV=1	25025700
A5UME8	tr|A5UME8|A5UME8_METS3 NH(3)-dependent NAD(+) synthetase OS=Methanobrevibacter smithii (strain ATCC 35061 / DSM 861 / OCM 144 / PS) OX=420247 GN=nadE PE=3 SV=1	24665700
A5UKG0	tr|A5UKG0|A5UKG0_METS3 Uncharacterized protein OS=Methanobrevibacter smithii (strain ATCC 35061 / DSM 861 / OCM 144 / PS) OX=420247 GN=Msm_0483 PE=4 SV=1	24510300
A5UM07	tr|A5UM07|A5UM07_METS3 Predicted pyridoxal phosphate-dependent enzyme OS=Methanobrevibacter smithii (strain ATCC 35061 / DSM 861 / OCM 144 / PS) OX=420247 GN=Msm_1030 PE=3 SV=1	24398000
A5ULV5	tr|A5ULV5|A5ULV5_METS3 Biopolymer transport protein, MotA/TolQ/ExbB proton channel family OS=Methanobrevibacter smithii (strain ATCC 35061 / DSM 861 / OCM 144 / PS) OX=420247 GN=Msm_0978 PE=3 SV=1	23631400
A5UJF7	tr|A5UJF7|A5UJF7_METS3 Molybdenum cofactor biosynthesis protein, MoaE OS=Methanobrevibacter smithii (strain ATCC 35061 / DSM 861 / OCM 144 / PS) OX=420247 GN=Msm_0130 PE=4 SV=1	23587300
A5ULQ3	tr|A5ULQ3|A5ULQ3_METS3 2-oxoglutarate ferredoxin oxidoreductase, beta subunit, KorB OS=Methanobrevibacter smithii (strain ATCC 35061 / DSM 861 / OCM 144 / PS) OX=420247 GN=Msm_0926 PE=4 SV=1	23449000
A5UM26	tr|A5UM26|A5UM26_METS3 Phosphopantothenoylcysteine synthetase/decarboxylase OS=Methanobrevibacter smithii (strain ATCC 35061 / DSM 861 / OCM 144 / PS) OX=420247 GN=Msm_1049 PE=4 SV=1	23566700
A5UM35	tr|A5UM35|A5UM35_METS3 DNA polymerase subunit beta OS=Methanobrevibacter smithii (strain ATCC 35061 / DSM 861 / OCM 144 / PS) OX=420247 GN=Msm_1058 PE=4 SV=1	23431700
A5UNA5	tr|A5UNA5|A5UNA5_METS3 Phenylalanine--tRNA ligase alpha subunit OS=Methanobrevibacter smithii (strain ATCC 35061 / DSM 861 / OCM 144 / PS) OX=420247 GN=pheS PE=3 SV=1	23223600
A5UJY2	tr|A5UJY2|A5UJY2_METS3 Conserved hypothetical membrane protein Msm_0305 OS=Methanobrevibacter smithii (strain ATCC 35061 / DSM 861 / OCM 144 / PS) OX=420247 GN=Msm_0305 PE=4 SV=1	23092600
A5UKT4	tr|A5UKT4|A5UKT4_METS3 Predicted ATPase, RNase L inhibitor family OS=Methanobrevibacter smithii (strain ATCC 35061 / DSM 861 / OCM 144 / PS) OX=420247 GN=Msm_0607 PE=4 SV=1	22860400
A5UKC0	tr|A5UKC0|A5UKC0_METS3 Transposase OS=Methanobrevibacter smithii (strain ATCC 35061 / DSM 861 / OCM 144 / PS) OX=420247 GN=Msm_0443 PE=4 SV=1	22976600
A5UJX4	tr|A5UJX4|A5UJX4_METS3 Predicted exosome subunit OS=Methanobrevibacter smithii (strain ATCC 35061 / DSM 861 / OCM 144 / PS) OX=420247 GN=Msm_0297 PE=4 SV=1	22526800
A5UNN0	tr|A5UNN0|A5UNN0_METS3 UPF0235 protein Msm_1603 OS=Methanobrevibacter smithii (strain ATCC 35061 / DSM 861 / OCM 144 / PS) OX=420247 GN=Msm_1603 PE=3 SV=1	19821300
A5UJG4	tr|A5UJG4|A5UJG4_METS3 Putative flagellar protein D/E OS=Methanobrevibacter smithii (strain ATCC 35061 / DSM 861 / OCM 144 / PS) OX=420247 GN=Msm_0137 PE=4 SV=1	22478400
A5ULI7	sp|A5ULI7|ARGC_METS3 N-acetyl-gamma-glutamyl-phosphate reductase OS=Methanobrevibacter smithii (strain ATCC 35061 / DSM 861 / OCM 144 / PS) OX=420247 GN=argC PE=3 SV=1	22464800
A5UMC3	tr|A5UMC3|A5UMC3_METS3 anthranilate synthase OS=Methanobrevibacter smithii (strain ATCC 35061 / DSM 861 / OCM 144 / PS) OX=420247 GN=Msm_1146 PE=3 SV=1	20413200
A5ULB8	tr|A5ULB8|A5ULB8_METS3 2-phosphoglycerate kinase OS=Methanobrevibacter smithii (strain ATCC 35061 / DSM 861 / OCM 144 / PS) OX=420247 GN=pgk2 PE=3 SV=1	22128100
A5UK54	tr|A5UK54|A5UK54_METS3 4-diphosphocytidyl-2-methyl-D-erithritol synthase, IspD OS=Methanobrevibacter smithii (strain ATCC 35061 / DSM 861 / OCM 144 / PS) OX=420247 GN=Msm_0377 PE=3 SV=1	22122300
A5UMP1	tr|A5UMP1|A5UMP1_METS3 ORC1-type DNA replication protein OS=Methanobrevibacter smithii (strain ATCC 35061 / DSM 861 / OCM 144 / PS) OX=420247 GN=Msm_1264 PE=3 SV=1	21914400
A5UJZ0	tr|A5UJZ0|A5UJZ0_METS3 [NiFe]-hydrogenase-3-type complex, small subunit/NADH:quinone oxidoreductase (Complex I), subunit PSST/NdhK/NuoB OS=Methanobrevibacter smithii (strain ATCC 35061 / DSM 861 / OCM 144 / PS) OX=420247 GN=Msm_0313 PE=4 SV=1	21820600
A5UMJ7	tr|A5UMJ7|A5UMJ7_METS3 Small nucleolar ribonucleoprotein, Sm-like family OS=Methanobrevibacter smithii (strain ATCC 35061 / DSM 861 / OCM 144 / PS) OX=420247 GN=Msm_1220 PE=4 SV=1	21772000
A5ULI4	tr|A5ULI4|A5ULI4_METS3 Antimicrobial peptide ABC transporter, ATPase component OS=Methanobrevibacter smithii (strain ATCC 35061 / DSM 861 / OCM 144 / PS) OX=420247 GN=Msm_0857 PE=4 SV=1	30338400
A5UKV8	sp|A5UKV8|TFE_METS3 Transcription factor E OS=Methanobrevibacter smithii (strain ATCC 35061 / DSM 861 / OCM 144 / PS) OX=420247 GN=tfe PE=3 SV=1	21673100
A5UNA3	tr|A5UNA3|A5UNA3_METS3 Delta-aminolevulinic acid dehydratase OS=Methanobrevibacter smithii (strain ATCC 35061 / DSM 861 / OCM 144 / PS) OX=420247 GN=Msm_1476 PE=3 SV=1	21671800
A5UJG2	tr|A5UJG2|A5UJG2_METS3 Coenzyme F420-reducing hydrogenase, beta subunit OS=Methanobrevibacter smithii (strain ATCC 35061 / DSM 861 / OCM 144 / PS) OX=420247 GN=Msm_0135 PE=4 SV=1	21623800
A5UKV2	sp|A5UKV2|SECE_METS3 Protein translocase subunit SecE OS=Methanobrevibacter smithii (strain ATCC 35061 / DSM 861 / OCM 144 / PS) OX=420247 GN=secE PE=3 SV=1	21490500
A5UMF6	sp|A5UMF6|AROE_METS3 Shikimate dehydrogenase (NADP(+)) OS=Methanobrevibacter smithii (strain ATCC 35061 / DSM 861 / OCM 144 / PS) OX=420247 GN=aroE PE=3 SV=1	21313800
A5UNH9	tr|A5UNH9|A5UNH9_METS3 DUF2004 domain-containing protein OS=Methanobrevibacter smithii (strain ATCC 35061 / DSM 861 / OCM 144 / PS) OX=420247 GN=Msm_1552 PE=4 SV=1	21286800
A5UNH6	tr|A5UNH6|A5UNH6_METS3 Phosphoribosylformylglycinamidine synthase subunit PurQ OS=Methanobrevibacter smithii (strain ATCC 35061 / DSM 861 / OCM 144 / PS) OX=420247 GN=purQ PE=3 SV=1	21156200
A5UMH0	tr|A5UMH0|A5UMH0_METS3 Single-stranded DNA-specific exonuclease, DHH family OS=Methanobrevibacter smithii (strain ATCC 35061 / DSM 861 / OCM 144 / PS) OX=420247 GN=Msm_1193 PE=4 SV=1	21118800
A5UN14	tr|A5UN14|A5UN14_METS3 Lysine--tRNA ligase OS=Methanobrevibacter smithii (strain ATCC 35061 / DSM 861 / OCM 144 / PS) OX=420247 GN=lysS PE=3 SV=1	21106600
A5UNG4	tr|A5UNG4|A5UNG4_METS3 Predicted acylneuraminate cytidylyltransferase, NeuS OS=Methanobrevibacter smithii (strain ATCC 35061 / DSM 861 / OCM 144 / PS) OX=420247 GN=Msm_1537 PE=4 SV=1	21041300
A5UMN2	tr|A5UMN2|A5UMN2_METS3 Transposase OS=Methanobrevibacter smithii (strain ATCC 35061 / DSM 861 / OCM 144 / PS) OX=420247 GN=Msm_1255 PE=4 SV=1	21007500
A5UMX0	tr|A5UMX0|A5UMX0_METS3 Molybdenum cofactor biosynthesis protein, MoeA OS=Methanobrevibacter smithii (strain ATCC 35061 / DSM 861 / OCM 144 / PS) OX=420247 GN=Msm_1343 PE=4 SV=1	20969100
A5ULG4	sp|A5ULG4|CBID_METS3 Cobalt-precorrin-5B C(1)-methyltransferase OS=Methanobrevibacter smithii (strain ATCC 35061 / DSM 861 / OCM 144 / PS) OX=420247 GN=cbiD PE=3 SV=1	20865100
A5UND1	tr|A5UND1|A5UND1_METS3 Uroporphyrinogen III synthase, HemD OS=Methanobrevibacter smithii (strain ATCC 35061 / DSM 861 / OCM 144 / PS) OX=420247 GN=Msm_1504 PE=4 SV=1	20554700
A5UJC3	tr|A5UJC3|A5UJC3_METS3 Tritrans,polycis-undecaprenyl-diphosphate synthase (geranylgeranyl-diphosphate specific) OS=Methanobrevibacter smithii (strain ATCC 35061 / DSM 861 / OCM 144 / PS) OX=420247 GN=uppS PE=3 SV=1	20521000
A5UK38	sp|A5UK38|CPS_METS3 Carbamoyl-phosphate synthase OS=Methanobrevibacter smithii (strain ATCC 35061 / DSM 861 / OCM 144 / PS) OX=420247 GN=Msm_0361 PE=1 SV=1	20496400
A5UK82	tr|A5UK82|A5UK82_METS3 Predicted metal-dependent DNase, TatD-related family OS=Methanobrevibacter smithii (strain ATCC 35061 / DSM 861 / OCM 144 / PS) OX=420247 GN=Msm_0405 PE=3 SV=1	19836400
A5ULS2	tr|A5ULS2|A5ULS2_METS3 Hydrogenase expression/formation protein, HypD OS=Methanobrevibacter smithii (strain ATCC 35061 / DSM 861 / OCM 144 / PS) OX=420247 GN=Msm_0945 PE=3 SV=1	19792700
A5UM38	tr|A5UM38|A5UM38_METS3 Energy-converting hydrogenase B, subunit P, EhbP OS=Methanobrevibacter smithii (strain ATCC 35061 / DSM 861 / OCM 144 / PS) OX=420247 GN=Msm_1061 PE=4 SV=1	19709400
A5UJE9	tr|A5UJE9|A5UJE9_METS3 DNA helicase OS=Methanobrevibacter smithii (strain ATCC 35061 / DSM 861 / OCM 144 / PS) OX=420247 GN=Msm_0122 PE=3 SV=1	19589800
A5UKU4	sp|A5UKU4|THII_METS3 Probable tRNA sulfurtransferase OS=Methanobrevibacter smithii (strain ATCC 35061 / DSM 861 / OCM 144 / PS) OX=420247 GN=thiI PE=3 SV=1	19581200
A5UL20	tr|A5UL20|A5UL20_METS3 ATPase involved in DNA repair, SbcC OS=Methanobrevibacter smithii (strain ATCC 35061 / DSM 861 / OCM 144 / PS) OX=420247 GN=Msm_0693 PE=4 SV=1	19452700
A5UMG4	tr|A5UMG4|A5UMG4_METS3 ERCC4-like helicase OS=Methanobrevibacter smithii (strain ATCC 35061 / DSM 861 / OCM 144 / PS) OX=420247 GN=Msm_1187 PE=4 SV=1	16644000
A5UNB8	tr|A5UNB8|A5UNB8_METS3 Formylmethanofuran dehydrogenase subunit E, metal-binding OS=Methanobrevibacter smithii (strain ATCC 35061 / DSM 861 / OCM 144 / PS) OX=420247 GN=Msm_1491 PE=4 SV=1	19311222
A5UKY4	sp|A5UKY4|APGM_METS3 2,3-bisphosphoglycerate-independent phosphoglycerate mutase OS=Methanobrevibacter smithii (strain ATCC 35061 / DSM 861 / OCM 144 / PS) OX=420247 GN=apgM PE=3 SV=1	19200500
A5UKX9	tr|A5UKX9|A5UKX9_METS3 Pyruvate formate-lyase activating enzyme, PflA OS=Methanobrevibacter smithii (strain ATCC 35061 / DSM 861 / OCM 144 / PS) OX=420247 GN=Msm_0652 PE=4 SV=1	19178500
A5UK79	sp|A5UK79|DCDB_METS3 dCTP deaminase, dUMP-forming OS=Methanobrevibacter smithii (strain ATCC 35061 / DSM 861 / OCM 144 / PS) OX=420247 GN=dcd PE=3 SV=1	18983100
A5UKE4	tr|A5UKE4|A5UKE4_METS3 Lactaldehyde dehydrogenase OS=Methanobrevibacter smithii (strain ATCC 35061 / DSM 861 / OCM 144 / PS) OX=420247 GN=Msm_0467 PE=3 SV=1	18560000
A5UKG8	tr|A5UKG8|A5UKG8_METS3 Nicotinate-nucleotide pyrophosphorylase [carboxylating] OS=Methanobrevibacter smithii (strain ATCC 35061 / DSM 861 / OCM 144 / PS) OX=420247 GN=Msm_0491 PE=3 SV=1	18496100
A5UNM6	tr|A5UNM6|A5UNM6_METS3 SAM-dependent methyltransferase OS=Methanobrevibacter smithii (strain ATCC 35061 / DSM 861 / OCM 144 / PS) OX=420247 GN=Msm_1599 PE=4 SV=1	18432300
A5UKK1	tr|A5UKK1|A5UKK1_METS3 DNA-binding protein MutS2 OS=Methanobrevibacter smithii (strain ATCC 35061 / DSM 861 / OCM 144 / PS) OX=420247 GN=mutS2 PE=3 SV=1	18304400
A5UM84	tr|A5UM84|A5UM84_METS3 Predicted transcriptional regulator OS=Methanobrevibacter smithii (strain ATCC 35061 / DSM 861 / OCM 144 / PS) OX=420247 GN=Msm_1107 PE=4 SV=1	18188600
A5UML6	tr|A5UML6|A5UML6_METS3 Predicted DNA-binding protein OS=Methanobrevibacter smithii (strain ATCC 35061 / DSM 861 / OCM 144 / PS) OX=420247 GN=Msm_1239 PE=4 SV=1	18067100
A5UMP8	tr|A5UMP8|A5UMP8_METS3 DNA polymerase II small subunit OS=Methanobrevibacter smithii (strain ATCC 35061 / DSM 861 / OCM 144 / PS) OX=420247 GN=polB PE=3 SV=1	17930100
A5ULG3	tr|A5ULG3|A5ULG3_METS3 Glycosyltransferase, GT1 family OS=Methanobrevibacter smithii (strain ATCC 35061 / DSM 861 / OCM 144 / PS) OX=420247 GN=Msm_0836 PE=4 SV=1	17760200
A5UNZ2	tr|A5UNZ2|A5UNZ2_METS3 Magnesium chelatase subunit OS=Methanobrevibacter smithii (strain ATCC 35061 / DSM 861 / OCM 144 / PS) OX=420247 GN=Msm_1715 PE=4 SV=1	17762000
A5UKX8	tr|A5UKX8|A5UKX8_METS3 O-linked GlcNAc transferase OS=Methanobrevibacter smithii (strain ATCC 35061 / DSM 861 / OCM 144 / PS) OX=420247 GN=Msm_0651 PE=4 SV=1	17776200
A5ULV8	tr|A5ULV8|A5ULV8_METS3 DUF2088 domain-containing protein OS=Methanobrevibacter smithii (strain ATCC 35061 / DSM 861 / OCM 144 / PS) OX=420247 GN=Msm_0981 PE=4 SV=1	17715400
A5ULD1	tr|A5ULD1|A5ULD1_METS3 Putative methylthioribose-1-phosphate isomerase OS=Methanobrevibacter smithii (strain ATCC 35061 / DSM 861 / OCM 144 / PS) OX=420247 GN=Msm_0804 PE=3 SV=1	17597000
A5ULJ4	tr|A5ULJ4|A5ULJ4_METS3 Protein Msm_0867 OS=Methanobrevibacter smithii (strain ATCC 35061 / DSM 861 / OCM 144 / PS) OX=420247 GN=Msm_0867 PE=3 SV=1	17486400
A5UJW5	sp|A5UJW5|COFC_METS3 2-phospho-L-lactate guanylyltransferase OS=Methanobrevibacter smithii (strain ATCC 35061 / DSM 861 / OCM 144 / PS) OX=420247 GN=cofC PE=3 SV=1	17358200
A5UMG8	tr|A5UMG8|A5UMG8_METS3 Cell wall biosynthesis protein, MurD-like peptide ligase family OS=Methanobrevibacter smithii (strain ATCC 35061 / DSM 861 / OCM 144 / PS) OX=420247 GN=Msm_1191 PE=4 SV=1	17263400
A5ULZ9	tr|A5ULZ9|A5ULZ9_METS3 Transcriptional regulator OS=Methanobrevibacter smithii (strain ATCC 35061 / DSM 861 / OCM 144 / PS) OX=420247 GN=Msm_1022 PE=4 SV=1	17260100
A5UK60	tr|A5UK60|A5UK60_METS3 Predicted phosphohydrolase, calcineurin-like superfamily OS=Methanobrevibacter smithii (strain ATCC 35061 / DSM 861 / OCM 144 / PS) OX=420247 GN=Msm_0383 PE=4 SV=1	17242100
A5UKR9	tr|A5UKR9|A5UKR9_METS3 LytR_cpsA_psr domain-containing protein OS=Methanobrevibacter smithii (strain ATCC 35061 / DSM 861 / OCM 144 / PS) OX=420247 GN=Msm_0592 PE=4 SV=1	17212800
A5UKW8	tr|A5UKW8|A5UKW8_METS3 Prephenate dehydrogenase (NADP+) OS=Methanobrevibacter smithii (strain ATCC 35061 / DSM 861 / OCM 144 / PS) OX=420247 GN=Msm_0641 PE=4 SV=1	17099800
A5ULP9	tr|A5ULP9|A5ULP9_METS3 S-adenosyl-L-methionine-dependent tRNA 4-demethylwyosine synthase OS=Methanobrevibacter smithii (strain ATCC 35061 / DSM 861 / OCM 144 / PS) OX=420247 GN=taw1 PE=3 SV=1	17039900
A5UNI5	tr|A5UNI5|A5UNI5_METS3 SAM-dependent methyltransferase, UbiE family OS=Methanobrevibacter smithii (strain ATCC 35061 / DSM 861 / OCM 144 / PS) OX=420247 GN=Msm_1558 PE=4 SV=1	17001700
A5UL52	sp|A5UL52|FEN_METS3 Flap endonuclease 1 OS=Methanobrevibacter smithii (strain ATCC 35061 / DSM 861 / OCM 144 / PS) OX=420247 GN=fen PE=3 SV=1	16588400
A5ULC9	tr|A5ULC9|A5ULC9_METS3 Methyltransferase OS=Methanobrevibacter smithii (strain ATCC 35061 / DSM 861 / OCM 144 / PS) OX=420247 GN=Msm_0802 PE=4 SV=1	16921500
A5UMD7	tr|A5UMD7|A5UMD7_METS3 Nitrogenase molybdenum-iron protein, NifD OS=Methanobrevibacter smithii (strain ATCC 35061 / DSM 861 / OCM 144 / PS) OX=420247 GN=Msm_1160 PE=4 SV=1	16748000
A5UJE5	tr|A5UJE5|A5UJE5_METS3 Cell wall biosynthesis protein, MurD-like peptide ligase family OS=Methanobrevibacter smithii (strain ATCC 35061 / DSM 861 / OCM 144 / PS) OX=420247 GN=Msm_0118 PE=4 SV=1	16771100
A5ULH5	tr|A5ULH5|A5ULH5_METS3 Beta-ribofuranosylaminobenzene 5-phosphate synthase OS=Methanobrevibacter smithii (strain ATCC 35061 / DSM 861 / OCM 144 / PS) OX=420247 GN=Msm_0848 PE=3 SV=1	16657700
A5UNQ3	tr|A5UNQ3|A5UNQ3_METS3 Predicted fumarate reductase OS=Methanobrevibacter smithii (strain ATCC 35061 / DSM 861 / OCM 144 / PS) OX=420247 GN=Msm_1626 PE=4 SV=1	16564100
A5UKC5	tr|A5UKC5|A5UKC5_METS3 Peptidase OS=Methanobrevibacter smithii (strain ATCC 35061 / DSM 861 / OCM 144 / PS) OX=420247 GN=Msm_0448 PE=4 SV=1	16558600
A5UKW2	tr|A5UKW2|A5UKW2_METS3 Predicted regulator of amino acid metabolism OS=Methanobrevibacter smithii (strain ATCC 35061 / DSM 861 / OCM 144 / PS) OX=420247 GN=Msm_0635 PE=4 SV=1	16555200
A5UNM5	tr|A5UNM5|A5UNM5_METS3 SAM-dependent methyltransferase OS=Methanobrevibacter smithii (strain ATCC 35061 / DSM 861 / OCM 144 / PS) OX=420247 GN=Msm_1598 PE=4 SV=1	16411000
A5UP83	tr|A5UP83|A5UP83_METS3 Zinc_ribbon_2 domain-containing protein OS=Methanobrevibacter smithii (strain ATCC 35061 / DSM 861 / OCM 144 / PS) OX=420247 GN=Msm_0006 PE=4 SV=1	15974800
A5UKX2	sp|A5UKX2|DNLI_METS3 DNA ligase OS=Methanobrevibacter smithii (strain ATCC 35061 / DSM 861 / OCM 144 / PS) OX=420247 GN=lig PE=3 SV=1	15914100
A5UJB6	tr|A5UJB6|A5UJB6_METS3 Pyrroline-5-carboxylate reductase (NADP oxidoreductase, coenzyme F420-dependent), ProC OS=Methanobrevibacter smithii (strain ATCC 35061 / DSM 861 / OCM 144 / PS) OX=420247 GN=Msm_0089 PE=3 SV=1	15904400
A5UJT0	tr|A5UJT0|A5UJT0_METS3 2TM domain-containing protein OS=Methanobrevibacter smithii (strain ATCC 35061 / DSM 861 / OCM 144 / PS) OX=420247 GN=Msm_0253 PE=4 SV=1	68040100
A5UJW3	sp|A5UJW3|G1PDH_METS3 Glycerol-1-phosphate dehydrogenase [NAD(P)+] OS=Methanobrevibacter smithii (strain ATCC 35061 / DSM 861 / OCM 144 / PS) OX=420247 GN=egsA PE=3 SV=1	15850900
A5UJW4	sp|A5UJW4|SYP_METS3 Proline--tRNA ligase OS=Methanobrevibacter smithii (strain ATCC 35061 / DSM 861 / OCM 144 / PS) OX=420247 GN=proS PE=3 SV=1	15829400
A5UKH7	tr|A5UKH7|A5UKH7_METS3 N-carbamoyl-D-amino acid amidohydrolase OS=Methanobrevibacter smithii (strain ATCC 35061 / DSM 861 / OCM 144 / PS) OX=420247 GN=Msm_0500 PE=4 SV=1	15719900
A5UJY8	tr|A5UJY8|A5UJY8_METS3 Polyferredoxin, iron-sulfur binding OS=Methanobrevibacter smithii (strain ATCC 35061 / DSM 861 / OCM 144 / PS) OX=420247 GN=Msm_0311 PE=4 SV=1	14452700
A5UMZ3	tr|A5UMZ3|A5UMZ3_METS3 Lactoylglutathione lyase, LglU OS=Methanobrevibacter smithii (strain ATCC 35061 / DSM 861 / OCM 144 / PS) OX=420247 GN=Msm_1366 PE=4 SV=1	15574000
A5UMU3	tr|A5UMU3|A5UMU3_METS3 Glycosyltransferase, GT2 family OS=Methanobrevibacter smithii (strain ATCC 35061 / DSM 861 / OCM 144 / PS) OX=420247 GN=Msm_1316 PE=4 SV=1	15559400
A5UMB5	tr|A5UMB5|A5UMB5_METS3 Lipid II isoglutaminyl synthase (glutamine-hydrolyzing) subunit GatD OS=Methanobrevibacter smithii (strain ATCC 35061 / DSM 861 / OCM 144 / PS) OX=420247 GN=gatD PE=3 SV=1	15522100
A5UKU6	sp|A5UKU6|SYA_METS3 Alanine--tRNA ligase OS=Methanobrevibacter smithii (strain ATCC 35061 / DSM 861 / OCM 144 / PS) OX=420247 GN=alaS PE=3 SV=1	15437800
A5UNC9	tr|A5UNC9|A5UNC9_METS3 UDP-galactopyranose mutase OS=Methanobrevibacter smithii (strain ATCC 35061 / DSM 861 / OCM 144 / PS) OX=420247 GN=Msm_1502 PE=4 SV=1	15421600
A5ULK0	tr|A5ULK0|A5ULK0_METS3 DUF447 family protein OS=Methanobrevibacter smithii (strain ATCC 35061 / DSM 861 / OCM 144 / PS) OX=420247 GN=Msm_0873 PE=4 SV=1	15386800
A5UMI8	tr|A5UMI8|A5UMI8_METS3 Putative phosphoserine phosphatase OS=Methanobrevibacter smithii (strain ATCC 35061 / DSM 861 / OCM 144 / PS) OX=420247 GN=Msm_1211 PE=4 SV=1	15276730
A5UMD3	tr|A5UMD3|A5UMD3_METS3 Probable tRNA pseudouridine synthase D OS=Methanobrevibacter smithii (strain ATCC 35061 / DSM 861 / OCM 144 / PS) OX=420247 GN=truD PE=3 SV=1	15264800
A5UL39	tr|A5UL39|A5UL39_METS3 bPH_1 domain-containing protein OS=Methanobrevibacter smithii (strain ATCC 35061 / DSM 861 / OCM 144 / PS) OX=420247 GN=Msm_0712 PE=4 SV=1	75983800
A5UJM9	sp|A5UJM9|IF2P_METS3 Probable translation initiation factor IF-2 OS=Methanobrevibacter smithii (strain ATCC 35061 / DSM 861 / OCM 144 / PS) OX=420247 GN=infB PE=3 SV=1	15150800
A5UK58	tr|A5UK58|A5UK58_METS3 Guanylate cyclase domain-containing protein OS=Methanobrevibacter smithii (strain ATCC 35061 / DSM 861 / OCM 144 / PS) OX=420247 GN=Msm_0381 PE=4 SV=1	15145700
A5UJJ6	tr|A5UJJ6|A5UJJ6_METS3 Predicted CRISPR-associated protein OS=Methanobrevibacter smithii (strain ATCC 35061 / DSM 861 / OCM 144 / PS) OX=420247 GN=Msm_0169 PE=4 SV=1	15049300
A5UM22	tr|A5UM22|A5UM22_METS3 Possible glycosyltransferase OS=Methanobrevibacter smithii (strain ATCC 35061 / DSM 861 / OCM 144 / PS) OX=420247 GN=Msm_1045 PE=4 SV=1	15043200
A5UM40	tr|A5UM40|A5UM40_METS3 Energy-converting hydrogenase B, subunit N, EhbN OS=Methanobrevibacter smithii (strain ATCC 35061 / DSM 861 / OCM 144 / PS) OX=420247 GN=Msm_1063 PE=4 SV=1	14949500
A5UNM7	tr|A5UNM7|A5UNM7_METS3 Putative acetyltransferase, trimeric LpxA-like family OS=Methanobrevibacter smithii (strain ATCC 35061 / DSM 861 / OCM 144 / PS) OX=420247 GN=Msm_1600 PE=4 SV=1	14943700
A5UJY7	tr|A5UJY7|A5UJY7_METS3 Polyferredoxin, iron-sulfur binding OS=Methanobrevibacter smithii (strain ATCC 35061 / DSM 861 / OCM 144 / PS) OX=420247 GN=Msm_0310 PE=4 SV=1	14866100
A5UN22	tr|A5UN22|A5UN22_METS3 Iron(III) ABC transporter, ATPase component OS=Methanobrevibacter smithii (strain ATCC 35061 / DSM 861 / OCM 144 / PS) OX=420247 GN=Msm_1395 PE=4 SV=1	14749600
A5ULC4	tr|A5ULC4|A5ULC4_METS3 Archaeosine tRNA-ribosyltransferase OS=Methanobrevibacter smithii (strain ATCC 35061 / DSM 861 / OCM 144 / PS) OX=420247 GN=Msm_0797 PE=4 SV=1	14736500
A5UJC9	tr|A5UJC9|A5UJC9_METS3 Cobalamin-independent methionine synthase, MetE OS=Methanobrevibacter smithii (strain ATCC 35061 / DSM 861 / OCM 144 / PS) OX=420247 GN=Msm_0102 PE=4 SV=1	14678300
A5UNR3	tr|A5UNR3|A5UNR3_METS3 ProFAR isomerase-related protein OS=Methanobrevibacter smithii (strain ATCC 35061 / DSM 861 / OCM 144 / PS) OX=420247 GN=Msm_1636 PE=3 SV=1	14584600
A5UL38	sp|A5UL38|RNP4_METS3 Ribonuclease P protein component 4 OS=Methanobrevibacter smithii (strain ATCC 35061 / DSM 861 / OCM 144 / PS) OX=420247 GN=rnp4 PE=3 SV=1	17179800
A5ULF5	tr|A5ULF5|A5ULF5_METS3 Possible glycosyltransferase OS=Methanobrevibacter smithii (strain ATCC 35061 / DSM 861 / OCM 144 / PS) OX=420247 GN=Msm_0828 PE=4 SV=1	14512300
A5UN75	tr|A5UN75|A5UN75_METS3 SAM-dependent methyltransferase OS=Methanobrevibacter smithii (strain ATCC 35061 / DSM 861 / OCM 144 / PS) OX=420247 GN=Msm_1448 PE=4 SV=1	14418400
A5UK70	tr|A5UK70|A5UK70_METS3 Fumarate reductase, iron-sulfur protein OS=Methanobrevibacter smithii (strain ATCC 35061 / DSM 861 / OCM 144 / PS) OX=420247 GN=Msm_0393 PE=4 SV=1	14383000
A5ULI0	tr|A5ULI0|A5ULI0_METS3 UDP-N-acetylglucosamine 2-epimerase, WecB OS=Methanobrevibacter smithii (strain ATCC 35061 / DSM 861 / OCM 144 / PS) OX=420247 GN=Msm_0853 PE=4 SV=1	14320700
A5UJJ8	tr|A5UJJ8|A5UJJ8_METS3 Conserved hypothetical membrane protein Msm_0171 OS=Methanobrevibacter smithii (strain ATCC 35061 / DSM 861 / OCM 144 / PS) OX=420247 GN=Msm_0171 PE=4 SV=1	14253900
A5UJI0	tr|A5UJI0|A5UJI0_METS3 phosphoglycerate mutase (2,3-diphosphoglycerate-independent) OS=Methanobrevibacter smithii (strain ATCC 35061 / DSM 861 / OCM 144 / PS) OX=420247 GN=Msm_0153 PE=3 SV=1	14169900
A5UJZ1	tr|A5UJZ1|A5UJZ1_METS3 NiFe hydrogenase OS=Methanobrevibacter smithii (strain ATCC 35061 / DSM 861 / OCM 144 / PS) OX=420247 GN=Msm_0314 PE=4 SV=1	14169200
A5UJW2	sp|A5UJW2|Y285_METS3 UPF0179 protein Msm_0285 OS=Methanobrevibacter smithii (strain ATCC 35061 / DSM 861 / OCM 144 / PS) OX=420247 GN=Msm_0285 PE=3 SV=1	14159500
A5UNJ2	tr|A5UNJ2|A5UNJ2_METS3 Probable cobyric acid synthase OS=Methanobrevibacter smithii (strain ATCC 35061 / DSM 861 / OCM 144 / PS) OX=420247 GN=cobQ PE=3 SV=1	14150700
A5UJR4	tr|A5UJR4|A5UJR4_METS3 Flavin prenyltransferase UbiX OS=Methanobrevibacter smithii (strain ATCC 35061 / DSM 861 / OCM 144 / PS) OX=420247 GN=ubiX PE=3 SV=1	14135000
A5UMS2	tr|A5UMS2|A5UMS2_METS3 Predicted DNA-binding protein OS=Methanobrevibacter smithii (strain ATCC 35061 / DSM 861 / OCM 144 / PS) OX=420247 GN=Msm_1295 PE=4 SV=1	14076970
A5UKA3	tr|A5UKA3|A5UKA3_METS3 Demethylmenaquinone methyltransferase OS=Methanobrevibacter smithii (strain ATCC 35061 / DSM 861 / OCM 144 / PS) OX=420247 GN=Msm_0426 PE=4 SV=1	14055300
A5UNE0	tr|A5UNE0|A5UNE0_METS3 Aspartate aminotransferase OS=Methanobrevibacter smithii (strain ATCC 35061 / DSM 861 / OCM 144 / PS) OX=420247 GN=Msm_1513 PE=3 SV=1	13951100
A5UMG9	tr|A5UMG9|A5UMG9_METS3 AcnX domain-containing protein OS=Methanobrevibacter smithii (strain ATCC 35061 / DSM 861 / OCM 144 / PS) OX=420247 GN=Msm_1192 PE=4 SV=1	13941400
A5UL44	tr|A5UL44|A5UL44_METS3 DNA topoisomerase 1 OS=Methanobrevibacter smithii (strain ATCC 35061 / DSM 861 / OCM 144 / PS) OX=420247 GN=topA PE=3 SV=1	13719100
A5UN44	tr|A5UN44|A5UN44_METS3 Ribonuclease R winged-helix domain protein OS=Methanobrevibacter smithii (strain ATCC 35061 / DSM 861 / OCM 144 / PS) OX=420247 GN=Msm_1417 PE=4 SV=1	13701000
A5UMT0	tr|A5UMT0|A5UMT0_METS3 UDP-N-acetyl-D-mannosamine dehydrogenase OS=Methanobrevibacter smithii (strain ATCC 35061 / DSM 861 / OCM 144 / PS) OX=420247 GN=Msm_1303 PE=3 SV=1	13673300
A5UMA6	tr|A5UMA6|A5UMA6_METS3 TIGR00375 family protein OS=Methanobrevibacter smithii (strain ATCC 35061 / DSM 861 / OCM 144 / PS) OX=420247 GN=Msm_1129 PE=4 SV=1	13525100
A5UKA0	tr|A5UKA0|A5UKA0_METS3 Glycosyltransferase OS=Methanobrevibacter smithii (strain ATCC 35061 / DSM 861 / OCM 144 / PS) OX=420247 GN=Msm_0423 PE=4 SV=1	13430100
A5UMC2	tr|A5UMC2|A5UMC2_METS3 Anthranilate/para-aminobenzoate synthase component II, TrpG OS=Methanobrevibacter smithii (strain ATCC 35061 / DSM 861 / OCM 144 / PS) OX=420247 GN=Msm_1145 PE=4 SV=1	13371700
A5UJA0	tr|A5UJA0|A5UJA0_METS3 DNA primase large subunit PriL OS=Methanobrevibacter smithii (strain ATCC 35061 / DSM 861 / OCM 144 / PS) OX=420247 GN=priL PE=3 SV=1	13231400
A5UK50	tr|A5UK50|A5UK50_METS3 Isocitrate/isopropylmalate dehydrogenase, LeuB OS=Methanobrevibacter smithii (strain ATCC 35061 / DSM 861 / OCM 144 / PS) OX=420247 GN=Msm_0373 PE=3 SV=1	13197600
A5UL94	tr|A5UL94|A5UL94_METS3 Selenocysteine synthase, SelA OS=Methanobrevibacter smithii (strain ATCC 35061 / DSM 861 / OCM 144 / PS) OX=420247 GN=Msm_0767 PE=4 SV=1	13126500
A5UP55	tr|A5UP55|A5UP55_METS3 Chemotaxis protein OS=Methanobrevibacter smithii (strain ATCC 35061 / DSM 861 / OCM 144 / PS) OX=420247 GN=Msm_1778 PE=4 SV=1	12961100
A5UKY3	sp|A5UKY3|GLMM_METS3 Probable phosphoglucosamine mutase OS=Methanobrevibacter smithii (strain ATCC 35061 / DSM 861 / OCM 144 / PS) OX=420247 GN=glmM PE=3 SV=2	12889600
A5UM03	tr|A5UM03|A5UM03_METS3 Hemolysin-related protein, transporter-associated family, TlyC OS=Methanobrevibacter smithii (strain ATCC 35061 / DSM 861 / OCM 144 / PS) OX=420247 GN=Msm_1026 PE=4 SV=1	12887500
A5ULK6	tr|A5ULK6|A5ULK6_METS3 NAD kinase OS=Methanobrevibacter smithii (strain ATCC 35061 / DSM 861 / OCM 144 / PS) OX=420247 GN=nadK PE=3 SV=1	12794400
A5UNQ9	tr|A5UNQ9|A5UNQ9_METS3 Probable Brix domain-containing ribosomal biogenesis protein OS=Methanobrevibacter smithii (strain ATCC 35061 / DSM 861 / OCM 144 / PS) OX=420247 GN=Msm_1632 PE=3 SV=1	12710700
A5ULW4	sp|A5ULW4|MFNA_METS3 Probable L-tyrosine/L-aspartate decarboxylase OS=Methanobrevibacter smithii (strain ATCC 35061 / DSM 861 / OCM 144 / PS) OX=420247 GN=mfnA PE=3 SV=1	12649500
A5UM24	tr|A5UM24|A5UM24_METS3 Fibrillarin-like rRNA/tRNA 2-O-methyltransferase OS=Methanobrevibacter smithii (strain ATCC 35061 / DSM 861 / OCM 144 / PS) OX=420247 GN=flpA PE=3 SV=1	12520800
A5UKQ4	tr|A5UKQ4|A5UKQ4_METS3 Predicted dinucleotide-utilizing enzyme, ThiF/HesA family OS=Methanobrevibacter smithii (strain ATCC 35061 / DSM 861 / OCM 144 / PS) OX=420247 GN=Msm_0577 PE=4 SV=1	12511800
A5ULD5	tr|A5ULD5|A5ULD5_METS3 FeMo cofactor biosynthesis protein NifB OS=Methanobrevibacter smithii (strain ATCC 35061 / DSM 861 / OCM 144 / PS) OX=420247 GN=Msm_0808 PE=3 SV=1	12346900
A5UKY7	tr|A5UKY7|A5UKY7_METS3 LemA protein OS=Methanobrevibacter smithii (strain ATCC 35061 / DSM 861 / OCM 144 / PS) OX=420247 GN=Msm_0660 PE=3 SV=1	12244900
A5UN34	tr|A5UN34|A5UN34_METS3 Molybdopterin-guanine dinucleotide biosynthesis protein B, MobB OS=Methanobrevibacter smithii (strain ATCC 35061 / DSM 861 / OCM 144 / PS) OX=420247 GN=Msm_1407 PE=4 SV=1	12205900
A5UKH6	tr|A5UKH6|A5UKH6_METS3 Zinc ribbon domain-containing protein OS=Methanobrevibacter smithii (strain ATCC 35061 / DSM 861 / OCM 144 / PS) OX=420247 GN=Msm_0499 PE=4 SV=1	12146500
A5UL41	tr|A5UL41|A5UL41_METS3 Predicted GTPase OS=Methanobrevibacter smithii (strain ATCC 35061 / DSM 861 / OCM 144 / PS) OX=420247 GN=Msm_0714 PE=4 SV=1	12050770
A5UJ60	tr|A5UJ60|A5UJ60_METS3 2-dehydropantoate 2-reductase OS=Methanobrevibacter smithii (strain ATCC 35061 / DSM 861 / OCM 144 / PS) OX=420247 GN=Msm_0033 PE=3 SV=1	12040700
A5UM37	tr|A5UM37|A5UM37_METS3 Energy-converting hydrogenase B, subunit Q, EhbQ OS=Methanobrevibacter smithii (strain ATCC 35061 / DSM 861 / OCM 144 / PS) OX=420247 GN=Msm_1060 PE=4 SV=1	12004200
A5UP70	tr|A5UP70|A5UP70_METS3 HIRAN domain-containing protein OS=Methanobrevibacter smithii (strain ATCC 35061 / DSM 861 / OCM 144 / PS) OX=420247 GN=Msm_1793 PE=4 SV=1	11961090
A5UNX2	tr|A5UNX2|A5UNX2_METS3 UvrABC system protein C OS=Methanobrevibacter smithii (strain ATCC 35061 / DSM 861 / OCM 144 / PS) OX=420247 GN=uvrC PE=3 SV=1	11863700
A5UNI2	tr|A5UNI2|A5UNI2_METS3 SAM-dependent methyltransferase OS=Methanobrevibacter smithii (strain ATCC 35061 / DSM 861 / OCM 144 / PS) OX=420247 GN=Msm_1555 PE=4 SV=1	14920600
A5UJK1	tr|A5UJK1|A5UJK1_METS3 O-acetylhomoserine sulfhydrylase (PLP-dependent), MET17 OS=Methanobrevibacter smithii (strain ATCC 35061 / DSM 861 / OCM 144 / PS) OX=420247 GN=Msm_0174 PE=3 SV=1	11801100
A5ULR4	tr|A5ULR4|A5ULR4_METS3 HD superfamily hydrolase OS=Methanobrevibacter smithii (strain ATCC 35061 / DSM 861 / OCM 144 / PS) OX=420247 GN=Msm_0937 PE=4 SV=1	11672800
A5UKP7	tr|A5UKP7|A5UKP7_METS3 DUF2232 domain-containing protein OS=Methanobrevibacter smithii (strain ATCC 35061 / DSM 861 / OCM 144 / PS) OX=420247 GN=Msm_0570 PE=4 SV=1	11639000
A5UMF9	sp|A5UMF9|HIS3_METS3 Phosphoribosyl-AMP cyclohydrolase OS=Methanobrevibacter smithii (strain ATCC 35061 / DSM 861 / OCM 144 / PS) OX=420247 GN=hisI PE=3 SV=1	11528500
A5UJD1	tr|A5UJD1|A5UJD1_METS3 DUF1890 domain-containing protein OS=Methanobrevibacter smithii (strain ATCC 35061 / DSM 861 / OCM 144 / PS) OX=420247 GN=Msm_0104 PE=4 SV=1	11447500
A5ULE2	tr|A5ULE2|A5ULE2_METS3 DUF2117 domain-containing protein OS=Methanobrevibacter smithii (strain ATCC 35061 / DSM 861 / OCM 144 / PS) OX=420247 GN=Msm_0815 PE=4 SV=1	11425420
A5ULK8	tr|A5ULK8|A5ULK8_METS3 Probable porphobilinogen deaminase OS=Methanobrevibacter smithii (strain ATCC 35061 / DSM 861 / OCM 144 / PS) OX=420247 GN=Msm_0881 PE=3 SV=1	11412500
A5ULG6	tr|A5ULG6|A5ULG6_METS3 ATP-dependent DNA helicase Hel308 OS=Methanobrevibacter smithii (strain ATCC 35061 / DSM 861 / OCM 144 / PS) OX=420247 GN=hel308 PE=3 SV=1	11346000
A5UNX4	tr|A5UNX4|A5UNX4_METS3 MafI family immunity protein OS=Methanobrevibacter smithii (strain ATCC 35061 / DSM 861 / OCM 144 / PS) OX=420247 GN=Msm_1697 PE=4 SV=1	32755200
A5UJA3	tr|A5UJA3|A5UJA3_METS3 INTEIN_C_TER domain-containing protein OS=Methanobrevibacter smithii (strain ATCC 35061 / DSM 861 / OCM 144 / PS) OX=420247 GN=Msm_0076 PE=4 SV=1	11275500
A5UMQ0	tr|A5UMQ0|A5UMQ0_METS3 Cobalt precorrin-3B C17-methyltransferase, CbiH OS=Methanobrevibacter smithii (strain ATCC 35061 / DSM 861 / OCM 144 / PS) OX=420247 GN=Msm_1273 PE=4 SV=1	11155300
A5UMF5	tr|A5UMF5|A5UMF5_METS3 Putative ATPase implicated in cell cycle control OS=Methanobrevibacter smithii (strain ATCC 35061 / DSM 861 / OCM 144 / PS) OX=420247 GN=Msm_1178 PE=4 SV=1	11122400
A5UJY4	tr|A5UJY4|A5UJY4_METS3 Sugar kinase (Ribokinase/pfkB superfamily) OS=Methanobrevibacter smithii (strain ATCC 35061 / DSM 861 / OCM 144 / PS) OX=420247 GN=Msm_0307 PE=3 SV=1	11094400
A5UNQ0	tr|A5UNQ0|A5UNQ0_METS3 Glycosyltransferase/dolichyl-phosphate mannose synthase, GT2 family OS=Methanobrevibacter smithii (strain ATCC 35061 / DSM 861 / OCM 144 / PS) OX=420247 GN=Msm_1623 PE=4 SV=1	11040700
A5UJ63	tr|A5UJ63|A5UJ63_METS3 Tetratricopeptide repeat protein OS=Methanobrevibacter smithii (strain ATCC 35061 / DSM 861 / OCM 144 / PS) OX=420247 GN=Msm_0036 PE=4 SV=1	11023400
A5ULC5	tr|A5ULC5|A5ULC5_METS3 Lipoprotein OS=Methanobrevibacter smithii (strain ATCC 35061 / DSM 861 / OCM 144 / PS) OX=420247 GN=Msm_0798 PE=4 SV=1	13111800
A5UM20	tr|A5UM20|A5UM20_METS3 Dihydroorotate dehydrogenase electron transfer subunit, PyrK OS=Methanobrevibacter smithii (strain ATCC 35061 / DSM 861 / OCM 144 / PS) OX=420247 GN=Msm_1043 PE=4 SV=1	10934800
A5UMR9	tr|A5UMR9|A5UMR9_METS3 Transcriptional accessory protein, S1 RNA binding family, Tex OS=Methanobrevibacter smithii (strain ATCC 35061 / DSM 861 / OCM 144 / PS) OX=420247 GN=Msm_1292 PE=4 SV=1	10872100
A5UKI9	tr|A5UKI9|A5UKI9_METS3 NMD3-related protein (Nonsense mediated mRNA decay) OS=Methanobrevibacter smithii (strain ATCC 35061 / DSM 861 / OCM 144 / PS) OX=420247 GN=Msm_0512 PE=4 SV=1	10837900
A5UP13	tr|A5UP13|A5UP13_METS3 Permease, xanthine/uracil/vitamin C permease family OS=Methanobrevibacter smithii (strain ATCC 35061 / DSM 861 / OCM 144 / PS) OX=420247 GN=Msm_1736 PE=3 SV=1	10765100
A5UKZ7	tr|A5UKZ7|A5UKZ7_METS3 Zn_ribbon_2 domain-containing protein OS=Methanobrevibacter smithii (strain ATCC 35061 / DSM 861 / OCM 144 / PS) OX=420247 GN=Msm_0670 PE=4 SV=1	10716300
A5UJK0	tr|A5UJK0|A5UJK0_METS3 Adhesin-like protein OS=Methanobrevibacter smithii (strain ATCC 35061 / DSM 861 / OCM 144 / PS) OX=420247 GN=Msm_0173 PE=4 SV=1	10655200
A5UL31	sp|A5UL31|IF6_METS3 Translation initiation factor 6 OS=Methanobrevibacter smithii (strain ATCC 35061 / DSM 861 / OCM 144 / PS) OX=420247 GN=eif6 PE=3 SV=1	10583700
A5ULD9	tr|A5ULD9|A5ULD9_METS3 Methanogenesis marker 6 protein OS=Methanobrevibacter smithii (strain ATCC 35061 / DSM 861 / OCM 144 / PS) OX=420247 GN=Msm_0812 PE=4 SV=1	10555000
A5UMY0	tr|A5UMY0|A5UMY0_METS3 Putative topoisomerase IV, subunit A OS=Methanobrevibacter smithii (strain ATCC 35061 / DSM 861 / OCM 144 / PS) OX=420247 GN=Msm_1353 PE=4 SV=1	10501500
A5UJQ1	tr|A5UJQ1|A5UJQ1_METS3 Conserved protein OS=Methanobrevibacter smithii (strain ATCC 35061 / DSM 861 / OCM 144 / PS) OX=420247 GN=Msm_0224 PE=4 SV=1	10498800
A5UMB6	tr|A5UMB6|A5UMB6_METS3 Lipid II isoglutaminyl synthase (glutamine-hydrolyzing) subunit MurT OS=Methanobrevibacter smithii (strain ATCC 35061 / DSM 861 / OCM 144 / PS) OX=420247 GN=murT PE=3 SV=1	10487100
A5UKC8	tr|A5UKC8|A5UKC8_METS3 Conserved hypothetical membrane protein Msm_0451 OS=Methanobrevibacter smithii (strain ATCC 35061 / DSM 861 / OCM 144 / PS) OX=420247 GN=Msm_0451 PE=4 SV=1	10427500
A5UJQ4	tr|A5UJQ4|A5UJQ4_METS3 3-hydroxy-3-methylglutaryl coenzyme A reductase OS=Methanobrevibacter smithii (strain ATCC 35061 / DSM 861 / OCM 144 / PS) OX=420247 GN=Msm_0227 PE=3 SV=1	10419820
A5UM75	tr|A5UM75|A5UM75_METS3 Holliday junction resolvase Hjc OS=Methanobrevibacter smithii (strain ATCC 35061 / DSM 861 / OCM 144 / PS) OX=420247 GN=hjc PE=3 SV=1	10352100
A5UJD3	tr|A5UJD3|A5UJD3_METS3 DUF354 domain-containing protein OS=Methanobrevibacter smithii (strain ATCC 35061 / DSM 861 / OCM 144 / PS) OX=420247 GN=Msm_0106 PE=4 SV=1	10299900
A5UN66	tr|A5UN66|A5UN66_METS3 Mevalonate kinase OS=Methanobrevibacter smithii (strain ATCC 35061 / DSM 861 / OCM 144 / PS) OX=420247 GN=mvk PE=3 SV=1	10263500
A5UMG1	tr|A5UMG1|A5UMG1_METS3 Sugar phosphate isomerase/epimerase, AP endonuclease family 2 OS=Methanobrevibacter smithii (strain ATCC 35061 / DSM 861 / OCM 144 / PS) OX=420247 GN=Msm_1184 PE=4 SV=1	10257100
A5UKV7	tr|A5UKV7|A5UKV7_METS3 F420_ligase domain-containing protein OS=Methanobrevibacter smithii (strain ATCC 35061 / DSM 861 / OCM 144 / PS) OX=420247 GN=Msm_0630 PE=4 SV=1	10244300
A5UJU2	tr|A5UJU2|A5UJU2_METS3 O-acetylhomoserine sulfhydrylase OS=Methanobrevibacter smithii (strain ATCC 35061 / DSM 861 / OCM 144 / PS) OX=420247 GN=Msm_0265 PE=3 SV=1	10214800
A5UJQ8	sp|A5UJQ8|AROD_METS3 3-dehydroquinate dehydratase OS=Methanobrevibacter smithii (strain ATCC 35061 / DSM 861 / OCM 144 / PS) OX=420247 GN=aroD PE=3 SV=1	10157500
A5UJY6	tr|A5UJY6|A5UJY6_METS3 Conserved hypothetical membrane protein Msm_0309 OS=Methanobrevibacter smithii (strain ATCC 35061 / DSM 861 / OCM 144 / PS) OX=420247 GN=Msm_0309 PE=4 SV=1	10144800
A5UKM1	tr|A5UKM1|A5UKM1_METS3 Predicted Fe-S oxidoreductase OS=Methanobrevibacter smithii (strain ATCC 35061 / DSM 861 / OCM 144 / PS) OX=420247 GN=Msm_0544 PE=4 SV=1	10056600
A5ULB9	tr|A5ULB9|A5ULB9_METS3 Predicted calcineurin-like phosphoesterase OS=Methanobrevibacter smithii (strain ATCC 35061 / DSM 861 / OCM 144 / PS) OX=420247 GN=Msm_0792 PE=4 SV=1	10027900
A5UN51	tr|A5UN51|A5UN51_METS3 Polyphosphate kinase OS=Methanobrevibacter smithii (strain ATCC 35061 / DSM 861 / OCM 144 / PS) OX=420247 GN=ppk PE=3 SV=1	10022100
A5UN11	tr|A5UN11|A5UN11_METS3 DNA polymerase II large subunit OS=Methanobrevibacter smithii (strain ATCC 35061 / DSM 861 / OCM 144 / PS) OX=420247 GN=polC PE=3 SV=1	9966200
A5ULS0	tr|A5ULS0|A5ULS0_METS3 Zinc ribbon domain-containing protein OS=Methanobrevibacter smithii (strain ATCC 35061 / DSM 861 / OCM 144 / PS) OX=420247 GN=Msm_0943 PE=4 SV=1	9928600
A5UNB0	tr|A5UNB0|A5UNB0_METS3 Multidrug ABC transporter, ATPase component OS=Methanobrevibacter smithii (strain ATCC 35061 / DSM 861 / OCM 144 / PS) OX=420247 GN=Msm_1483 PE=4 SV=1	9803800
A5UM28	tr|A5UM28|A5UM28_METS3 Putative endoglucanase OS=Methanobrevibacter smithii (strain ATCC 35061 / DSM 861 / OCM 144 / PS) OX=420247 GN=Msm_1051 PE=4 SV=1	46465700
A5ULR2	tr|A5ULR2|A5ULR2_METS3 Putative nickel insertion protein OS=Methanobrevibacter smithii (strain ATCC 35061 / DSM 861 / OCM 144 / PS) OX=420247 GN=Msm_0935 PE=3 SV=1	9626700
A5UM00	tr|A5UM00|A5UM00_METS3 2-phosphosulfolactate phosphatase OS=Methanobrevibacter smithii (strain ATCC 35061 / DSM 861 / OCM 144 / PS) OX=420247 GN=Msm_1023 PE=3 SV=1	9588300
A5UKW0	tr|A5UKW0|A5UKW0_METS3 Archaeosine tRNA-ribosyltransferase OS=Methanobrevibacter smithii (strain ATCC 35061 / DSM 861 / OCM 144 / PS) OX=420247 GN=Msm_0633 PE=3 SV=1	9543700
A5UJG0	tr|A5UJG0|A5UJG0_METS3 Predicted thioesterase, FcbC OS=Methanobrevibacter smithii (strain ATCC 35061 / DSM 861 / OCM 144 / PS) OX=420247 GN=Msm_0133 PE=4 SV=1	9490300
A5UM42	tr|A5UM42|A5UM42_METS3 Energy-converting hydrogenase B, subunit L, EhbL OS=Methanobrevibacter smithii (strain ATCC 35061 / DSM 861 / OCM 144 / PS) OX=420247 GN=Msm_1065 PE=4 SV=1	34353200
A5ULA5	tr|A5ULA5|A5ULA5_METS3 Archaeal Rqc2 homolog aRqcH OS=Methanobrevibacter smithii (strain ATCC 35061 / DSM 861 / OCM 144 / PS) OX=420247 GN=rqcH PE=3 SV=1	9421900
A5UJP6	tr|A5UJP6|A5UJP6_METS3 Putative cysteine protease (Transglutaminase-like superfamily) OS=Methanobrevibacter smithii (strain ATCC 35061 / DSM 861 / OCM 144 / PS) OX=420247 GN=Msm_0219 PE=4 SV=1	9305730
A5UK93	tr|A5UK93|A5UK93_METS3 Mg-dependent DNase, TatD-related OS=Methanobrevibacter smithii (strain ATCC 35061 / DSM 861 / OCM 144 / PS) OX=420247 GN=Msm_0416 PE=4 SV=1	9237380
A5UKN3	tr|A5UKN3|A5UKN3_METS3 Dihydropteroate synthase OS=Methanobrevibacter smithii (strain ATCC 35061 / DSM 861 / OCM 144 / PS) OX=420247 GN=Msm_0556 PE=4 SV=1	9212100
A5UKK7	tr|A5UKK7|A5UKK7_METS3 Predicted O-linked GlcNAc transferase OS=Methanobrevibacter smithii (strain ATCC 35061 / DSM 861 / OCM 144 / PS) OX=420247 GN=Msm_0530 PE=4 SV=1	9175500
A5UMY9	tr|A5UMY9|A5UMY9_METS3 Probable cyclic pyranopterin monophosphate synthase OS=Methanobrevibacter smithii (strain ATCC 35061 / DSM 861 / OCM 144 / PS) OX=420247 GN=moaC PE=3 SV=1	9132300
A5UN67	tr|A5UN67|A5UN67_METS3 Isopentenyl phosphate kinase OS=Methanobrevibacter smithii (strain ATCC 35061 / DSM 861 / OCM 144 / PS) OX=420247 GN=Msm_1440 PE=3 SV=1	9127800
A5UK25	tr|A5UK25|A5UK25_METS3 Kinase binding protein CGI-121 OS=Methanobrevibacter smithii (strain ATCC 35061 / DSM 861 / OCM 144 / PS) OX=420247 GN=Msm_0348 PE=4 SV=1	9108800
A5UMQ9	tr|A5UMQ9|A5UMQ9_METS3 Putative adhesin-like protein OS=Methanobrevibacter smithii (strain ATCC 35061 / DSM 861 / OCM 144 / PS) OX=420247 GN=Msm_1282 PE=4 SV=1	9077000
A5UK34	tr|A5UK34|A5UK34_METS3 Conserved hypothetical membrane protein Msm_0357 OS=Methanobrevibacter smithii (strain ATCC 35061 / DSM 861 / OCM 144 / PS) OX=420247 GN=Msm_0357 PE=4 SV=1	9005000
A5UJB0	tr|A5UJB0|A5UJB0_METS3 Heterodisulfide reductase, subunit B, HdrB OS=Methanobrevibacter smithii (strain ATCC 35061 / DSM 861 / OCM 144 / PS) OX=420247 GN=Msm_0083 PE=4 SV=1	8877700
A5UKK2	tr|A5UKK2|A5UKK2_METS3 Predicted unusual protein kinase, ubiquinone biosynthesis protein-related, AarF OS=Methanobrevibacter smithii (strain ATCC 35061 / DSM 861 / OCM 144 / PS) OX=420247 GN=Msm_0525 PE=4 SV=1	8792700
A5UML8	tr|A5UML8|A5UML8_METS3 Chromosome partitioning ATPase OS=Methanobrevibacter smithii (strain ATCC 35061 / DSM 861 / OCM 144 / PS) OX=420247 GN=Msm_1241 PE=4 SV=1	8768300
A5UNX1	tr|A5UNX1|A5UNX1_METS3 Predicted helicase OS=Methanobrevibacter smithii (strain ATCC 35061 / DSM 861 / OCM 144 / PS) OX=420247 GN=Msm_1694 PE=4 SV=1	8679600
A5UKQ1	tr|A5UKQ1|A5UKQ1_METS3 30S ribosomal protein S2 OS=Methanobrevibacter smithii (strain ATCC 35061 / DSM 861 / OCM 144 / PS) OX=420247 GN=Msm_0574 PE=4 SV=1	8614730
A5UJN1	sp|A5UJN1|RL24E_METS3 50S ribosomal protein L24e OS=Methanobrevibacter smithii (strain ATCC 35061 / DSM 861 / OCM 144 / PS) OX=420247 GN=rpl24e PE=3 SV=1	19752300
A5UL34	tr|A5UL34|A5UL34_METS3 Predicted subunit of tRNA methyltransferase OS=Methanobrevibacter smithii (strain ATCC 35061 / DSM 861 / OCM 144 / PS) OX=420247 GN=Msm_0707 PE=4 SV=1	8552320
A5UMX7	tr|A5UMX7|A5UMX7_METS3 Predicted transcriptional regulator, ArsR family OS=Methanobrevibacter smithii (strain ATCC 35061 / DSM 861 / OCM 144 / PS) OX=420247 GN=Msm_1350 PE=4 SV=1	8530400
A5ULG9	tr|A5ULG9|A5ULG9_METS3 Histone acetyltransferase, radical SAM superfamily OS=Methanobrevibacter smithii (strain ATCC 35061 / DSM 861 / OCM 144 / PS) OX=420247 GN=Msm_0842 PE=3 SV=1	8530100
A5UM68	tr|A5UM68|A5UM68_METS3 Bifunctional NAD(P)H-hydrate repair enzyme OS=Methanobrevibacter smithii (strain ATCC 35061 / DSM 861 / OCM 144 / PS) OX=420247 GN=nnrE PE=3 SV=1	8519700
A5UMX9	tr|A5UMX9|A5UMX9_METS3 Predicted ATP-dependent DNA helicase OS=Methanobrevibacter smithii (strain ATCC 35061 / DSM 861 / OCM 144 / PS) OX=420247 GN=Msm_1352 PE=4 SV=1	8233400
A5UK95	tr|A5UK95|A5UK95_METS3 UPF0145 protein Msm_0418 OS=Methanobrevibacter smithii (strain ATCC 35061 / DSM 861 / OCM 144 / PS) OX=420247 GN=Msm_0418 PE=3 SV=1	8157600
A5UK48	sp|A5UK48|PDXT_METS3 Pyridoxal 5-phosphate synthase subunit PdxT OS=Methanobrevibacter smithii (strain ATCC 35061 / DSM 861 / OCM 144 / PS) OX=420247 GN=pdxT PE=3 SV=1	8135770
A5UNG7	tr|A5UNG7|A5UNG7_METS3 Glycerol-3-phosphate dehydrogenase (NAD) OS=Methanobrevibacter smithii (strain ATCC 35061 / DSM 861 / OCM 144 / PS) OX=420247 GN=Msm_1540 PE=3 SV=1	8126950
A5ULD4	tr|A5ULD4|A5ULD4_METS3 Polar amino acid ABC transporter, substrate-binding component OS=Methanobrevibacter smithii (strain ATCC 35061 / DSM 861 / OCM 144 / PS) OX=420247 GN=Msm_0807 PE=4 SV=1	8101900
A5UL18	tr|A5UL18|A5UL18_METS3 Mutator mutT protein (NUDIX domain) OS=Methanobrevibacter smithii (strain ATCC 35061 / DSM 861 / OCM 144 / PS) OX=420247 GN=Msm_0691 PE=4 SV=1	8055600
A5UNA4	tr|A5UNA4|A5UNA4_METS3 ATP:dephospho-CoA triphosphoribosyl transferase OS=Methanobrevibacter smithii (strain ATCC 35061 / DSM 861 / OCM 144 / PS) OX=420247 GN=Msm_1477 PE=4 SV=1	16627700
A5UMZ1	sp|A5UMZ1|HIS6_METS3 Imidazole glycerol phosphate synthase subunit HisF OS=Methanobrevibacter smithii (strain ATCC 35061 / DSM 861 / OCM 144 / PS) OX=420247 GN=hisF PE=3 SV=1	7985500
A5UMG7	tr|A5UMG7|A5UMG7_METS3 Cell wall biosynthesis protein, UDP-N-acetylmuramate-alanine ligase family OS=Methanobrevibacter smithii (strain ATCC 35061 / DSM 861 / OCM 144 / PS) OX=420247 GN=Msm_1190 PE=4 SV=1	7971900
A5UL13	tr|A5UL13|A5UL13_METS3 Acetolactate synthase (TPP-requiring), large subunit, IlvB OS=Methanobrevibacter smithii (strain ATCC 35061 / DSM 861 / OCM 144 / PS) OX=420247 GN=Msm_0686 PE=3 SV=1	3829000
A5UKS5	tr|A5UKS5|A5UKS5_METS3 SAM-dependent methyltransferase OS=Methanobrevibacter smithii (strain ATCC 35061 / DSM 861 / OCM 144 / PS) OX=420247 GN=Msm_0598 PE=4 SV=1	7823300
A5UJ77	tr|A5UJ77|A5UJ77_METS3 Predicted metal-binding protein OS=Methanobrevibacter smithii (strain ATCC 35061 / DSM 861 / OCM 144 / PS) OX=420247 GN=Msm_0050 PE=4 SV=1	7695700
A5UNG3	tr|A5UNG3|A5UNG3_METS3 Pleiotropic regulatory protein DegT (PLP-dependent) OS=Methanobrevibacter smithii (strain ATCC 35061 / DSM 861 / OCM 144 / PS) OX=420247 GN=Msm_1536 PE=3 SV=1	7653400
A5ULX4	tr|A5ULX4|A5ULX4_METS3 Dihydroorotase OS=Methanobrevibacter smithii (strain ATCC 35061 / DSM 861 / OCM 144 / PS) OX=420247 GN=pyrC PE=3 SV=1	7599870
A5UKI6	tr|A5UKI6|A5UKI6_METS3 Lipoprotein OS=Methanobrevibacter smithii (strain ATCC 35061 / DSM 861 / OCM 144 / PS) OX=420247 GN=Msm_0509 PE=4 SV=1	10368700
A5UKQ9	tr|A5UKQ9|A5UKQ9_METS3 Multifunctional fusion protein OS=Methanobrevibacter smithii (strain ATCC 35061 / DSM 861 / OCM 144 / PS) OX=420247 GN=msrA PE=3 SV=1	6306010
A5UML7	tr|A5UML7|A5UML7_METS3 Predicted AAA ATPase OS=Methanobrevibacter smithii (strain ATCC 35061 / DSM 861 / OCM 144 / PS) OX=420247 GN=Msm_1240 PE=4 SV=1	7557700
A5UN48	tr|A5UN48|A5UN48_METS3 Conserved hypothetical membrane protein Msm_1421 OS=Methanobrevibacter smithii (strain ATCC 35061 / DSM 861 / OCM 144 / PS) OX=420247 GN=Msm_1421 PE=4 SV=1	7472240
A5UJC0	tr|A5UJC0|A5UJC0_METS3 Conserved hypothetical membrane-spanning protein Msm_0093 OS=Methanobrevibacter smithii (strain ATCC 35061 / DSM 861 / OCM 144 / PS) OX=420247 GN=Msm_0093 PE=4 SV=1	7436500
A5UJP4	tr|A5UJP4|A5UJP4_METS3 tRNA intron endonuclease, EndA OS=Methanobrevibacter smithii (strain ATCC 35061 / DSM 861 / OCM 144 / PS) OX=420247 GN=Msm_0217 PE=4 SV=1	10186900
A5UMD0	tr|A5UMD0|A5UMD0_METS3 Cation transport ATPase, HAD family OS=Methanobrevibacter smithii (strain ATCC 35061 / DSM 861 / OCM 144 / PS) OX=420247 GN=Msm_1153 PE=4 SV=1	7263300
A5UJE3	tr|A5UJE3|A5UJE3_METS3 MobA-related protein OS=Methanobrevibacter smithii (strain ATCC 35061 / DSM 861 / OCM 144 / PS) OX=420247 GN=Msm_0116 PE=4 SV=1	7228200
A5UNN3	tr|A5UNN3|A5UNN3_METS3 Arylsulfatase regulator, AslB OS=Methanobrevibacter smithii (strain ATCC 35061 / DSM 861 / OCM 144 / PS) OX=420247 GN=Msm_1606 PE=3 SV=1	7227700
A5UKY1	tr|A5UKY1|A5UKY1_METS3 Carbonic anhydrases/acetyltransferase, isoleucine patch superfamily OS=Methanobrevibacter smithii (strain ATCC 35061 / DSM 861 / OCM 144 / PS) OX=420247 GN=Msm_0654 PE=4 SV=1	7184000
A5UNG9	tr|A5UNG9|A5UNG9_METS3 4-diphosphocytidyl-2-methyl-D-erithritol synthase, IspD OS=Methanobrevibacter smithii (strain ATCC 35061 / DSM 861 / OCM 144 / PS) OX=420247 GN=Msm_1542 PE=4 SV=1	7104300
A5UMZ0	tr|A5UMZ0|A5UMZ0_METS3 Preprotein translocase subunit SecG OS=Methanobrevibacter smithii (strain ATCC 35061 / DSM 861 / OCM 144 / PS) OX=420247 GN=secG PE=3 SV=1	21801500
A5UP31	tr|A5UP31|A5UP31_METS3 Predicted ATP-dependent protease La, Lon OS=Methanobrevibacter smithii (strain ATCC 35061 / DSM 861 / OCM 144 / PS) OX=420247 GN=Msm_1754 PE=4 SV=1	7005300
A5UKC9	tr|A5UKC9|A5UKC9_METS3 tRNA(Ile2) 2-agmatinylcytidine synthetase TiaS OS=Methanobrevibacter smithii (strain ATCC 35061 / DSM 861 / OCM 144 / PS) OX=420247 GN=tiaS PE=3 SV=1	6958300
A5UM18	tr|A5UM18|A5UM18_METS3 DNA polymerase OS=Methanobrevibacter smithii (strain ATCC 35061 / DSM 861 / OCM 144 / PS) OX=420247 GN=Msm_1041 PE=3 SV=1	6911000
A5UL22	tr|A5UL22|A5UL22_METS3 DNA repair helicase OS=Methanobrevibacter smithii (strain ATCC 35061 / DSM 861 / OCM 144 / PS) OX=420247 GN=Msm_0695 PE=4 SV=1	6817470
A5UMH2	tr|A5UMH2|A5UMH2_METS3 dITP/XTP pyrophosphatase OS=Methanobrevibacter smithii (strain ATCC 35061 / DSM 861 / OCM 144 / PS) OX=420247 GN=Msm_1195 PE=3 SV=1	6800200
A5UKZ0	tr|A5UKZ0|A5UKZ0_METS3 Dinitrogenase iron-molybdenum cofactor biosynthesis protein, NifX_NifB family OS=Methanobrevibacter smithii (strain ATCC 35061 / DSM 861 / OCM 144 / PS) OX=420247 GN=Msm_0663 PE=4 SV=1	6791400
A5UNP2	tr|A5UNP2|A5UNP2_METS3 Deoxyhypusine synthase, Dys OS=Methanobrevibacter smithii (strain ATCC 35061 / DSM 861 / OCM 144 / PS) OX=420247 GN=Msm_1615 PE=3 SV=1	6649660
A5UMH6	tr|A5UMH6|A5UMH6_METS3 Uncharacterized protein OS=Methanobrevibacter smithii (strain ATCC 35061 / DSM 861 / OCM 144 / PS) OX=420247 GN=Msm_1199 PE=4 SV=1	6559580
A5UNP5	tr|A5UNP5|A5UNP5_METS3 Putative cobalt transport protein CbiM OS=Methanobrevibacter smithii (strain ATCC 35061 / DSM 861 / OCM 144 / PS) OX=420247 GN=cbiM PE=3 SV=1	6489800
A5UMU8	tr|A5UMU8|A5UMU8_METS3 Predicted glycosyltransferase, GT2 family OS=Methanobrevibacter smithii (strain ATCC 35061 / DSM 861 / OCM 144 / PS) OX=420247 GN=Msm_1321 PE=4 SV=1	6479800
A5UJV2	tr|A5UJV2|A5UJV2_METS3 Valine--tRNA ligase OS=Methanobrevibacter smithii (strain ATCC 35061 / DSM 861 / OCM 144 / PS) OX=420247 GN=valS PE=3 SV=1	6463320
A5UK04	tr|A5UK04|A5UK04_METS3 UDP-glucose 4-epimerase (NAD dependent) OS=Methanobrevibacter smithii (strain ATCC 35061 / DSM 861 / OCM 144 / PS) OX=420247 GN=Msm_0327 PE=4 SV=1	6403900
A5UMA2	tr|A5UMA2|A5UMA2_METS3 Predicted endoglucanase (CobN-related) OS=Methanobrevibacter smithii (strain ATCC 35061 / DSM 861 / OCM 144 / PS) OX=420247 GN=Msm_1125 PE=4 SV=1	20542000
A5UMT2	tr|A5UMT2|A5UMT2_METS3 Adhesin-like protein OS=Methanobrevibacter smithii (strain ATCC 35061 / DSM 861 / OCM 144 / PS) OX=420247 GN=Msm_1305 PE=4 SV=1	6340200
A5UKF8	tr|A5UKF8|A5UKF8_METS3 TfuA-like protein OS=Methanobrevibacter smithii (strain ATCC 35061 / DSM 861 / OCM 144 / PS) OX=420247 GN=Msm_0481 PE=4 SV=1	6297500
A5UKQ2	tr|A5UKQ2|A5UKQ2_METS3 Hmd co-occurring protein HcgC OS=Methanobrevibacter smithii (strain ATCC 35061 / DSM 861 / OCM 144 / PS) OX=420247 GN=Msm_0575 PE=4 SV=1	6293680
A5UMV3	tr|A5UMV3|A5UMV3_METS3 Polysaccharide/polyol phosphate ABC transporter, ATPase component OS=Methanobrevibacter smithii (strain ATCC 35061 / DSM 861 / OCM 144 / PS) OX=420247 GN=Msm_1326 PE=4 SV=1	6169100
A5UNK6	sp|A5UNK6|UVRB_METS3 UvrABC system protein B OS=Methanobrevibacter smithii (strain ATCC 35061 / DSM 861 / OCM 144 / PS) OX=420247 GN=uvrB PE=3 SV=1	6058300
A5UM81	tr|A5UM81|A5UM81_METS3 Acetyltransferase, GNAT family OS=Methanobrevibacter smithii (strain ATCC 35061 / DSM 861 / OCM 144 / PS) OX=420247 GN=Msm_1104 PE=4 SV=1	6038300
A5UKF9	tr|A5UKF9|A5UKF9_METS3 ATP-utilizing enzyme, PP-loop superfamily OS=Methanobrevibacter smithii (strain ATCC 35061 / DSM 861 / OCM 144 / PS) OX=420247 GN=Msm_0482 PE=4 SV=1	10226000
A5UKX0	tr|A5UKX0|A5UKX0_METS3 Methanogenesis marker protein 8 OS=Methanobrevibacter smithii (strain ATCC 35061 / DSM 861 / OCM 144 / PS) OX=420247 GN=Msm_0643 PE=4 SV=1	9216300
A5UKD0	sp|A5UKD0|Y453_METS3 Putative HTH-type transcriptional regulatory protein Msm_0453 OS=Methanobrevibacter smithii (strain ATCC 35061 / DSM 861 / OCM 144 / PS) OX=420247 GN=Msm_0453 PE=3 SV=1	5726040
A5ULW9	tr|A5ULW9|A5ULW9_METS3 Phosphoribosylformylglycinamidine synthase OS=Methanobrevibacter smithii (strain ATCC 35061 / DSM 861 / OCM 144 / PS) OX=420247 GN=Msm_0992 PE=4 SV=1	14028200
A5UKC4	tr|A5UKC4|A5UKC4_METS3 Fumarate hydratase, alpha subunit OS=Methanobrevibacter smithii (strain ATCC 35061 / DSM 861 / OCM 144 / PS) OX=420247 GN=Msm_0447 PE=3 SV=1	5705500
A5UN01	tr|A5UN01|A5UN01_METS3 Probable ribosomal RNA small subunit methyltransferase A OS=Methanobrevibacter smithii (strain ATCC 35061 / DSM 861 / OCM 144 / PS) OX=420247 GN=rsmA PE=3 SV=1	5668030
A5UM53	tr|A5UM53|A5UM53_METS3 Energy-converting hydrogenase B, subunit A, EhbA OS=Methanobrevibacter smithii (strain ATCC 35061 / DSM 861 / OCM 144 / PS) OX=420247 GN=Msm_1076 PE=4 SV=1	22527000
A5UK53	tr|A5UK53|A5UK53_METS3 Alcohol dehydrogenase (Zinc-binding), GroES-like protein OS=Methanobrevibacter smithii (strain ATCC 35061 / DSM 861 / OCM 144 / PS) OX=420247 GN=Msm_0376 PE=3 SV=1	5660700
A5UMM6	tr|A5UMM6|A5UMM6_METS3 Multidrug ABC transporter, ATPase component OS=Methanobrevibacter smithii (strain ATCC 35061 / DSM 861 / OCM 144 / PS) OX=420247 GN=Msm_1249 PE=4 SV=1	5650700
A5UNA6	tr|A5UNA6|A5UNA6_METS3 Exodeoxyribonuclease, XthA OS=Methanobrevibacter smithii (strain ATCC 35061 / DSM 861 / OCM 144 / PS) OX=420247 GN=Msm_1479 PE=3 SV=1	5641980
A5UKA8	tr|A5UKA8|A5UKA8_METS3 Predicted ATP-dependent carboligase, biotin carboxylase-related OS=Methanobrevibacter smithii (strain ATCC 35061 / DSM 861 / OCM 144 / PS) OX=420247 GN=Msm_0431 PE=4 SV=1	5622900
A5UL65	tr|A5UL65|A5UL65_METS3 Protein translocase subunit SecY OS=Methanobrevibacter smithii (strain ATCC 35061 / DSM 861 / OCM 144 / PS) OX=420247 GN=secY PE=3 SV=1	5619800
A5UJL1	sp|A5UJL1|ARFB_METS3 2-amino-5-formylamino-6-ribosylaminopyrimidin-4(3H)-one 5-monophosphate deformylase OS=Methanobrevibacter smithii (strain ATCC 35061 / DSM 861 / OCM 144 / PS) OX=420247 GN=arfB PE=3 SV=1	5598400
A5ULU9	tr|A5ULU9|A5ULU9_METS3 tRNA-dihydrouridine synthase OS=Methanobrevibacter smithii (strain ATCC 35061 / DSM 861 / OCM 144 / PS) OX=420247 GN=Msm_0972 PE=4 SV=1	5559600
A5UMT4	tr|A5UMT4|A5UMT4_METS3 glucose-1-phosphate thymidylyltransferase OS=Methanobrevibacter smithii (strain ATCC 35061 / DSM 861 / OCM 144 / PS) OX=420247 GN=Msm_1307 PE=3 SV=1	23051700
A5UKW7	sp|A5UKW7|PELO_METS3 Protein pelota homolog OS=Methanobrevibacter smithii (strain ATCC 35061 / DSM 861 / OCM 144 / PS) OX=420247 GN=pelA PE=3 SV=1	5365510
A5UNA8	tr|A5UNA8|A5UNA8_METS3 DNA-directed DNA polymerase OS=Methanobrevibacter smithii (strain ATCC 35061 / DSM 861 / OCM 144 / PS) OX=420247 GN=Msm_1481 PE=4 SV=1	5358600
A5ULK1	sp|A5ULK1|ADEC_METS3 Adenine deaminase OS=Methanobrevibacter smithii (strain ATCC 35061 / DSM 861 / OCM 144 / PS) OX=420247 GN=ade PE=3 SV=1	5353900
A5UJ92	tr|A5UJ92|A5UJ92_METS3 2,5-diamino-6-ribosylamino-4(3H)-pyrimidinone 5-phosphate reductase OS=Methanobrevibacter smithii (strain ATCC 35061 / DSM 861 / OCM 144 / PS) OX=420247 GN=Msm_0065 PE=3 SV=1	4903270
A5UJ61	tr|A5UJ61|A5UJ61_METS3 Zinc ribbon domain-containing protein OS=Methanobrevibacter smithii (strain ATCC 35061 / DSM 861 / OCM 144 / PS) OX=420247 GN=Msm_0034 PE=4 SV=1	6493300
A5ULZ7	tr|A5ULZ7|A5ULZ7_METS3 Fe-S oxidoreductase, Radical SAM family OS=Methanobrevibacter smithii (strain ATCC 35061 / DSM 861 / OCM 144 / PS) OX=420247 GN=Msm_1020 PE=4 SV=1	5337500
A5UJR7	tr|A5UJR7|A5UJR7_METS3 Probable molybdenum cofactor guanylyltransferase OS=Methanobrevibacter smithii (strain ATCC 35061 / DSM 861 / OCM 144 / PS) OX=420247 GN=mobA PE=3 SV=1	5335800
A5ULS4	tr|A5ULS4|A5ULS4_METS3 Predicted zinc metalloprotease, modulator of DNA gyrase OS=Methanobrevibacter smithii (strain ATCC 35061 / DSM 861 / OCM 144 / PS) OX=420247 GN=Msm_0947 PE=4 SV=1	5282700
A5UMY8	tr|A5UMY8|A5UMY8_METS3 tRNA pseudouridine synthase Pus10 OS=Methanobrevibacter smithii (strain ATCC 35061 / DSM 861 / OCM 144 / PS) OX=420247 GN=pus10 PE=3 SV=1	5233030
A5ULK5	tr|A5ULK5|A5ULK5_METS3 Pyruvoyl-dependent arginine decarboxylase OS=Methanobrevibacter smithii (strain ATCC 35061 / DSM 861 / OCM 144 / PS) OX=420247 GN=pdaD PE=3 SV=1	5213000
A5UN78	tr|A5UN78|A5UN78_METS3 Predicted O-linked GlcNAc transferase OS=Methanobrevibacter smithii (strain ATCC 35061 / DSM 861 / OCM 144 / PS) OX=420247 GN=Msm_1451 PE=4 SV=1	5166540
A5UP30	tr|A5UP30|A5UP30_METS3 PglZ domain-containing protein OS=Methanobrevibacter smithii (strain ATCC 35061 / DSM 861 / OCM 144 / PS) OX=420247 GN=Msm_1753 PE=4 SV=1	5124800
A5UJY3	tr|A5UJY3|A5UJY3_METS3 Polyferredoxin, iron-sulfur binding OS=Methanobrevibacter smithii (strain ATCC 35061 / DSM 861 / OCM 144 / PS) OX=420247 GN=Msm_0306 PE=4 SV=1	5106220
A5UMH5	sp|A5UMH5|KAE1B_METS3 Probable bifunctional tRNA threonylcarbamoyladenosine biosynthesis protein OS=Methanobrevibacter smithii (strain ATCC 35061 / DSM 861 / OCM 144 / PS) OX=420247 GN=Msm_1198 PE=3 SV=1	5043290
A5UMY5	tr|A5UMY5|A5UMY5_METS3 2-(3-amino-3-carboxypropyl)histidine synthase OS=Methanobrevibacter smithii (strain ATCC 35061 / DSM 861 / OCM 144 / PS) OX=420247 GN=Msm_1358 PE=1 SV=1	4974460
A5UKQ0	tr|A5UKQ0|A5UKQ0_METS3 biotin synthase OS=Methanobrevibacter smithii (strain ATCC 35061 / DSM 861 / OCM 144 / PS) OX=420247 GN=Msm_0573 PE=3 SV=1	4895800
A5UJM6	tr|A5UJM6|A5UJM6_METS3 PIN_9 domain-containing protein OS=Methanobrevibacter smithii (strain ATCC 35061 / DSM 861 / OCM 144 / PS) OX=420247 GN=Msm_0199 PE=4 SV=1	4848900
A5UP25	tr|A5UP25|A5UP25_METS3 Predicted type II restriction enzyme, methylase subunit OS=Methanobrevibacter smithii (strain ATCC 35061 / DSM 861 / OCM 144 / PS) OX=420247 GN=Msm_1748 PE=4 SV=1	4538600
A5UMV6	tr|A5UMV6|A5UMV6_METS3 Predicted glycosyltransferase, GT2 family OS=Methanobrevibacter smithii (strain ATCC 35061 / DSM 861 / OCM 144 / PS) OX=420247 GN=Msm_1329 PE=4 SV=1	4534730
A5UN97	tr|A5UN97|A5UN97_METS3 Chemotaxis protein OS=Methanobrevibacter smithii (strain ATCC 35061 / DSM 861 / OCM 144 / PS) OX=420247 GN=Msm_1470 PE=4 SV=1	4348760
A5UNH2	tr|A5UNH2|A5UNH2_METS3 Glycosyltransferase, GT2 family OS=Methanobrevibacter smithii (strain ATCC 35061 / DSM 861 / OCM 144 / PS) OX=420247 GN=Msm_1545 PE=4 SV=1	4262920
A5ULF1	tr|A5ULF1|A5ULF1_METS3 Putative N-acetyltransferase, GNAT family OS=Methanobrevibacter smithii (strain ATCC 35061 / DSM 861 / OCM 144 / PS) OX=420247 GN=Msm_0824 PE=4 SV=1	4231140
A5ULZ4	tr|A5ULZ4|A5ULZ4_METS3 Methyl-coenzyme M reductase operon protein C OS=Methanobrevibacter smithii (strain ATCC 35061 / DSM 861 / OCM 144 / PS) OX=420247 GN=Msm_1017 PE=4 SV=1	4210800
A5UME1	tr|A5UME1|A5UME1_METS3 Predicted GTPase, HSR1-related family OS=Methanobrevibacter smithii (strain ATCC 35061 / DSM 861 / OCM 144 / PS) OX=420247 GN=Msm_1164 PE=4 SV=1	4180770
A5UKZ9	tr|A5UKZ9|A5UKZ9_METS3 6-hydroxymethyl-7,8-dihydropterin pyrophosphokinase OS=Methanobrevibacter smithii (strain ATCC 35061 / DSM 861 / OCM 144 / PS) OX=420247 GN=mptE PE=3 SV=1	7307790
A5UKD2	tr|A5UKD2|A5UKD2_METS3 Phosphoribosylformimino-5-aminoimidazole carboxamide ribotide isomerase OS=Methanobrevibacter smithii (strain ATCC 35061 / DSM 861 / OCM 144 / PS) OX=420247 GN=Msm_0455 PE=4 SV=1	8191100
A5UJE8	tr|A5UJE8|A5UJE8_METS3 DNA double-strand break repair protein Mre11 OS=Methanobrevibacter smithii (strain ATCC 35061 / DSM 861 / OCM 144 / PS) OX=420247 GN=mre11 PE=3 SV=1	4131100
A5ULC8	tr|A5ULC8|A5ULC8_METS3 Diphthine synthase OS=Methanobrevibacter smithii (strain ATCC 35061 / DSM 861 / OCM 144 / PS) OX=420247 GN=dphB PE=3 SV=1	13465000
A5UNH0	tr|A5UNH0|A5UNH0_METS3 CDP-Glycerol:Poly(Glycerophosphate) glycerophosphotransferase OS=Methanobrevibacter smithii (strain ATCC 35061 / DSM 861 / OCM 144 / PS) OX=420247 GN=Msm_1543 PE=4 SV=1	4113250
A5UK29	tr|A5UK29|A5UK29_METS3 Predicted DNA modification methylase OS=Methanobrevibacter smithii (strain ATCC 35061 / DSM 861 / OCM 144 / PS) OX=420247 GN=Msm_0352 PE=4 SV=1	4110000
A5UP68	tr|A5UP68|A5UP68_METS3 DUF6569 domain-containing protein OS=Methanobrevibacter smithii (strain ATCC 35061 / DSM 861 / OCM 144 / PS) OX=420247 GN=Msm_1791 PE=4 SV=1	4095640
A5UKE9	tr|A5UKE9|A5UKE9_METS3 Xaa-Pro aminopeptidase OS=Methanobrevibacter smithii (strain ATCC 35061 / DSM 861 / OCM 144 / PS) OX=420247 GN=Msm_0472 PE=3 SV=1	4086250
A5ULT7	tr|A5ULT7|A5ULT7_METS3 Cation transport ATPase, HAD family OS=Methanobrevibacter smithii (strain ATCC 35061 / DSM 861 / OCM 144 / PS) OX=420247 GN=Msm_0960 PE=4 SV=1	4720120
A5UJV0	sp|A5UJV0|AROA_METS3 3-phosphoshikimate 1-carboxyvinyltransferase OS=Methanobrevibacter smithii (strain ATCC 35061 / DSM 861 / OCM 144 / PS) OX=420247 GN=aroA PE=3 SV=1	6658600
A5UMT1	tr|A5UMT1|A5UMT1_METS3 dTDP-4-dehydrorhamnose reductase, RfbD OS=Methanobrevibacter smithii (strain ATCC 35061 / DSM 861 / OCM 144 / PS) OX=420247 GN=Msm_1304 PE=4 SV=1	4027420
A5ULA6	sp|A5ULA6|Y779_METS3 UPF0173 metal-dependent hydrolase Msm_0779 OS=Methanobrevibacter smithii (strain ATCC 35061 / DSM 861 / OCM 144 / PS) OX=420247 GN=Msm_0779 PE=3 SV=1	3989520
A5UJB1	tr|A5UJB1|A5UJB1_METS3 Heterodisulfide reductase, subunit C, HdrC OS=Methanobrevibacter smithii (strain ATCC 35061 / DSM 861 / OCM 144 / PS) OX=420247 GN=Msm_0084 PE=4 SV=1	18430500
A5UK90	tr|A5UK90|A5UK90_METS3 Transcriptional regulator, MarR family OS=Methanobrevibacter smithii (strain ATCC 35061 / DSM 861 / OCM 144 / PS) OX=420247 GN=Msm_0413 PE=4 SV=1	6944760
A5ULH2	tr|A5ULH2|A5ULH2_METS3 tRNA-t(6)A37 methylthiotransferase OS=Methanobrevibacter smithii (strain ATCC 35061 / DSM 861 / OCM 144 / PS) OX=420247 GN=Msm_0845 PE=3 SV=1	3827670
A5UKN1	tr|A5UKN1|A5UKN1_METS3 Protein containing von Willebrand factor type A (VWA) domain, CoxE OS=Methanobrevibacter smithii (strain ATCC 35061 / DSM 861 / OCM 144 / PS) OX=420247 GN=Msm_0554 PE=4 SV=1	6308800
A5UMC4	tr|A5UMC4|A5UMC4_METS3 LemA family protein OS=Methanobrevibacter smithii (strain ATCC 35061 / DSM 861 / OCM 144 / PS) OX=420247 GN=Msm_1147 PE=4 SV=1	10803590
A5UJJ7	tr|A5UJJ7|A5UJJ7_METS3 CRISPR-associated endoribonuclease OS=Methanobrevibacter smithii (strain ATCC 35061 / DSM 861 / OCM 144 / PS) OX=420247 GN=Msm_0170 PE=3 SV=1	3753790
A5UKN0	tr|A5UKN0|A5UKN0_METS3 ATPase, PP-loop superfamily OS=Methanobrevibacter smithii (strain ATCC 35061 / DSM 861 / OCM 144 / PS) OX=420247 GN=Msm_0553 PE=4 SV=1	3696000
A5UNG6	tr|A5UNG6|A5UNG6_METS3 Sialic acid synthase, NeuB OS=Methanobrevibacter smithii (strain ATCC 35061 / DSM 861 / OCM 144 / PS) OX=420247 GN=Msm_1539 PE=4 SV=1	7076900
A5UM43	tr|A5UM43|A5UM43_METS3 Energy-converting hydrogenase B, subunit K, EhbK OS=Methanobrevibacter smithii (strain ATCC 35061 / DSM 861 / OCM 144 / PS) OX=420247 GN=Msm_1066 PE=4 SV=1	5569710
A5UJJ4	tr|A5UJJ4|A5UJJ4_METS3 Type I-B CRISPR-associated protein Cas5 OS=Methanobrevibacter smithii (strain ATCC 35061 / DSM 861 / OCM 144 / PS) OX=420247 GN=Msm_0167 PE=4 SV=1	3539940
A5UJL5	tr|A5UJL5|A5UJL5_METS3 Rubredoxin OS=Methanobrevibacter smithii (strain ATCC 35061 / DSM 861 / OCM 144 / PS) OX=420247 GN=Msm_0188 PE=3 SV=1	85085900
A5UKW6	tr|A5UKW6|A5UKW6_METS3 Putative cell wall biosynthesis protein OS=Methanobrevibacter smithii (strain ATCC 35061 / DSM 861 / OCM 144 / PS) OX=420247 GN=Msm_0639 PE=4 SV=1	5918800
A5UM34	tr|A5UM34|A5UM34_METS3 DUF366 domain-containing protein OS=Methanobrevibacter smithii (strain ATCC 35061 / DSM 861 / OCM 144 / PS) OX=420247 GN=Msm_1057 PE=4 SV=1	35878400
A5UNL4	tr|A5UNL4|A5UNL4_METS3 Adhesin-like protein OS=Methanobrevibacter smithii (strain ATCC 35061 / DSM 861 / OCM 144 / PS) OX=420247 GN=Msm_1587 PE=4 SV=1	3307980
A5UKJ9	tr|A5UKJ9|A5UKJ9_METS3 Collagenase, peptidase family U32 OS=Methanobrevibacter smithii (strain ATCC 35061 / DSM 861 / OCM 144 / PS) OX=420247 GN=Msm_0522 PE=4 SV=1	3913690
A5UMV5	tr|A5UMV5|A5UMV5_METS3 Glycosyltransferase, GT2 family OS=Methanobrevibacter smithii (strain ATCC 35061 / DSM 861 / OCM 144 / PS) OX=420247 GN=Msm_1328 PE=4 SV=1	3227060
A5UN19	tr|A5UN19|A5UN19_METS3 Protein FdhD OS=Methanobrevibacter smithii (strain ATCC 35061 / DSM 861 / OCM 144 / PS) OX=420247 GN=fdhD PE=3 SV=1	9149200
A5UMH3	tr|A5UMH3|A5UMH3_METS3 Predicted ATPase, AAA+ superfamily OS=Methanobrevibacter smithii (strain ATCC 35061 / DSM 861 / OCM 144 / PS) OX=420247 GN=Msm_1196 PE=4 SV=1	3178630
A5UJP5	tr|A5UJP5|A5UJP5_METS3 Iron dependent transcriptional regulator (Fe2+-binding) OS=Methanobrevibacter smithii (strain ATCC 35061 / DSM 861 / OCM 144 / PS) OX=420247 GN=Msm_0218 PE=3 SV=1	3169050
A5UM76	tr|A5UM76|A5UM76_METS3 Biotin synthase related protein OS=Methanobrevibacter smithii (strain ATCC 35061 / DSM 861 / OCM 144 / PS) OX=420247 GN=Msm_1099 PE=4 SV=1	3114100
A5UNG5	tr|A5UNG5|A5UNG5_METS3 CMP-sialic acid synthetase, NeuA OS=Methanobrevibacter smithii (strain ATCC 35061 / DSM 861 / OCM 144 / PS) OX=420247 GN=Msm_1538 PE=4 SV=1	3098200
A5ULM2	tr|A5ULM2|A5ULM2_METS3 P-type Ca(2+) transporter OS=Methanobrevibacter smithii (strain ATCC 35061 / DSM 861 / OCM 144 / PS) OX=420247 GN=Msm_0895 PE=4 SV=1	3085150
A5UJV7	tr|A5UJV7|A5UJV7_METS3 Predicted ATPase (AAA+ superfamily) OS=Methanobrevibacter smithii (strain ATCC 35061 / DSM 861 / OCM 144 / PS) OX=420247 GN=Msm_0280 PE=4 SV=1	3084770
A5UMD5	tr|A5UMD5|A5UMD5_METS3 Hydrogenase expression/formation protein, HypE OS=Methanobrevibacter smithii (strain ATCC 35061 / DSM 861 / OCM 144 / PS) OX=420247 GN=Msm_1158 PE=4 SV=1	3076610
A5UKJ6	tr|A5UKJ6|A5UKJ6_METS3 DUF3846 domain-containing protein OS=Methanobrevibacter smithii (strain ATCC 35061 / DSM 861 / OCM 144 / PS) OX=420247 GN=Msm_0519 PE=4 SV=1	3045350
A5UMD1	tr|A5UMD1|A5UMD1_METS3 Metal-dependent amidohydrolase OS=Methanobrevibacter smithii (strain ATCC 35061 / DSM 861 / OCM 144 / PS) OX=420247 GN=Msm_1154 PE=4 SV=1	3018500
A5UP04	tr|A5UP04|A5UP04_METS3 Multimeric flavodoxin OS=Methanobrevibacter smithii (strain ATCC 35061 / DSM 861 / OCM 144 / PS) OX=420247 GN=Msm_1727 PE=4 SV=1	3009640
A5UKT2	tr|A5UKT2|A5UKT2_METS3 aminoacyl-tRNA hydrolase OS=Methanobrevibacter smithii (strain ATCC 35061 / DSM 861 / OCM 144 / PS) OX=420247 GN=Msm_0605 PE=4 SV=1	7613000
A5UKM4	tr|A5UKM4|A5UKM4_METS3 Predicted nucleotidyltransferase, cytidyltransferase-related OS=Methanobrevibacter smithii (strain ATCC 35061 / DSM 861 / OCM 144 / PS) OX=420247 GN=Msm_0547 PE=4 SV=1	2997490
A5UMT9	tr|A5UMT9|A5UMT9_METS3 Glycosyltransferase, GT2 family OS=Methanobrevibacter smithii (strain ATCC 35061 / DSM 861 / OCM 144 / PS) OX=420247 GN=Msm_1312 PE=4 SV=1	2953270
A5UM01	tr|A5UM01|A5UM01_METS3 Pheromone shutdown protein, TraB family OS=Methanobrevibacter smithii (strain ATCC 35061 / DSM 861 / OCM 144 / PS) OX=420247 GN=Msm_1024 PE=4 SV=1	2950910
A5UK71	tr|A5UK71|A5UK71_METS3 rRNA methylase, SpoU family OS=Methanobrevibacter smithii (strain ATCC 35061 / DSM 861 / OCM 144 / PS) OX=420247 GN=Msm_0394 PE=3 SV=1	2943120
A5UNC7	tr|A5UNC7|A5UNC7_METS3 SsDNA exonuclease, RecJ OS=Methanobrevibacter smithii (strain ATCC 35061 / DSM 861 / OCM 144 / PS) OX=420247 GN=Msm_1500 PE=4 SV=1	8621000
A5UJ64	tr|A5UJ64|A5UJ64_METS3 SseB domain-containing protein OS=Methanobrevibacter smithii (strain ATCC 35061 / DSM 861 / OCM 144 / PS) OX=420247 GN=Msm_0037 PE=4 SV=1	208273200
A5UKJ7	sp|A5UKJ7|KTHY_METS3 Probable thymidylate kinase OS=Methanobrevibacter smithii (strain ATCC 35061 / DSM 861 / OCM 144 / PS) OX=420247 GN=tmk PE=3 SV=1	6558500
A5UMU0	tr|A5UMU0|A5UMU0_METS3 Predicted glycosyltransferase (Glycogen phosphorylase), GT1 family OS=Methanobrevibacter smithii (strain ATCC 35061 / DSM 861 / OCM 144 / PS) OX=420247 GN=Msm_1313 PE=4 SV=1	3253750
A5UJP3	tr|A5UJP3|A5UJP3_METS3 tryptophan--tRNA ligase OS=Methanobrevibacter smithii (strain ATCC 35061 / DSM 861 / OCM 144 / PS) OX=420247 GN=Msm_0216 PE=3 SV=1	2830070
A5UNY2	tr|A5UNY2|A5UNY2_METS3 Predicted collagenase, peptidase family U32 OS=Methanobrevibacter smithii (strain ATCC 35061 / DSM 861 / OCM 144 / PS) OX=420247 GN=Msm_1705 PE=4 SV=1	2757060
A5UJ67	tr|A5UJ67|A5UJ67_METS3 DRTGG domain-containing protein OS=Methanobrevibacter smithii (strain ATCC 35061 / DSM 861 / OCM 144 / PS) OX=420247 GN=Msm_0040 PE=4 SV=1	12444800
A5ULW7	tr|A5ULW7|A5ULW7_METS3 Nitrate/sulfonate/bicarbonate ABC transporter, ATPase component OS=Methanobrevibacter smithii (strain ATCC 35061 / DSM 861 / OCM 144 / PS) OX=420247 GN=Msm_0990 PE=4 SV=1	3062950
A5ULB2	tr|A5ULB2|A5ULB2_METS3 Phosphopantetheine adenylyltransferase OS=Methanobrevibacter smithii (strain ATCC 35061 / DSM 861 / OCM 144 / PS) OX=420247 GN=coaD PE=3 SV=1	2691700
A5UM41	tr|A5UM41|A5UM41_METS3 Energy-converting hydrogenase B, subunit M, EhbM OS=Methanobrevibacter smithii (strain ATCC 35061 / DSM 861 / OCM 144 / PS) OX=420247 GN=Msm_1064 PE=4 SV=1	5317640
A5UKC3	tr|A5UKC3|A5UKC3_METS3 Citrate synthase, GltA OS=Methanobrevibacter smithii (strain ATCC 35061 / DSM 861 / OCM 144 / PS) OX=420247 GN=Msm_0446 PE=4 SV=1	6945270
A5UJG9	tr|A5UJG9|A5UJG9_METS3 Predicted ATPase (PP-loop superfamily) OS=Methanobrevibacter smithii (strain ATCC 35061 / DSM 861 / OCM 144 / PS) OX=420247 GN=Msm_0142 PE=4 SV=1	2660000
A5UK36	tr|A5UK36|A5UK36_METS3 Cell wall biosynthesis protein, MurD-like peptide ligase family OS=Methanobrevibacter smithii (strain ATCC 35061 / DSM 861 / OCM 144 / PS) OX=420247 GN=Msm_0359 PE=4 SV=1	12023900
A5UK44	tr|A5UK44|A5UK44_METS3 UPF0305 protein Msm_0367 OS=Methanobrevibacter smithii (strain ATCC 35061 / DSM 861 / OCM 144 / PS) OX=420247 GN=Msm_0367 PE=3 SV=1	2620730
A5UP45	tr|A5UP45|A5UP45_METS3 Zinc_ribbon_2 domain-containing protein OS=Methanobrevibacter smithii (strain ATCC 35061 / DSM 861 / OCM 144 / PS) OX=420247 GN=Msm_1768 PE=4 SV=1	4252400
A5UJU9	tr|A5UJU9|A5UJU9_METS3 Endonuclease III OS=Methanobrevibacter smithii (strain ATCC 35061 / DSM 861 / OCM 144 / PS) OX=420247 GN=nth PE=3 SV=1	2618140
A5UK26	tr|A5UK26|A5UK26_METS3 Arginine decarboxylase OS=Methanobrevibacter smithii (strain ATCC 35061 / DSM 861 / OCM 144 / PS) OX=420247 GN=Msm_0349 PE=4 SV=1	26527300
A5UL42	tr|A5UL42|A5UL42_METS3 Predicted GTPase OS=Methanobrevibacter smithii (strain ATCC 35061 / DSM 861 / OCM 144 / PS) OX=420247 GN=Msm_0715 PE=4 SV=1	53597300
A5UNE1	tr|A5UNE1|A5UNE1_METS3 Glycerol-3-phosphate cytidyltransferase, TagD OS=Methanobrevibacter smithii (strain ATCC 35061 / DSM 861 / OCM 144 / PS) OX=420247 GN=Msm_1514 PE=4 SV=1	2519150
A5UK30	tr|A5UK30|A5UK30_METS3 bPH_2 domain-containing protein OS=Methanobrevibacter smithii (strain ATCC 35061 / DSM 861 / OCM 144 / PS) OX=420247 GN=Msm_0353 PE=4 SV=1	2461150
A5UJK6	tr|A5UJK6|A5UJK6_METS3 Uncharacterized protein OS=Methanobrevibacter smithii (strain ATCC 35061 / DSM 861 / OCM 144 / PS) OX=420247 GN=Msm_0179 PE=4 SV=1	4316880
A5UP89	tr|A5UP89|A5UP89_METS3 Capsular biosynthesis protein OS=Methanobrevibacter smithii (strain ATCC 35061 / DSM 861 / OCM 144 / PS) OX=420247 GN=Msm_0012 PE=4 SV=1	5385660
A5UN77	tr|A5UN77|A5UN77_METS3 Predicted oxidoreductase, aldo/keto reductase family OS=Methanobrevibacter smithii (strain ATCC 35061 / DSM 861 / OCM 144 / PS) OX=420247 GN=Msm_1450 PE=4 SV=1	2364950
A5UMU7	tr|A5UMU7|A5UMU7_METS3 Possible glycosyltransferase OS=Methanobrevibacter smithii (strain ATCC 35061 / DSM 861 / OCM 144 / PS) OX=420247 GN=Msm_1320 PE=4 SV=1	2321550
A5UKZ8	tr|A5UKZ8|A5UKZ8_METS3 ORC1-type DNA replication protein OS=Methanobrevibacter smithii (strain ATCC 35061 / DSM 861 / OCM 144 / PS) OX=420247 GN=Msm_0671 PE=3 SV=1	2262600
A5UKW3	tr|A5UKW3|A5UKW3_METS3 Hydrogenase expression/formation protein, HypC OS=Methanobrevibacter smithii (strain ATCC 35061 / DSM 861 / OCM 144 / PS) OX=420247 GN=Msm_0636 PE=3 SV=1	10563800
A5UNM2	tr|A5UNM2|A5UNM2_METS3 SAM-dependent methyltransferase, FkbM family OS=Methanobrevibacter smithii (strain ATCC 35061 / DSM 861 / OCM 144 / PS) OX=420247 GN=Msm_1595 PE=4 SV=1	2213550
A5UJ97	tr|A5UJ97|A5UJ97_METS3 DUF530 family protein OS=Methanobrevibacter smithii (strain ATCC 35061 / DSM 861 / OCM 144 / PS) OX=420247 GN=Msm_0070 PE=4 SV=1	5363900
A5UJL7	tr|A5UJL7|A5UJL7_METS3 Predicted ATPase OS=Methanobrevibacter smithii (strain ATCC 35061 / DSM 861 / OCM 144 / PS) OX=420247 GN=Msm_0190 PE=4 SV=1	3109980
A5ULJ2	tr|A5ULJ2|A5ULJ2_METS3 Putative glucose-methanol-choline oxidoreductase (FAD-dependent) OS=Methanobrevibacter smithii (strain ATCC 35061 / DSM 861 / OCM 144 / PS) OX=420247 GN=Msm_0865 PE=4 SV=1	2268100
A5UNE4	tr|A5UNE4|A5UNE4_METS3 Ornithine cyclodeaminase OS=Methanobrevibacter smithii (strain ATCC 35061 / DSM 861 / OCM 144 / PS) OX=420247 GN=Msm_1517 PE=4 SV=1	2131140
A5UJ85	tr|A5UJ85|A5UJ85_METS3 DNA helicase OS=Methanobrevibacter smithii (strain ATCC 35061 / DSM 861 / OCM 144 / PS) OX=420247 GN=Msm_0058 PE=3 SV=1	2118860
A5UKT9	tr|A5UKT9|A5UKT9_METS3 Putative translation factor, Sua5/YciO/YrdC/YwlC family OS=Methanobrevibacter smithii (strain ATCC 35061 / DSM 861 / OCM 144 / PS) OX=420247 GN=Msm_0612 PE=4 SV=1	8850340
A5UN17	tr|A5UN17|A5UN17_METS3 Transcriptional regulator, LysR family OS=Methanobrevibacter smithii (strain ATCC 35061 / DSM 861 / OCM 144 / PS) OX=420247 GN=Msm_1390 PE=4 SV=1	2641960
A5UJC2	tr|A5UJC2|A5UJC2_METS3 Predicted phosphotransacetylase OS=Methanobrevibacter smithii (strain ATCC 35061 / DSM 861 / OCM 144 / PS) OX=420247 GN=Msm_0095 PE=3 SV=1	4923250
A5UM32	tr|A5UM32|A5UM32_METS3 7-carboxy-7-deazaguanine synthase OS=Methanobrevibacter smithii (strain ATCC 35061 / DSM 861 / OCM 144 / PS) OX=420247 GN=queE PE=3 SV=1	2000470
A5UP24	tr|A5UP24|A5UP24_METS3 site-specific DNA-methyltransferase (adenine-specific) OS=Methanobrevibacter smithii (strain ATCC 35061 / DSM 861 / OCM 144 / PS) OX=420247 GN=Msm_1747 PE=4 SV=1	1438560
A5UMP7	tr|A5UMP7|A5UMP7_METS3 L-fuculose phosphate aldolase OS=Methanobrevibacter smithii (strain ATCC 35061 / DSM 861 / OCM 144 / PS) OX=420247 GN=Msm_1270 PE=4 SV=1	30996420
A5UNL9	tr|A5UNL9|A5UNL9_METS3 Polysaccharide/polyol phosphate ABC transporter, ATPase component OS=Methanobrevibacter smithii (strain ATCC 35061 / DSM 861 / OCM 144 / PS) OX=420247 GN=Msm_1592 PE=4 SV=1	2659810
A5ULJ3	tr|A5ULJ3|A5ULJ3_METS3 Zn metalloprotease, TldD OS=Methanobrevibacter smithii (strain ATCC 35061 / DSM 861 / OCM 144 / PS) OX=420247 GN=Msm_0866 PE=3 SV=1	1949580
A5UP72	tr|A5UP72|A5UP72_METS3 Predicted ATPase, AAA+ superfamily OS=Methanobrevibacter smithii (strain ATCC 35061 / DSM 861 / OCM 144 / PS) OX=420247 GN=Msm_1795 PE=4 SV=1	1928070
A5ULI2	sp|A5ULI2|TRUA_METS3 tRNA pseudouridine synthase A OS=Methanobrevibacter smithii (strain ATCC 35061 / DSM 861 / OCM 144 / PS) OX=420247 GN=truA PE=3 SV=1	4884280
A5UMI6	tr|A5UMI6|A5UMI6_METS3 Multimeric flavodoxin OS=Methanobrevibacter smithii (strain ATCC 35061 / DSM 861 / OCM 144 / PS) OX=420247 GN=Msm_1209 PE=4 SV=1	4622100
A5UNE3	tr|A5UNE3|A5UNE3_METS3 Aminotransferase OS=Methanobrevibacter smithii (strain ATCC 35061 / DSM 861 / OCM 144 / PS) OX=420247 GN=Msm_1516 PE=3 SV=1	1894470
A5ULF2	tr|A5ULF2|A5ULF2_METS3 Adenosylcobinamide amidohydrolase, CbiZ OS=Methanobrevibacter smithii (strain ATCC 35061 / DSM 861 / OCM 144 / PS) OX=420247 GN=Msm_0825 PE=4 SV=1	1894100
A5UKK0	tr|A5UKK0|A5UKK0_METS3 Collagenase, peptidase family U32 OS=Methanobrevibacter smithii (strain ATCC 35061 / DSM 861 / OCM 144 / PS) OX=420247 GN=Msm_0523 PE=4 SV=1	2625470
A5UM83	tr|A5UM83|A5UM83_METS3 Carbamoyltransferase OS=Methanobrevibacter smithii (strain ATCC 35061 / DSM 861 / OCM 144 / PS) OX=420247 GN=Msm_1106 PE=3 SV=1	3799150
A5UK35	tr|A5UK35|A5UK35_METS3 Conserved hypothetical membrane protein Msm_0358 OS=Methanobrevibacter smithii (strain ATCC 35061 / DSM 861 / OCM 144 / PS) OX=420247 GN=Msm_0358 PE=4 SV=1	4426900
A5UKT6	tr|A5UKT6|A5UKT6_METS3 Ferredoxin, iron-sulfur binding OS=Methanobrevibacter smithii (strain ATCC 35061 / DSM 861 / OCM 144 / PS) OX=420247 GN=Msm_0609 PE=4 SV=1	1824810
A5UL17	tr|A5UL17|A5UL17_METS3 Helicase OS=Methanobrevibacter smithii (strain ATCC 35061 / DSM 861 / OCM 144 / PS) OX=420247 GN=Msm_0690 PE=4 SV=1	2063910
A5UJ99	tr|A5UJ99|A5UJ99_METS3 Putative exonuclease SBCC OS=Methanobrevibacter smithii (strain ATCC 35061 / DSM 861 / OCM 144 / PS) OX=420247 GN=Msm_0072 PE=4 SV=1	1670210
A5UNH1	tr|A5UNH1|A5UNH1_METS3 Lipopolysaccharide cholinephosphotransferase OS=Methanobrevibacter smithii (strain ATCC 35061 / DSM 861 / OCM 144 / PS) OX=420247 GN=Msm_1544 PE=4 SV=1	1664720
A5UMF1	tr|A5UMF1|A5UMF1_METS3 Protease HtpX homolog OS=Methanobrevibacter smithii (strain ATCC 35061 / DSM 861 / OCM 144 / PS) OX=420247 GN=htpX PE=3 SV=1	1636720
A5UJ80	tr|A5UJ80|A5UJ80_METS3 CCA-adding enzyme OS=Methanobrevibacter smithii (strain ATCC 35061 / DSM 861 / OCM 144 / PS) OX=420247 GN=cca PE=3 SV=1	1614200
A5ULA7	tr|A5ULA7|A5ULA7_METS3 DUF2726 domain-containing protein OS=Methanobrevibacter smithii (strain ATCC 35061 / DSM 861 / OCM 144 / PS) OX=420247 GN=Msm_0780 PE=4 SV=1	9525130
A5UN50	tr|A5UN50|A5UN50_METS3 Exopolyphosphatase, GppA OS=Methanobrevibacter smithii (strain ATCC 35061 / DSM 861 / OCM 144 / PS) OX=420247 GN=Msm_1423 PE=4 SV=1	1562660
A5UM08	sp|A5UM08|TRM1_METS3 tRNA (guanine(26)-N(2))-dimethyltransferase OS=Methanobrevibacter smithii (strain ATCC 35061 / DSM 861 / OCM 144 / PS) OX=420247 GN=trm1 PE=3 SV=1	3140290
A5UNV8	tr|A5UNV8|A5UNV8_METS3 Carboxypeptidase regulatory-like domain-containing protein OS=Methanobrevibacter smithii (strain ATCC 35061 / DSM 861 / OCM 144 / PS) OX=420247 GN=Msm_1681 PE=4 SV=1	2177970
A5UKM9	tr|A5UKM9|A5UKM9_METS3 Sulfur transfer protein involved in thiamine biosynthesis OS=Methanobrevibacter smithii (strain ATCC 35061 / DSM 861 / OCM 144 / PS) OX=420247 GN=Msm_0552 PE=4 SV=1	4553600
A5UNY8	tr|A5UNY8|A5UNY8_METS3 DZANK-type domain-containing protein OS=Methanobrevibacter smithii (strain ATCC 35061 / DSM 861 / OCM 144 / PS) OX=420247 GN=Msm_1711 PE=4 SV=1	4308780
A5UNL2	tr|A5UNL2|A5UNL2_METS3 Adhesin-like protein OS=Methanobrevibacter smithii (strain ATCC 35061 / DSM 861 / OCM 144 / PS) OX=420247 GN=Msm_1585 PE=4 SV=1	4013500
A5UNC8	sp|A5UNC8|SRP19_METS3 Signal recognition particle 19 kDa protein OS=Methanobrevibacter smithii (strain ATCC 35061 / DSM 861 / OCM 144 / PS) OX=420247 GN=srp19 PE=3 SV=1	4179140
A5UK47	tr|A5UK47|A5UK47_METS3 Glutamate synthase, subunit 1 OS=Methanobrevibacter smithii (strain ATCC 35061 / DSM 861 / OCM 144 / PS) OX=420247 GN=Msm_0370 PE=4 SV=1	2008020
A5UN20	tr|A5UN20|A5UN20_METS3 Iron(III) ABC transporter, substrate-binding component OS=Methanobrevibacter smithii (strain ATCC 35061 / DSM 861 / OCM 144 / PS) OX=420247 GN=Msm_1393 PE=4 SV=1	5528360
A5ULM3	tr|A5ULM3|A5ULM3_METS3 Precorrin-6X reductase, CbiJ OS=Methanobrevibacter smithii (strain ATCC 35061 / DSM 861 / OCM 144 / PS) OX=420247 GN=Msm_0896 PE=4 SV=1	1271570
A5UM74	tr|A5UM74|A5UM74_METS3 Zn-dependent hydrolase OS=Methanobrevibacter smithii (strain ATCC 35061 / DSM 861 / OCM 144 / PS) OX=420247 GN=Msm_1097 PE=4 SV=1	3302890
A5UJ66	tr|A5UJ66|A5UJ66_METS3 SseB domain-containing protein OS=Methanobrevibacter smithii (strain ATCC 35061 / DSM 861 / OCM 144 / PS) OX=420247 GN=Msm_0039 PE=4 SV=1	16327800
A5ULR1	tr|A5ULR1|A5ULR1_METS3 Predicted phosphatidylglycerophosphatase A-related protein OS=Methanobrevibacter smithii (strain ATCC 35061 / DSM 861 / OCM 144 / PS) OX=420247 GN=Msm_0934 PE=4 SV=1	8813300
A5UJI7	tr|A5UJI7|A5UJI7_METS3 Putative asparagine synthetase [glutamine-hydrolyzing] OS=Methanobrevibacter smithii (strain ATCC 35061 / DSM 861 / OCM 144 / PS) OX=420247 GN=Msm_0160 PE=4 SV=1	6801420
A5UM25	tr|A5UM25|A5UM25_METS3 Phosphopantothenoylcysteine synthetase/decarboxylase OS=Methanobrevibacter smithii (strain ATCC 35061 / DSM 861 / OCM 144 / PS) OX=420247 GN=Msm_1048 PE=4 SV=1	4403640
A5UMS4	tr|A5UMS4|A5UMS4_METS3 Glycosyltransferase, GT2 family OS=Methanobrevibacter smithii (strain ATCC 35061 / DSM 861 / OCM 144 / PS) OX=420247 GN=Msm_1297 PE=4 SV=1	1041210
A5ULA3	tr|A5ULA3|A5ULA3_METS3 Conserved hypothetical membrane protein Msm_0776 OS=Methanobrevibacter smithii (strain ATCC 35061 / DSM 861 / OCM 144 / PS) OX=420247 GN=Msm_0776 PE=4 SV=1	1145850
A5UP39	tr|A5UP39|A5UP39_METS3 Tetratricopeptide repeat protein OS=Methanobrevibacter smithii (strain ATCC 35061 / DSM 861 / OCM 144 / PS) OX=420247 GN=Msm_1762 PE=4 SV=1	1062260
A5UM67	sp|A5UM67|SFSA_METS3 Sugar fermentation stimulation protein homolog OS=Methanobrevibacter smithii (strain ATCC 35061 / DSM 861 / OCM 144 / PS) OX=420247 GN=sfsA PE=3 SV=1	2358090
A5UNA7	tr|A5UNA7|A5UNA7_METS3 Glyceraldehyde 3-phosphate phosphatase OS=Methanobrevibacter smithii (strain ATCC 35061 / DSM 861 / OCM 144 / PS) OX=420247 GN=Msm_1480 PE=3 SV=1	823670
A5UKG9	tr|A5UKG9|A5UKG9_METS3 Ribonuclease Z OS=Methanobrevibacter smithii (strain ATCC 35061 / DSM 861 / OCM 144 / PS) OX=420247 GN=rnz PE=3 SV=1	3120570
A5UN72	tr|A5UN72|A5UN72_METS3 Predicted transcriptional regulator OS=Methanobrevibacter smithii (strain ATCC 35061 / DSM 861 / OCM 144 / PS) OX=420247 GN=Msm_1445 PE=4 SV=1	3203150
A5UJ74	tr|A5UJ74|A5UJ74_METS3 Chloramphenicol O-acetyltransferase OS=Methanobrevibacter smithii (strain ATCC 35061 / DSM 861 / OCM 144 / PS) OX=420247 GN=Msm_0047 PE=4 SV=1	4131780
A5UM05	tr|A5UM05|A5UM05_METS3 Predicted ATPase, PP-loop family OS=Methanobrevibacter smithii (strain ATCC 35061 / DSM 861 / OCM 144 / PS) OX=420247 GN=Msm_1028 PE=4 SV=1	5190710
A5UMT7	tr|A5UMT7|A5UMT7_METS3 Glycosyltransferase, GT2 family OS=Methanobrevibacter smithii (strain ATCC 35061 / DSM 861 / OCM 144 / PS) OX=420247 GN=Msm_1310 PE=4 SV=1	2250710
A5UP56	tr|A5UP56|A5UP56_METS3 DZANK-type domain-containing protein OS=Methanobrevibacter smithii (strain ATCC 35061 / DSM 861 / OCM 144 / PS) OX=420247 GN=Msm_1779 PE=4 SV=1	1404310
A5UM12	sp|A5UM12|COFG_METS3 7,8-didemethyl-8-hydroxy-5-deazariboflavin synthase OS=Methanobrevibacter smithii (strain ATCC 35061 / DSM 861 / OCM 144 / PS) OX=420247 GN=cofG PE=3 SV=2	4625220
A5UKH9	tr|A5UKH9|A5UKH9_METS3 ATP-dependent helicase, Lhr-like protein OS=Methanobrevibacter smithii (strain ATCC 35061 / DSM 861 / OCM 144 / PS) OX=420247 GN=Msm_0502 PE=4 SV=1	654340
A5UKL7	tr|A5UKL7|A5UKL7_METS3 Predicted transcriptional regulator OS=Methanobrevibacter smithii (strain ATCC 35061 / DSM 861 / OCM 144 / PS) OX=420247 GN=Msm_0540 PE=4 SV=1	3335490
A5UKG7	tr|A5UKG7|A5UKG7_METS3 SAM-dependent methyltransferase, UbiE/CobQ family OS=Methanobrevibacter smithii (strain ATCC 35061 / DSM 861 / OCM 144 / PS) OX=420247 GN=Msm_0490 PE=4 SV=1	4003660
A5UMB3	tr|A5UMB3|A5UMB3_METS3 DNA replication factor GINS OS=Methanobrevibacter smithii (strain ATCC 35061 / DSM 861 / OCM 144 / PS) OX=420247 GN=Msm_1136 PE=4 SV=1	3282420
A5UK51	tr|A5UK51|A5UK51_METS3 Long-chain fatty-acid-CoA ligase (AMP-forming), CaiC OS=Methanobrevibacter smithii (strain ATCC 35061 / DSM 861 / OCM 144 / PS) OX=420247 GN=Msm_0374 PE=4 SV=1	2135600
A5UMT8	tr|A5UMT8|A5UMT8_METS3 Glycosyltransferase, GT2 family OS=Methanobrevibacter smithii (strain ATCC 35061 / DSM 861 / OCM 144 / PS) OX=420247 GN=Msm_1311 PE=4 SV=1	11041180
A5UKM8	tr|A5UKM8|A5UKM8_METS3 ARMT1-like_dom domain-containing protein OS=Methanobrevibacter smithii (strain ATCC 35061 / DSM 861 / OCM 144 / PS) OX=420247 GN=Msm_0551 PE=4 SV=1	1719950
A5UNY0	tr|A5UNY0|A5UNY0_METS3 Cell wall binding repeat 2 OS=Methanobrevibacter smithii (strain ATCC 35061 / DSM 861 / OCM 144 / PS) OX=420247 GN=Msm_1703 PE=4 SV=1	3092950
A5UMP4	tr|A5UMP4|A5UMP4_METS3 Cobalamin biosynthesis protein G, CbiG OS=Methanobrevibacter smithii (strain ATCC 35061 / DSM 861 / OCM 144 / PS) OX=420247 GN=Msm_1267 PE=4 SV=1	8326380
A5UP33	tr|A5UP33|A5UP33_METS3 Smf protein OS=Methanobrevibacter smithii (strain ATCC 35061 / DSM 861 / OCM 144 / PS) OX=420247 GN=Msm_1756 PE=4 SV=1	5226870
A5UJE0	tr|A5UJE0|A5UJE0_METS3 DNA helicase OS=Methanobrevibacter smithii (strain ATCC 35061 / DSM 861 / OCM 144 / PS) OX=420247 GN=Msm_0113 PE=3 SV=1	3134520
A5UNL0	tr|A5UNL0|A5UNL0_METS3 Archaea-specific helicase OS=Methanobrevibacter smithii (strain ATCC 35061 / DSM 861 / OCM 144 / PS) OX=420247 GN=Msm_1583 PE=4 SV=1	1818370
A5UJF0	tr|A5UJF0|A5UJF0_METS3 Uncharacterized protein conserved in archaea OS=Methanobrevibacter smithii (strain ATCC 35061 / DSM 861 / OCM 144 / PS) OX=420247 GN=Msm_0123 PE=4 SV=1	2034010
A5UNM1	tr|A5UNM1|A5UNM1_METS3 Glycosyltransferase/CDP-glycerol:poly(Glycerophosphate) glycerophosphotransferase, GT2 family OS=Methanobrevibacter smithii (strain ATCC 35061 / DSM 861 / OCM 144 / PS) OX=420247 GN=Msm_1594 PE=4 SV=1	1134301

## Sheet: Supplementary Data 5
Supplementary Data 5. Proteins enriched in M. smithii EVs after normalization with the cellular protein content. Differential protein abundances and adjusted p-values were calculated using the package DEP (Differential Enrichment analysis of Proteomics data) (log2 > 1.5, adj.p-value < 0.05). Source data are provided as a Source Data file.
Protein ID	Uniprot Annotation	arCOG	V_vs_C_p.val	V_vs_C_ratio
A5UKH4	tr|A5UKH4|A5UKH4_METS3 Endonuclease NucS OS=Methanobrevibacter smithii (strain ATCC 35061 / DSM 861 / OCM 144 / PS) OX=420247 GN=nucS PE=3 SV=1	L	4.47303e-08	10.7
A5UNS3	tr|A5UNS3|A5UNS3_METS3 Putative ATPase (AAA+ superfamily) OS=Methanobrevibacter smithii (strain ATCC 35061 / DSM 861 / OCM 144 / PS) OX=420247 GN=Msm_1646 PE=4 SV=1	R	3.90255e-06	9.79
A5UL13	tr|A5UL13|A5UL13_METS3 Acetolactate synthase (TPP-requiring), large subunit, IlvB OS=Methanobrevibacter smithii (strain ATCC 35061 / DSM 861 / OCM 144 / PS) OX=420247 GN=Msm_0686 PE=3 SV=1	E	2.05048e-06	8.26
A5UP24	tr|A5UP24|A5UP24_METS3 site-specific DNA-methyltransferase (adenine-specific) OS=Methanobrevibacter smithii (strain ATCC 35061 / DSM 861 / OCM 144 / PS) OX=420247 GN=Msm_1747 PE=4 SV=1	V	4.35381e-06	7.02
A5ULB9	tr|A5ULB9|A5ULB9_METS3 Predicted calcineurin-like phosphoesterase OS=Methanobrevibacter smithii (strain ATCC 35061 / DSM 861 / OCM 144 / PS) OX=420247 GN=Msm_0792 PE=4 SV=1	R	7.45395e-06	6.88
A5UMG4	tr|A5UMG4|A5UMG4_METS3 ERCC4-like helicase OS=Methanobrevibacter smithii (strain ATCC 35061 / DSM 861 / OCM 144 / PS) OX=420247 GN=Msm_1187 PE=4 SV=1	L	6.44177e-06	5.68
A5UJJ6	tr|A5UJJ6|A5UJJ6_METS3 Predicted CRISPR-associated protein OS=Methanobrevibacter smithii (strain ATCC 35061 / DSM 861 / OCM 144 / PS) OX=420247 GN=Msm_0169 PE=4 SV=1	V	3.47874e-05	5.04
A5UNK8	tr|A5UNK8|A5UNK8_METS3 UvrABC system protein A OS=Methanobrevibacter smithii (strain ATCC 35061 / DSM 861 / OCM 144 / PS) OX=420247 GN=uvrA PE=3 SV=1	L	1.37443e-05	4.81
A5UKL7	tr|A5UKL7|A5UKL7_METS3 ATP-dependent DNA helicase RecG OS=Methanobrevibacter smithii (strain ATCC 35061 / DSM 861 / OCM 144 / PS) OX=420247 GN=Msm_0540 PE=4 SV=1	K	5.21898e-05	4.56
A5UJM0	tr|A5UJM0|A5UJM0_METS3 30S ribosomal protein S27ae OS=Methanobrevibacter smithii (strain ATCC 35061 / DSM 861 / OCM 144 / PS) OX=420247 GN=rps27ae PE=3 SV=1	J	7.88907e-05	3.69
A5ULH2	tr|A5ULH2|A5ULH2_METS3 tRNA-t(6)A37 methylthiotransferase OS=Methanobrevibacter smithii (strain ATCC 35061 / DSM 861 / OCM 144 / PS) OX=420247 GN=Msm_0845 PE=3 SV=1	J	1.46981e-05	3.06
A5ULH1	tr|A5ULH1|A5ULH1_METS3 Histone, HmtA OS=Methanobrevibacter smithii (strain ATCC 35061 / DSM 861 / OCM 144 / PS) OX=420247 GN=Msm_0844 PE=3 SV=1	L	1.20669e-05	2.56
A5ULI9	sp|A5ULI9|PYRI_METS3 Aspartate carbamoyltransferase regulatory chain OS=Methanobrevibacter smithii (strain ATCC 35061 / DSM 861 / OCM 144 / PS) OX=420247 GN=pyrI PE=3 SV=1	F	8.15385e-05	1.98
