# Supplementary material for: Biogenesis of DNA-carrying extracellular vesicles by the dominant human gut methanogenic archaeon
Source: Nat Commun. 2025 Jun 3;16:5093. doi: 10.1038/s41467-025-60272-9 (PMC12134362; doi:10.1038/s41467-025-60272-9)
Supplement: Supplementary file 8 — Source Data [file 41467_2025_60272_MOESM8_ESM.zip › Source Data.xlsx]

## Sheet: Fig 1D Particle size
Data corresponding to Figure 1D: Particle size distribution determined by NanoFCM and TEM
NanoFCM				TEM
Size (nm)	Concentration (particles/mL)			Particle	Strain	Diameter (nm)
40.25	0			1	PS	35.1245
40.75	0			2	PS	43.1798
41.25	0			3	PS	29.4168
41.75	170571			4	PS	34.9758
42.25	1.70571e+06			5	PS	48.3619
42.75	1.70571e+06			6	PS	29.2688
43.25	5.11712e+06			7	PS	37.0505
43.75	5.7994e+06			8	PS	32.1002
44.25	3.58198e+06			9	PS	38.9706
44.75	1.31339e+07			10	PS	32.955
45.25	9.8931e+06			11	PS	28.5474
45.75	1.17694e+07			12	PS	42.5106
46.25	7.50511e+06			13	PS	33.4261
46.75	1.33045e+07			14	PS	22.2928
47.25	1.46691e+07			15	PS	44.0365
47.75	1.77393e+07			16	PS	22.9458
48.25	1.27928e+07			17	PS	35.0006
48.75	1.79099e+07			18	PS	24.7667
49.25	1.75688e+07			19	PS	28.8201
49.75	1.22811e+07			20	PS	37.8853
50.25	1.04048e+07			21	PS	47.8017
50.75	1.50102e+07			22	PS	42.5106
51.25	1.68865e+07			23	PS	31.3609
51.75	1.87628e+07			24	PS	47.8562
52.25	1.39868e+07			25	PS	35.0502
52.75	1.22811e+07			26	PS	32.1273
53.25	1.53514e+07			27	PS	48.5412
53.75	1.46691e+07			28	PS	37.7705
54.25	1.55219e+07			29	PS	44.2334
54.75	9.55196e+06			30	PS	44.566
55.25	1.39868e+07			31	PS	31.9374
55.75	1.05754e+07			32	PS	25.932
56.25	1.15988e+07			33	PS	43.4406
56.75	1.31339e+07			34	PS	38.5672
57.25	1.14282e+07			35	PS	31.883
57.75	9.55196e+06			36	PS	39.9612
58.25	8.01682e+06			37	PS	32.6104
58.75	6.82283e+06			38	PS	33.4001
59.25	9.04025e+06			39	PS	39.215
59.75	9.38139e+06			40	PS	48.9866
60.25	1.33045e+07			41	PS	41.0762
60.75	8.52853e+06			42	PS	52.8925
61.25	9.04025e+06			43	PS	44.7023
61.75	7.16397e+06			44	PS	27.8698
62.25	9.04025e+06			45	PS	46.2873
62.75	7.50511e+06			46	PS	33.8651
63.25	7.33454e+06			47	PS	39.1707
63.75	5.96997e+06			48	PS	43.9773
64.25	7.84625e+06			49	PS	40.0698
64.75	7.16397e+06			50	PS	41.7059
65.25	2.55856e+06			51	PS	51.8138
65.75	6.48169e+06			52	PS	20.4215
66.25	4.60541e+06			53	PS	21.2144
66.75	6.65226e+06			54	PS	38.8365
67.25	7.67568e+06			55	PS	23.2467
67.75	4.26427e+06			56	PS	22.0577
68.25	4.26427e+06			57	PS	52.7279
68.75	5.96997e+06			58	PS	19.0113
69.25	6.82283e+06			59	PS	21.4992
69.75	5.96997e+06			60	PS	63.7796
70.25	4.43484e+06			61	PS	43.7991
70.75	6.48169e+06			62	PS	42.0871
71.25	5.28769e+06			63	PS	28.7364
71.75	5.96997e+06			64	PS	34.3206
72.25	4.0937e+06			65	PS	39.024
72.75	6.14054e+06			66	PS	29.835
73.25	4.43484e+06			67	PS	30.1924
73.75	3.92313e+06			68	PS	25.1544
74.25	3.58198e+06			69	PS	24.0278
74.75	4.0937e+06			70	PS	36.8811
75.25	4.94655e+06			71	PS	30.6623
75.75	3.07027e+06			72	PS	30.6623
76.25	3.58198e+06			73	PS	25.1899
76.75	4.0937e+06			74	PS	29.6246
77.25	2.55856e+06			75	PS	36.9538
77.75	1.87628e+06			76	PS	38.7251
78.25	3.07027e+06			77	PS	30.0737
78.75	2.8997e+06			78	PS	34.5024
79.25	3.24084e+06			79	PS	29.2298
79.75	2.72913e+06			80	PS	21.9275
80.25	2.55856e+06			81	PS	28.5492
80.75	2.8997e+06			82	PS	34.3986
81.25	3.92313e+06			83	PS	26.4363
81.75	2.38799e+06			84	PS	28.3923
82.25	4.26427e+06			85	PS	27.1699
82.75	2.8997e+06			86	PS	37.7671
83.25	4.26427e+06			87	PS	23.272
83.75	2.8997e+06			88	PS	34.8118
84.25	2.21742e+06			89	PS	29.9546
84.75	2.55856e+06			90	PS	35.0421
85.25	2.38799e+06			91	PS	21.6403
85.75	2.72913e+06			92	PS	26.7388
86.25	1.87628e+06			93	PS	27.1699
86.75	3.24084e+06			94	PS	25.647
87.25	2.04685e+06			95	PS	22.0494
87.75	2.21742e+06			96	PS	19.92
88.25	2.72913e+06			97	PS	23.9533
88.75	1.53514e+06			98	PS	38.8998
89.25	1.53514e+06			99	PS	33.4929
89.75	2.38799e+06			100	PS	36.1993
90.25	2.8997e+06			101	PS	28.7294
90.75	1.87628e+06			102	PS	41.8248
91.25	3.07027e+06			103	PS	32.5807
91.75	1.53514e+06			104	PS	32.4389
92.25	1.53514e+06			105	PS	22.5638
92.75	1.19399e+06			106	PS	30.3847
93.25	1.53514e+06			107	PS	33.1631
93.75	1.36457e+06			108	PS	27.6349
94.25	1.70571e+06			109	PS	32.9916
94.75	1.02342e+06			110	PS	39.6318
95.25	852853			111	PS	39.265
95.75	852853			112	PS	34.9142
96.25	1.87628e+06			113	PS	39.1231
96.75	682283			114	PS	37.9877
97.25	1.53514e+06			115	PS	36.6962
97.75	1.53514e+06			116	PS	38.7228
98.25	1.36457e+06			117	PS	37.3078
98.75	1.36457e+06			118	PS	31.6483
99.25	2.21742e+06			119	PS	34.2318
99.75	1.02342e+06			120	PS	28.431
100.25	852853			121	PS	34.0315
100.75	511712			122	PS	31.6763
101.25	852853			123	PS	26.6944
101.75	682283			124	PS	29.0199
102.25	1.19399e+06			125	PS	28.3296
102.75	852853			126	PS	30.8474
103.25	511712			127	PS	26.5728
103.75	1.19399e+06			128	PS	22.3019
104.25	511712			129	PS	40.0955
104.75	1.36457e+06			130	PS	34.3853
105.25	682283			131	PS	27.4359
105.75	852853			132	PS	28.2118
106.25	1.36457e+06			133	PS	25.9116
106.75	341141			134	PS	26.8795
107.25	852853			135	PS	29.1403
107.75	511712			136	PS	24.9783
108.25	170571			137	PS	31.5931
108.75	1.02342e+06			138	PS	24.9927
109.25	511712			139	PS	27.4622
109.75	1.19399e+06			140	PS	42.264
110.25	170571			141	PS	39.9897
110.75	341141			142	PS	41.2529
111.25	1.53514e+06			143	PS	47.5984
111.75	0			144	PS	39.2189
112.25	1.19399e+06			145	PS	35.8803
112.75	511712			146	PS	42.1871
113.25	852853			147	PS	36.5618
113.75	341141			148	PS	30.7106
114.25	852853			149	PS	42.9803
114.75	0			150	PS	29.4142
115.25	0			151	PS	40.9844
115.75	511712			152	PS	48.4371
116.25	682283			153	PS	33.9071
116.75	341141			154	PS	46.5916
117.25	341141			155	PS	26.3138
117.75	170571			156	PS	25.9408
118.25	341141			157	PS	45.9317
118.75	170571			158	PS	43.7145
119.25	341141			159	PS	38.3819
119.75	0			160	PS	42.4633
120.25	170571			161	PS	45.2765
120.75	0			162	PS	37.0383
121.25	511712			163	PS	37.099
121.75	682283			164	PS	28.1434
122.25	341141			165	PS	32.4717
122.75	170571			166	PS	46.1299
123.25	170571			167	PS	37.6492
123.75	341141			168	PS	30.9627
124.25	170571			169	PS	32.5372
124.75	170571			170	PS	32.0541
125.25	341141			171	PS	24.1721
125.75	170571			172	PS	26.92
126.25	0			173	PS	29.1946
126.75	170571			174	PS	47.0432
127.25	170571			175	PS	38.8359
127.75	170571			176	PS	41.0558
128.25	0			177	PS	27.8277
128.75	0			178	PS	33.5557
129.25	341141			179	PS	30.6121
129.75	170571			180	PS	28.6032
130.25	0			181	PS	22.5341
130.75	0			182	PS	26.7352
131.25	0			183	PS	22.7562
131.75	0			184	PS	21.733
132.25	0			185	PS	38.7582
132.75	0			186	PS	27.9201
133.25	0			187	PS	32.2505
133.75	341141			188	PS	42.3013
134.25	170571			189	PS	37.2042
134.75	170571			190	PS	33.6807
135.25	0			191	PS	29.0942
135.75	0			192	PS	39.4394
136.25	0			193	PS	30.9522
136.75	0			194	PS	33.2505
137.25	0			195	PS	25.9701
137.75	0			196	PS	32.7219
138.25	170571			197	PS	35.8549
138.75	170571			198	PS	31.0198
139.25	0			199	PS	23.6381
139.75	0			200	PS	36.6858
140.25	0			201	PS	24.0691
140.75	170571			202	PS	19.0911
141.25	0			203	PS	25.5414
141.75	0			204	PS	26.5086
142.25	170571			205	PS	22.6422
142.75	0			206	PS	23.8174
143.25	341141			207	PS	30.2327
143.75	0			208	PS	27.7373
144.25	0			209	PS	32.3285
144.75	0			210	PS	32.3508
145.25	0			211	PS	34.3682
145.75	0			212	PS	29.7184
146.25	0			213	PS	38.1405
146.75	0			214	PS	29.8392
147.25	0			215	PS	36.0547
147.75	0			216	PS	31.3775
148.25	0			217	PS	31.812
148.75	170571			218	PS	35.1472
149.25	0			219	PS	29.5258
149.75	170571			220	PS	33.7362
150.25	0			221	PS	35.837
150.75	0			222	PS	30.3926
151.25	170571			223	PS	25.9267
151.75	0			224	PS	24.3171
152.25	0			225	PS	33.9574
152.75	0			226	PS	33.0878
153.25	0			227	PS	33.3046
153.75	0			228	PS	39.9471
154.25	0			229	PS	27.4784
154.75	0			230	PS	38.749
155.25	0			231	PS	33.1964
155.75	0			232	PS	38.3569
156.25	0			233	PS	25.5791
156.75	0			234	PS	44.2555
157.25	0			235	PS	33.2505
157.75	0			236	PS	38.4787
158.25	0			237	PS	41.4678
158.75	0			238	PS	30.8824
159.25	0			239	PS	31.6308
159.75	341141			240	PS	38.9805
160.25	0			241	PS	29.6335
160.75	0			242	PS	34.7535
161.25	0			243	PS	39.6215
161.75	0			244	PS	37.9797
162.25	170571			245	PS	31.6649
162.75	0			246	PS	37.1752
163.25	0			247	PS	42.0624
163.75	0			248	PS	25.2534
164.25	0			249	PS	24.3833
164.75	0			250	PS	25.0674
165.25	0			251	PS	44.8693
165.75	0			252	PS	38.656
166.25	0			253	PS	31.1839
166.75	0			254	PS	32.6167
167.25	0			255	PS	38.1782
167.75	0			256	PS	41.7877
168.25	0			257	PS	32.3397
168.75	0			258	PS	34.1687
169.25	0			259	PS	25.5368
169.75	0			260	PS	27.2812
170.25	0			261	PS	28.7583
170.75	0			262	PS	22.8912
171.25	0			263	PS	33.8512
171.75	0			264	PS	24.0265
172.25	0			265	PS	25.9562
172.75	0			266	PS	23.1569
173.25	0			267	PS	26.5863
173.75	0			268	PS	35.6128
174.25	0			269	PS	34.7017
174.75	0			270	PS	31.5739
175.25	0			271	PS	22.3824
175.75	0			272	PS	28.1767
176.25	0			273	PS	32.8257
176.75	170571			274	PS	24.5598
177.25	0			275	PS	37.1849
177.75	0			276	PS	31.6877
178.25	0			277	PS	41.6756
178.75	0			278	PS	25.2391
179.25	0			279	PS	44.9654
179.75	0			280	PS	27.7391
180.25	0			281	PS	29.682
180.75	0			282	PS	29.3773
181.25	0			283	PS	23.725
181.75	0			284	PS	51.6149
182.25	170571			285	PS	39.8358
182.75	0			286	PS	28.5083
183.25	0			287	PS	28.4135
183.75	0			288	PS	35.2561
184.25	0			289	PS	33.3453
184.75	0			290	PS	37.7896
185.25	0			291	PS	25.3591
185.75	0			292	PS	24.9916
186.25	0			293	PS	29.5574
186.75	0			294	PS	25.0532
187.25	170571			295	PS	41.8834
187.75	0			296	PS	26.533
188.25	0			297	PS	31.4165
188.75	0			298	PS	26.8269
189.25	0			299	PS	31.8201
189.75	0			300	PS	29.7352
190.25	0			301	PS	25.1771
190.75	0			302	PS	30.4887
191.25	0			303	PS	23.8465
191.75	0			304	PS	25.6514
192.25	0			305	PS	35.8539
192.75	0			306	PS	23.6674
193.25	0			307	PS	46.0671
193.75	0			308	PS	41.5686
194.25	0			309	PS	26.9193
194.75	0			310	PS	29.6875
195.25	0			311	PS	35.1247
195.75	0			312	PS	51.3098
196.25	0			313	PS	53.5083
196.75	0			314	PS	22.3421
197.25	0			315	PS	20.6603
197.75	0			316	PS	41.1847
198.25	0			317	PS	37.4102
198.75	0			318	PS	35.7403
199.25	0			319	PS	43.0897
199.75	0			320	PS	50.5444
				321	PS	38.7393
				322	PS	38.9639
	7.48123e+08			323	PS	42.272
				324	PS	32.087
				325	PS	35.3475
				326	PS	36.2253
				327	PS	45.989
				328	PS	44.288
				329	PS	42.148
				330	PS	31.4831
				331	PS	36.7988
				332	PS	44.0509
				333	PS	50.3022
				334	PS	36.5609
	7.16738e+08			335	PS	47.5927
	95.8048			336	PS	43.5329
				337	PS	48.212
				338	PS	42.0236
				339	PS	33.9885
				340	PS	36.3215
	3.1385e+07			341	PS	39.8933
	4.19517			342	PS	27.201
				343	PS	29.3607
				344	PS	27.201
				345	PS	54.7538
				346	PS	55.1982
				347	PS	40.8443
				348	PS	38.5587
				349	PS	32.087
				350	PS	25.6832
				351	PS	44.6803
				352	PS	54.2736
				353	PS	57.7626
				354	PS	35.2487
				355	PS	36.7988
				356	PS	29.6564
				357	PS	40.9723
				358	PS	33.1042
				359	PS	29.0019
				360	PS	46.928
				361	PS	27.5199
				362	PS	44.9528
				363	PS	44.5629
				364	PS	25.4785
				365	PS	48.9662
				366	PS	30.5262
				367	PS	40.0679
				368	PS	32.7863
				369	PS	47.3353
				370	PS	23.9243
				371	PS	27.0079
				372	PS	30.2967
				373	PS	30.9802
				374	PS	28.6386
				375	PS	30.4117
				376	PS	49.215
				377	PS	38.1492
				378	PS	45.837
				379	PS	27.8352
				380	PS	34.8504
				381	PS	29.9491
				382	PS	35.2981
				383	PS	41.8154
				384	PS	24.572
				385	PS	33.2619
				386	PS	38.3773
				387	PS	42.272
				388	PS	41.8988
				389	PS	30.5833
				390	PS	38.0117
				391	PS	55.2298
				392	PS	51.7387
				393	PS	60.1309
				394	PS	55.8894
				395	PS	35.8865
				396	PS	51.1621
				397	PS	46.5922
				398	PS	49.1085
				399	PS	38.6039
				400	PS	50.7167
				401	PS	30.8502
				402	PS	17.4241
				403	PS	23.6525
				404	PS	21.6968
				405	PS	16.5712
				406	PS	21.4199
				407	PS	17.2272
				408	PS	19.9351
				409	PS	17.6671
				410	PS	20.0631
				411	PS	15.0615
				412	PS	22.0477

## Sheet:  Fig 2A-B Coverage depth 
Position	Coverage (×)		Position	Coverage (×)		Data corresponding to Figures 2A-B: Coverage depth across the M. smithii PS chromosome
1	1		1050284	8
2	1		1050285	8
3	3		1050286	8
4	3		1050287	8
5	3		1050288	8
6	3		1050289	8
7	3		1050290	8
8	3		1050291	8
9	3		1050292	8
10	5		1050293	8
11	5		1050294	8
12	5		1050295	8
13	5		1050296	9
14	5		1050297	9
15	5		1050298	9
16	5		1050299	9
17	5		1050300	9
18	5		1050301	9
19	5		1050302	9
20	5		1050303	9
21	5		1050304	9
22	5		1050305	9
23	5		1050306	9
24	5		1050307	9
25	6		1050308	9
26	6		1050309	9
27	6		1050310	9
28	6		1050311	9
29	6		1050312	9
30	6		1050313	9
31	6		1050314	9
32	6		1050315	9
33	6		1050316	9
34	6		1050317	9
35	6		1050318	9
36	6		1050319	9
37	6		1050320	9
38	6		1050321	9
39	6		1050322	9
40	6		1050323	9
41	6		1050324	9
42	6		1050325	9
43	6		1050326	8
44	6		1050327	8
45	7		1050328	8
46	7		1050329	8
47	7		1050330	8
48	7		1050331	8
49	7		1050332	8
50	7		1050333	8
51	7		1050334	8
52	7		1050335	8
53	7		1050336	8
54	7		1050337	8
55	7		1050338	8
56	7		1050339	8
57	7		1050340	7
58	7		1050341	7
59	7		1050342	7
60	7		1050343	7
61	7		1050344	7
62	7		1050345	7
63	7		1050346	7
64	7		1050347	7
65	7		1050348	7
66	7		1050349	7
67	7		1050350	7
68	7		1050351	7
69	7		1050352	7
70	7		1050353	7
71	10		1050354	7
72	10		1050355	7
73	10		1050356	7
74	10		1050357	7
75	10		1050358	7
76	10		1050359	7
77	10		1050360	7
78	10		1050361	7
79	10		1050362	7
80	10		1050363	7
81	10		1050364	7
82	10		1050365	7
83	10		1050366	7
84	10		1050367	7
85	10		1050368	7
86	10		1050369	7
87	10		1050370	7
88	10		1050371	7
89	13		1050372	7
90	13		1050373	8
91	13		1050374	8
92	13		1050375	8
93	13		1050376	8
94	13		1050377	7
95	13		1050378	7
96	13		1050379	7
97	13		1050380	7
98	13		1050381	7
99	13		1050382	7
100	13		1050383	7
101	13		1050384	7
102	13		1050385	7
103	13		1050386	7
104	13		1050387	7
105	13		1050388	7
106	13		1050389	9
107	13		1050390	9
108	13		1050391	9
109	13		1050392	9
110	13		1050393	9
111	13		1050394	9
112	13		1050395	9
113	13		1050396	9
114	13		1050397	9
115	13		1050398	10
116	13		1050399	10
117	13		1050400	10
118	13		1050401	10
119	13		1050402	10
120	13		1050403	8
121	13		1050404	8
122	13		1050405	8
123	13		1050406	8
124	13		1050407	8
125	13		1050408	8
126	13		1050409	8
127	13		1050410	7
128	14		1050411	7
129	14		1050412	7
130	14		1050413	6
131	14		1050414	6
132	14		1050415	6
133	14		1050416	6
134	14		1050417	6
135	14		1050418	6
136	14		1050419	6
137	14		1050420	6
138	14		1050421	6
139	14		1050422	6
140	14		1050423	6
141	14		1050424	5
142	14		1050425	5
143	13		1050426	5
144	13		1050427	5
145	13		1050428	5
146	17		1050429	5
147	17		1050430	5
148	17		1050431	5
149	17		1050432	5
150	17		1050433	5
151	17		1050434	5
152	17		1050435	5
153	17		1050436	5
154	17		1050437	5
155	17		1050438	5
156	17		1050439	5
157	17		1050440	5
158	17		1050441	5
159	17		1050442	5
160	15		1050443	5
161	15		1050444	5
162	17		1050445	5
163	17		1050446	5
164	17		1050447	4
165	17		1050448	4
166	17		1050449	4
167	17		1050450	4
168	17		1050451	4
169	17		1050452	4
170	17		1050453	4
171	17		1050454	4
172	17		1050455	6
173	17		1050456	6
174	17		1050457	6
175	17		1050458	6
176	16		1050459	6
177	16		1050460	6
178	16		1050461	6
179	16		1050462	6
180	16		1050463	6
181	16		1050464	6
182	16		1050465	6
183	17		1050466	6
184	17		1050467	6
185	17		1050468	6
186	18		1050469	6
187	19		1050470	6
188	19		1050471	6
189	19		1050472	6
190	19		1050473	9
191	19		1050474	9
192	19		1050475	9
193	19		1050476	9
194	19		1050477	9
195	19		1050478	9
196	18		1050479	9
197	19		1050480	10
198	19		1050481	10
199	19		1050482	10
200	19		1050483	10
201	19		1050484	10
202	19		1050485	10
203	19		1050486	10
204	19		1050487	10
205	19		1050488	10
206	19		1050489	10
207	19		1050490	10
208	19		1050491	10
209	19		1050492	10
210	19		1050493	10
211	19		1050494	11
212	19		1050495	11
213	19		1050496	11
214	19		1050497	12
215	19		1050498	12
216	20		1050499	12
217	20		1050500	12
218	20		1050501	12
219	20		1050502	12
220	20		1050503	12
221	20		1050504	12
222	17		1050505	15
223	17		1050506	15
224	17		1050507	15
225	17		1050508	15
226	17		1050509	15
227	18		1050510	15
228	18		1050511	15
229	18		1050512	15
230	18		1050513	15
231	18		1050514	15
232	18		1050515	15
233	18		1050516	15
234	18		1050517	15
235	18		1050518	15
236	21		1050519	15
237	21		1050520	15
238	21		1050521	15
239	18		1050522	15
240	18		1050523	15
241	18		1050524	14
242	18		1050525	14
243	24		1050526	14
244	24		1050527	14
245	24		1050528	14
246	24		1050529	14
247	24		1050530	14
248	24		1050531	17
249	24		1050532	21
250	24		1050533	21
251	24		1050534	21
252	24		1050535	21
253	24		1050536	21
254	24		1050537	21
255	26		1050538	21
256	26		1050539	21
257	26		1050540	19
258	27		1050541	19
259	27		1050542	19
260	27		1050543	19
261	27		1050544	19
262	27		1050545	19
263	27		1050546	19
264	27		1050547	20
265	27		1050548	19
266	27		1050549	19
267	27		1050550	19
268	27		1050551	19
269	27		1050552	19
270	27		1050553	19
271	27		1050554	19
272	28		1050555	19
273	29		1050556	19
274	29		1050557	19
275	29		1050558	19
276	29		1050559	19
277	29		1050560	19
278	29		1050561	19
279	28		1050562	19
280	28		1050563	19
281	28		1050564	19
282	28		1050565	19
283	28		1050566	19
284	28		1050567	20
285	28		1050568	20
286	29		1050569	20
287	29		1050570	20
288	29		1050571	20
289	29		1050572	20
290	29		1050573	20
291	29		1050574	20
292	29		1050575	20
293	29		1050576	20
294	29		1050577	20
295	29		1050578	22
296	29		1050579	22
297	24		1050580	22
298	24		1050581	23
299	24		1050582	23
300	24		1050583	23
301	24		1050584	23
302	24		1050585	23
303	24		1050586	23
304	24		1050587	23
305	24		1050588	23
306	24		1050589	23
307	24		1050590	23
308	24		1050591	25
309	24		1050592	25
310	24		1050593	25
311	24		1050594	25
312	24		1050595	25
313	22		1050596	25
314	22		1050597	26
315	22		1050598	26
316	22		1050599	26
317	22		1050600	26
318	22		1050601	26
319	22		1050602	26
320	22		1050603	26
321	22		1050604	26
322	22		1050605	25
323	22		1050606	24
324	22		1050607	24
325	22		1050608	25
326	22		1050609	25
327	22		1050610	25
328	22		1050611	25
329	22		1050612	25
330	22		1050613	25
331	22		1050614	25
332	22		1050615	25
333	21		1050616	25
334	21		1050617	25
335	21		1050618	25
336	20		1050619	25
337	19		1050620	25
338	19		1050621	25
339	19		1050622	25
340	19		1050623	25
341	19		1050624	22
342	19		1050625	22
343	19		1050626	22
344	19		1050627	22
345	20		1050628	22
346	20		1050629	22
347	20		1050630	22
348	19		1050631	21
349	19		1050632	21
350	19		1050633	21
351	19		1050634	23
352	19		1050635	23
353	19		1050636	23
354	19		1050637	23
355	22		1050638	23
356	22		1050639	23
357	22		1050640	23
358	22		1050641	23
359	22		1050642	23
360	22		1050643	23
361	22		1050644	23
362	22		1050645	22
363	22		1050646	22
364	22		1050647	22
365	22		1050648	21
366	21		1050649	22
367	21		1050650	24
368	21		1050651	24
369	21		1050652	24
370	21		1050653	26
371	21		1050654	29
372	21		1050655	29
373	21		1050656	26
374	21		1050657	26
375	21		1050658	27
376	21		1050659	27
377	21		1050660	27
378	20		1050661	27
379	20		1050662	27
380	20		1050663	27
381	20		1050664	27
382	20		1050665	27
383	20		1050666	27
384	20		1050667	27
385	20		1050668	27
386	20		1050669	27
387	17		1050670	27
388	17		1050671	27
389	17		1050672	27
390	17		1050673	27
391	17		1050674	27
392	17		1050675	29
393	17		1050676	29
394	11		1050677	29
395	9		1050678	30
396	11		1050679	32
397	12		1050680	32
398	12		1050681	32
399	12		1050682	32
400	12		1050683	28
401	12		1050684	28
402	12		1050685	28
403	12		1050686	28
404	12		1050687	28
405	12		1050688	28
406	12		1050689	28
407	10		1050690	28
408	10		1050691	28
409	10		1050692	28
410	10		1050693	28
411	13		1050694	28
412	13		1050695	28
413	13		1050696	28
414	13		1050697	28
415	13		1050698	27
416	13		1050699	27
417	13		1050700	27
418	13		1050701	27
419	13		1050702	27
420	13		1050703	27
421	13		1050704	27
422	13		1050705	27
423	12		1050706	27
424	11		1050707	27
425	11		1050708	27
426	11		1050709	27
427	11		1050710	27
428	11		1050711	27
429	12		1050712	27
430	12		1050713	27
431	12		1050714	27
432	12		1050715	27
433	12		1050716	27
434	12		1050717	27
435	12		1050718	28
436	11		1050719	28
437	11		1050720	28
438	11		1050721	28
439	11		1050722	29
440	11		1050723	29
441	11		1050724	29
442	14		1050725	29
443	14		1050726	29
444	14		1050727	29
445	14		1050728	29
446	14		1050729	27
447	13		1050730	27
448	13		1050731	26
449	13		1050732	27
450	13		1050733	27
451	13		1050734	27
452	13		1050735	27
453	13		1050736	27
454	13		1050737	27
455	13		1050738	27
456	13		1050739	27
457	13		1050740	25
458	14		1050741	25
459	14		1050742	26
460	14		1050743	26
461	14		1050744	26
462	14		1050745	26
463	14		1050746	26
464	14		1050747	26
465	14		1050748	25
466	14		1050749	25
467	14		1050750	25
468	14		1050751	25
469	14		1050752	27
470	14		1050753	27
471	14		1050754	27
472	14		1050755	27
473	14		1050756	27
474	14		1050757	27
475	14		1050758	27
476	14		1050759	26
477	14		1050760	26
478	14		1050761	27
479	14		1050762	27
480	14		1050763	27
481	14		1050764	27
482	14		1050765	27
483	14		1050766	27
484	14		1050767	27
485	14		1050768	27
486	14		1050769	27
487	14		1050770	27
488	14		1050771	27
489	14		1050772	27
490	14		1050773	27
491	14		1050774	27
492	14		1050775	27
493	14		1050776	27
494	14		1050777	28
495	14		1050778	28
496	15		1050779	28
497	15		1050780	29
498	15		1050781	29
499	15		1050782	29
500	15		1050783	29
501	15		1050784	29
502	15		1050785	27
503	15		1050786	27
504	18		1050787	27
505	15		1050788	27
506	15		1050789	27
507	15		1050790	27
508	15		1050791	27
509	15		1050792	27
510	15		1050793	28
511	15		1050794	28
512	15		1050795	28
513	15		1050796	28
514	15		1050797	28
515	15		1050798	28
516	15		1050799	28
517	15		1050800	27
518	15		1050801	25
519	15		1050802	23
520	15		1050803	23
521	16		1050804	23
522	16		1050805	20
523	16		1050806	20
524	16		1050807	20
525	16		1050808	20
526	16		1050809	19
527	16		1050810	22
528	16		1050811	22
529	16		1050812	22
530	16		1050813	22
531	16		1050814	22
532	16		1050815	22
533	16		1050816	22
534	17		1050817	22
535	17		1050818	22
536	17		1050819	22
537	17		1050820	22
538	17		1050821	22
539	17		1050822	22
540	17		1050823	22
541	17		1050824	22
542	17		1050825	20
543	17		1050826	20
544	17		1050827	20
545	17		1050828	17
546	17		1050829	17
547	16		1050830	17
548	16		1050831	17
549	16		1050832	17
550	16		1050833	17
551	16		1050834	17
552	16		1050835	17
553	16		1050836	17
554	16		1050837	17
555	16		1050838	17
556	16		1050839	17
557	16		1050840	17
558	16		1050841	17
559	15		1050842	19
560	15		1050843	19
561	15		1050844	19
562	12		1050845	19
563	12		1050846	20
564	12		1050847	20
565	12		1050848	21
566	12		1050849	21
567	12		1050850	25
568	12		1050851	25
569	12		1050852	25
570	12		1050853	25
571	12		1050854	25
572	12		1050855	25
573	12		1050856	25
574	12		1050857	25
575	12		1050858	25
576	12		1050859	25
577	12		1050860	25
578	12		1050861	25
579	11		1050862	25
580	11		1050863	25
581	11		1050864	25
582	11		1050865	26
583	11		1050866	26
584	11		1050867	26
585	11		1050868	26
586	11		1050869	24
587	11		1050870	24
588	11		1050871	24
589	11		1050872	24
590	11		1050873	23
591	11		1050874	23
592	8		1050875	23
593	8		1050876	23
594	8		1050877	23
595	8		1050878	23
596	9		1050879	23
597	9		1050880	23
598	9		1050881	23
599	9		1050882	23
600	9		1050883	22
601	9		1050884	22
602	9		1050885	22
603	9		1050886	22
604	9		1050887	22
605	9		1050888	22
606	9		1050889	22
607	9		1050890	22
608	9		1050891	22
609	8		1050892	22
610	8		1050893	21
611	8		1050894	21
612	8		1050895	21
613	8		1050896	21
614	8		1050897	21
615	8		1050898	21
616	8		1050899	21
617	8		1050900	21
618	8		1050901	21
619	8		1050902	21
620	8		1050903	19
621	8		1050904	19
622	8		1050905	19
623	8		1050906	19
624	11		1050907	20
625	11		1050908	20
626	11		1050909	20
627	11		1050910	21
628	11		1050911	21
629	11		1050912	20
630	11		1050913	20
631	11		1050914	20
632	11		1050915	20
633	11		1050916	20
634	11		1050917	20
635	11		1050918	20
636	11		1050919	20
637	11		1050920	20
638	11		1050921	20
639	11		1050922	20
640	11		1050923	20
641	11		1050924	20
642	11		1050925	20
643	11		1050926	20
644	12		1050927	20
645	12		1050928	19
646	10		1050929	19
647	10		1050930	25
648	10		1050931	24
649	10		1050932	24
650	10		1050933	24
651	10		1050934	24
652	10		1050935	24
653	10		1050936	25
654	7		1050937	25
655	7		1050938	25
656	7		1050939	25
657	7		1050940	25
658	7		1050941	25
659	7		1050942	27
660	7		1050943	27
661	7		1050944	26
662	7		1050945	26
663	7		1050946	26
664	7		1050947	26
665	7		1050948	26
666	7		1050949	26
667	7		1050950	26
668	8		1050951	26
669	9		1050952	26
670	9		1050953	27
671	8		1050954	27
672	8		1050955	27
673	8		1050956	27
674	8		1050957	27
675	8		1050958	27
676	8		1050959	27
677	8		1050960	27
678	8		1050961	26
679	8		1050962	30
680	8		1050963	30
681	8		1050964	31
682	8		1050965	31
683	8		1050966	31
684	8		1050967	31
685	7		1050968	31
686	7		1050969	31
687	7		1050970	31
688	7		1050971	31
689	7		1050972	31
690	7		1050973	31
691	7		1050974	31
692	7		1050975	31
693	8		1050976	32
694	8		1050977	32
695	8		1050978	32
696	8		1050979	32
697	8		1050980	29
698	8		1050981	29
699	8		1050982	32
700	8		1050983	32
701	8		1050984	32
702	8		1050985	32
703	8		1050986	32
704	8		1050987	32
705	8		1050988	32
706	8		1050989	32
707	8		1050990	34
708	8		1050991	34
709	8		1050992	37
710	8		1050993	35
711	8		1050994	35
712	8		1050995	35
713	8		1050996	35
714	8		1050997	34
715	8		1050998	33
716	8		1050999	33
717	8		1051000	33
718	8		1051001	29
719	8		1051002	29
720	8		1051003	29
721	8		1051004	29
722	8		1051005	29
723	8		1051006	29
724	8		1051007	29
725	8		1051008	29
726	8		1051009	29
727	8		1051010	29
728	8		1051011	29
729	8		1051012	29
730	8		1051013	29
731	8		1051014	29
732	8		1051015	29
733	8		1051016	28
734	8		1051017	28
735	8		1051018	28
736	8		1051019	28
737	8		1051020	28
738	8		1051021	28
739	8		1051022	28
740	8		1051023	28
741	8		1051024	28
742	8		1051025	28
743	8		1051026	28
744	8		1051027	28
745	8		1051028	31
746	8		1051029	31
747	7		1051030	31
748	7		1051031	31
749	7		1051032	31
750	7		1051033	31
751	7		1051034	31
752	7		1051035	31
753	7		1051036	31
754	7		1051037	31
755	7		1051038	31
756	7		1051039	31
757	7		1051040	31
758	7		1051041	31
759	7		1051042	31
760	7		1051043	31
761	7		1051044	31
762	7		1051045	31
763	7		1051046	31
764	7		1051047	31
765	7		1051048	31
766	7		1051049	31
767	7		1051050	31
768	7		1051051	31
769	7		1051052	31
770	7		1051053	31
771	7		1051054	31
772	7		1051055	31
773	7		1051056	31
774	10		1051057	31
775	7		1051058	30
776	7		1051059	30
777	7		1051060	29
778	7		1051061	29
779	7		1051062	29
780	7		1051063	29
781	7		1051064	29
782	7		1051065	29
783	7		1051066	29
784	7		1051067	29
785	7		1051068	29
786	7		1051069	29
787	7		1051070	29
788	7		1051071	30
789	7		1051072	30
790	7		1051073	30
791	7		1051074	30
792	7		1051075	30
793	7		1051076	30
794	7		1051077	31
795	6		1051078	31
796	6		1051079	31
797	6		1051080	31
798	6		1051081	25
799	6		1051082	25
800	6		1051083	25
801	6		1051084	25
802	6		1051085	25
803	6		1051086	27
804	6		1051087	26
805	6		1051088	26
806	6		1051089	26
807	6		1051090	26
808	6		1051091	26
809	6		1051092	24
810	6		1051093	24
811	6		1051094	24
812	6		1051095	24
813	6		1051096	24
814	6		1051097	25
815	6		1051098	25
816	6		1051099	25
817	6		1051100	25
818	5		1051101	25
819	4		1051102	25
820	4		1051103	24
821	4		1051104	24
822	4		1051105	24
823	4		1051106	24
824	4		1051107	24
825	4		1051108	24
826	4		1051109	24
827	4		1051110	24
828	4		1051111	24
829	4		1051112	18
830	4		1051113	18
831	4		1051114	17
832	4		1051115	17
833	4		1051116	17
834	4		1051117	17
835	4		1051118	17
836	4		1051119	16
837	4		1051120	16
838	4		1051121	16
839	4		1051122	16
840	4		1051123	16
841	4		1051124	16
842	4		1051125	16
843	4		1051126	16
844	3		1051127	15
845	3		1051128	15
846	3		1051129	15
847	3		1051130	15
848	4		1051131	15
849	4		1051132	16
850	4		1051133	14
851	4		1051134	14
852	4		1051135	14
853	4		1051136	14
854	4		1051137	14
855	4		1051138	14
856	4		1051139	14
857	4		1051140	13
858	4		1051141	14
859	4		1051142	14
860	5		1051143	11
861	5		1051144	11
862	5		1051145	11
863	5		1051146	11
864	5		1051147	11
865	5		1051148	11
866	5		1051149	11
867	5		1051150	11
868	5		1051151	11
869	5		1051152	11
870	5		1051153	11
871	5		1051154	11
872	5		1051155	11
873	5		1051156	11
874	5		1051157	11
875	5		1051158	11
876	5		1051159	11
877	5		1051160	11
878	5		1051161	11
879	5		1051162	11
880	6		1051163	11
881	6		1051164	11
882	6		1051165	11
883	6		1051166	11
884	6		1051167	11
885	6		1051168	11
886	6		1051169	11
887	6		1051170	11
888	6		1051171	11
889	6		1051172	11
890	6		1051173	11
891	6		1051174	11
892	6		1051175	11
893	6		1051176	11
894	6		1051177	11
895	6		1051178	8
896	6		1051179	8
897	8		1051180	8
898	8		1051181	8
899	8		1051182	13
900	8		1051183	13
901	8		1051184	15
902	8		1051185	15
903	8		1051186	15
904	8		1051187	15
905	8		1051188	15
906	8		1051189	15
907	8		1051190	15
908	8		1051191	15
909	8		1051192	15
910	8		1051193	15
911	8		1051194	15
912	8		1051195	15
913	8		1051196	15
914	8		1051197	15
915	8		1051198	15
916	8		1051199	15
917	8		1051200	15
918	8		1051201	15
919	8		1051202	15
920	9		1051203	15
921	9		1051204	15
922	9		1051205	15
923	9		1051206	14
924	6		1051207	14
925	6		1051208	14
926	6		1051209	14
927	6		1051210	14
928	6		1051211	14
929	6		1051212	14
930	6		1051213	14
931	6		1051214	14
932	6		1051215	14
933	6		1051216	14
934	6		1051217	17
935	6		1051218	17
936	6		1051219	17
937	6		1051220	17
938	6		1051221	17
939	6		1051222	17
940	6		1051223	17
941	6		1051224	17
942	6		1051225	17
943	6		1051226	17
944	6		1051227	17
945	6		1051228	16
946	6		1051229	16
947	6		1051230	16
948	6		1051231	16
949	6		1051232	16
950	6		1051233	16
951	6		1051234	17
952	6		1051235	15
953	6		1051236	15
954	6		1051237	15
955	6		1051238	15
956	6		1051239	15
957	6		1051240	15
958	6		1051241	15
959	6		1051242	15
960	6		1051243	15
961	6		1051244	15
962	6		1051245	15
963	6		1051246	15
964	6		1051247	15
965	6		1051248	14
966	6		1051249	14
967	6		1051250	14
968	6		1051251	14
969	6		1051252	14
970	6		1051253	17
971	6		1051254	17
972	6		1051255	17
973	6		1051256	17
974	6		1051257	18
975	6		1051258	18
976	6		1051259	18
977	6		1051260	18
978	6		1051261	18
979	7		1051262	18
980	7		1051263	18
981	7		1051264	18
982	7		1051265	18
983	8		1051266	18
984	8		1051267	18
985	8		1051268	18
986	9		1051269	18
987	9		1051270	18
988	9		1051271	18
989	9		1051272	18
990	9		1051273	18
991	9		1051274	18
992	9		1051275	18
993	9		1051276	18
994	10		1051277	18
995	10		1051278	18
996	10		1051279	18
997	10		1051280	18
998	10		1051281	18
999	9		1051282	18
1000	9		1051283	17
1001	9		1051284	16
1002	9		1051285	16
1003	9		1051286	16
1004	9		1051287	16
1005	11		1051288	16
1006	11		1051289	16
1007	11		1051290	16
1008	11		1051291	15
1009	11		1051292	15
1010	11		1051293	15
1011	10		1051294	16
1012	10		1051295	16
1013	10		1051296	16
1014	10		1051297	16
1015	10		1051298	16
1016	10		1051299	16
1017	10		1051300	16
1018	10		1051301	16
1019	10		1051302	18
1020	10		1051303	18
1021	10		1051304	18
1022	10		1051305	18
1023	10		1051306	18
1024	10		1051307	19
1025	10		1051308	19
1026	10		1051309	19
1027	10		1051310	19
1028	10		1051311	19
1029	10		1051312	19
1030	10		1051313	19
1031	9		1051314	19
1032	9		1051315	19
1033	9		1051316	19
1034	9		1051317	19
1035	9		1051318	19
1036	9		1051319	19
1037	9		1051320	21
1038	9		1051321	21
1039	9		1051322	21
1040	9		1051323	21
1041	9		1051324	21
1042	9		1051325	21
1043	9		1051326	21
1044	9		1051327	21
1045	9		1051328	21
1046	9		1051329	21
1047	7		1051330	21
1048	7		1051331	21
1049	7		1051332	21
1050	7		1051333	16
1051	7		1051334	16
1052	7		1051335	14
1053	7		1051336	14
1054	7		1051337	14
1055	7		1051338	14
1056	7		1051339	14
1057	7		1051340	14
1058	7		1051341	14
1059	8		1051342	14
1060	9		1051343	14
1061	9		1051344	14
1062	9		1051345	14
1063	9		1051346	14
1064	9		1051347	14
1065	9		1051348	14
1066	9		1051349	14
1067	9		1051350	14
1068	9		1051351	14
1069	9		1051352	14
1070	9		1051353	14
1071	8		1051354	14
1072	8		1051355	14
1073	8		1051356	14
1074	8		1051357	14
1075	9		1051358	14
1076	9		1051359	14
1077	9		1051360	15
1078	9		1051361	15
1079	9		1051362	15
1080	9		1051363	15
1081	9		1051364	15
1082	11		1051365	15
1083	12		1051366	15
1084	12		1051367	15
1085	13		1051368	12
1086	13		1051369	12
1087	13		1051370	12
1088	13		1051371	13
1089	13		1051372	13
1090	13		1051373	13
1091	13		1051374	13
1092	13		1051375	13
1093	13		1051376	13
1094	13		1051377	13
1095	13		1051378	13
1096	13		1051379	13
1097	13		1051380	13
1098	13		1051381	13
1099	13		1051382	13
1100	13		1051383	13
1101	13		1051384	12
1102	13		1051385	12
1103	13		1051386	12
1104	13		1051387	12
1105	13		1051388	12
1106	13		1051389	12
1107	13		1051390	12
1108	13		1051391	12
1109	13		1051392	12
1110	13		1051393	12
1111	15		1051394	12
1112	15		1051395	12
1113	15		1051396	12
1114	20		1051397	12
1115	20		1051398	12
1116	20		1051399	12
1117	22		1051400	12
1118	22		1051401	12
1119	22		1051402	12
1120	22		1051403	12
1121	22		1051404	9
1122	22		1051405	9
1123	24		1051406	9
1124	24		1051407	9
1125	24		1051408	8
1126	24		1051409	8
1127	24		1051410	8
1128	24		1051411	8
1129	24		1051412	8
1130	23		1051413	8
1131	23		1051414	8
1132	23		1051415	8
1133	23		1051416	8
1134	22		1051417	8
1135	21		1051418	8
1136	21		1051419	8
1137	21		1051420	8
1138	21		1051421	8
1139	21		1051422	8
1140	21		1051423	8
1141	21		1051424	8
1142	23		1051425	8
1143	24		1051426	8
1144	24		1051427	8
1145	23		1051428	8
1146	23		1051429	8
1147	23		1051430	8
1148	23		1051431	8
1149	23		1051432	8
1150	23		1051433	8
1151	23		1051434	8
1152	23		1051435	8
1153	23		1051436	8
1154	23		1051437	8
1155	23		1051438	8
1156	21		1051439	8
1157	21		1051440	10
1158	21		1051441	10
1159	21		1051442	10
1160	21		1051443	10
1161	21		1051444	10
1162	21		1051445	9
1163	21		1051446	9
1164	21		1051447	9
1165	21		1051448	9
1166	21		1051449	9
1167	21		1051450	9
1168	21		1051451	9
1169	21		1051452	9
1170	21		1051453	7
1171	21		1051454	7
1172	21		1051455	7
1173	21		1051456	7
1174	21		1051457	6
1175	21		1051458	6
1176	21		1051459	6
1177	21		1051460	6
1178	21		1051461	6
1179	21		1051462	6
1180	21		1051463	6
1181	21		1051464	6
1182	21		1051465	6
1183	21		1051466	6
1184	21		1051467	6
1185	21		1051468	6
1186	21		1051469	6
1187	21		1051470	4
1188	21		1051471	4
1189	21		1051472	4
1190	21		1051473	4
1191	21		1051474	4
1192	21		1051475	4
1193	21		1051476	4
1194	21		1051477	4
1195	21		1051478	4
1196	21		1051479	4
1197	21		1051480	4
1198	21		1051481	4
1199	21		1051482	4
1200	21		1051483	4
1201	23		1051484	5
1202	23		1051485	5
1203	23		1051486	5
1204	23		1051487	5
1205	23		1051488	5
1206	23		1051489	5
1207	23		1051490	5
1208	23		1051491	7
1209	21		1051492	7
1210	21		1051493	7
1211	21		1051494	7
1212	21		1051495	7
1213	21		1051496	7
1214	21		1051497	8
1215	21		1051498	8
1216	21		1051499	8
1217	21		1051500	8
1218	21		1051501	8
1219	21		1051502	8
1220	21		1051503	8
1221	21		1051504	8
1222	21		1051505	8
1223	23		1051506	8
1224	23		1051507	8
1225	22		1051508	8
1226	22		1051509	8
1227	22		1051510	8
1228	22		1051511	7
1229	22		1051512	7
1230	22		1051513	7
1231	22		1051514	7
1232	22		1051515	7
1233	20		1051516	7
1234	19		1051517	7
1235	19		1051518	7
1236	18		1051519	7
1237	18		1051520	7
1238	19		1051521	7
1239	19		1051522	6
1240	19		1051523	6
1241	19		1051524	6
1242	19		1051525	6
1243	24		1051526	6
1244	24		1051527	6
1245	24		1051528	6
1246	24		1051529	6
1247	24		1051530	6
1248	24		1051531	6
1249	24		1051532	6
1250	24		1051533	6
1251	24		1051534	6
1252	24		1051535	6
1253	24		1051536	6
1254	24		1051537	6
1255	24		1051538	6
1256	24		1051539	6
1257	24		1051540	6
1258	24		1051541	6
1259	24		1051542	6
1260	24		1051543	6
1261	24		1051544	6
1262	22		1051545	6
1263	17		1051546	6
1264	19		1051547	6
1265	19		1051548	6
1266	19		1051549	6
1267	19		1051550	6
1268	17		1051551	6
1269	17		1051552	6
1270	17		1051553	6
1271	15		1051554	6
1272	15		1051555	6
1273	15		1051556	6
1274	15		1051557	6
1275	15		1051558	6
1276	15		1051559	6
1277	15		1051560	6
1278	15		1051561	6
1279	15		1051562	6
1280	15		1051563	6
1281	15		1051564	6
1282	16		1051565	6
1283	16		1051566	6
1284	16		1051567	6
1285	16		1051568	6
1286	16		1051569	6
1287	16		1051570	6
1288	16		1051571	6
1289	16		1051572	6
1290	18		1051573	6
1291	18		1051574	6
1292	16		1051575	6
1293	16		1051576	6
1294	15		1051577	6
1295	15		1051578	6
1296	15		1051579	6
1297	15		1051580	6
1298	15		1051581	6
1299	15		1051582	6
1300	15		1051583	6
1301	15		1051584	6
1302	15		1051585	6
1303	15		1051586	6
1304	15		1051587	8
1305	15		1051588	8
1306	15		1051589	8
1307	15		1051590	8
1308	15		1051591	6
1309	16		1051592	6
1310	16		1051593	6
1311	17		1051594	6
1312	17		1051595	6
1313	17		1051596	6
1314	17		1051597	8
1315	17		1051598	8
1316	18		1051599	8
1317	18		1051600	8
1318	18		1051601	8
1319	18		1051602	8
1320	18		1051603	8
1321	18		1051604	8
1322	18		1051605	8
1323	18		1051606	8
1324	18		1051607	8
1325	18		1051608	8
1326	18		1051609	8
1327	18		1051610	8
1328	18		1051611	8
1329	18		1051612	8
1330	18		1051613	8
1331	18		1051614	8
1332	18		1051615	8
1333	18		1051616	8
1334	18		1051617	8
1335	18		1051618	8
1336	18		1051619	8
1337	18		1051620	8
1338	18		1051621	8
1339	18		1051622	8
1340	18		1051623	8
1341	18		1051624	8
1342	18		1051625	8
1343	18		1051626	8
1344	18		1051627	8
1345	18		1051628	8
1346	18		1051629	8
1347	18		1051630	8
1348	18		1051631	8
1349	18		1051632	8
1350	18		1051633	8
1351	18		1051634	7
1352	16		1051635	7
1353	16		1051636	7
1354	16		1051637	7
1355	16		1051638	7
1356	16		1051639	7
1357	16		1051640	8
1358	16		1051641	8
1359	16		1051642	6
1360	16		1051643	6
1361	16		1051644	6
1362	16		1051645	6
1363	16		1051646	6
1364	16		1051647	6
1365	16		1051648	5
1366	16		1051649	5
1367	16		1051650	5
1368	16		1051651	5
1369	16		1051652	5
1370	16		1051653	5
1371	16		1051654	5
1372	16		1051655	5
1373	14		1051656	5
1374	14		1051657	5
1375	16		1051658	5
1376	16		1051659	5
1377	16		1051660	5
1378	16		1051661	5
1379	16		1051662	5
1380	16		1051663	5
1381	16		1051664	5
1382	16		1051665	5
1383	16		1051666	5
1384	16		1051667	5
1385	16		1051668	5
1386	16		1051669	5
1387	16		1051670	5
1388	16		1051671	5
1389	15		1051672	5
1390	15		1051673	5
1391	10		1051674	5
1392	10		1051675	5
1393	10		1051676	5
1394	12		1051677	5
1395	12		1051678	5
1396	12		1051679	5
1397	12		1051680	5
1398	12		1051681	5
1399	12		1051682	5
1400	12		1051683	5
1401	12		1051684	5
1402	12		1051685	5
1403	12		1051686	5
1404	12		1051687	5
1405	12		1051688	5
1406	12		1051689	5
1407	12		1051690	5
1408	12		1051691	5
1409	12		1051692	5
1410	12		1051693	5
1411	12		1051694	5
1412	12		1051695	5
1413	12		1051696	5
1414	10		1051697	5
1415	10		1051698	5
1416	10		1051699	5
1417	10		1051700	5
1418	10		1051701	5
1419	10		1051702	5
1420	12		1051703	5
1421	12		1051704	5
1422	13		1051705	5
1423	13		1051706	5
1424	13		1051707	5
1425	13		1051708	5
1426	13		1051709	5
1427	13		1051710	5
1428	13		1051711	5
1429	13		1051712	5
1430	13		1051713	5
1431	13		1051714	5
1432	12		1051715	5
1433	12		1051716	5
1434	12		1051717	5
1435	12		1051718	5
1436	12		1051719	5
1437	13		1051720	5
1438	13		1051721	5
1439	13		1051722	5
1440	15		1051723	5
1441	13		1051724	5
1442	14		1051725	5
1443	14		1051726	5
1444	14		1051727	5
1445	17		1051728	5
1446	17		1051729	5
1447	17		1051730	5
1448	17		1051731	5
1449	17		1051732	5
1450	17		1051733	5
1451	17		1051734	5
1452	17		1051735	3
1453	17		1051736	3
1454	17		1051737	3
1455	17		1051738	3
1456	18		1051739	3
1457	18		1051740	6
1458	18		1051741	6
1459	17		1051742	6
1460	17		1051743	6
1461	17		1051744	6
1462	16		1051745	6
1463	16		1051746	6
1464	17		1051747	4
1465	17		1051748	4
1466	18		1051749	4
1467	17		1051750	4
1468	17		1051751	4
1469	17		1051752	4
1470	19		1051753	6
1471	19		1051754	6
1472	19		1051755	8
1473	19		1051756	8
1474	20		1051757	10
1475	20		1051758	10
1476	20		1051759	10
1477	20		1051760	10
1478	20		1051761	10
1479	20		1051762	10
1480	20		1051763	10
1481	20		1051764	10
1482	20		1051765	10
1483	20		1051766	10
1484	22		1051767	10
1485	22		1051768	10
1486	22		1051769	10
1487	22		1051770	10
1488	22		1051771	10
1489	22		1051772	10
1490	22		1051773	10
1491	22		1051774	10
1492	22		1051775	10
1493	22		1051776	10
1494	22		1051777	10
1495	22		1051778	10
1496	22		1051779	10
1497	22		1051780	10
1498	22		1051781	10
1499	22		1051782	10
1500	22		1051783	10
1501	22		1051784	10
1502	22		1051785	10
1503	22		1051786	10
1504	22		1051787	10
1505	22		1051788	10
1506	22		1051789	10
1507	23		1051790	10
1508	23		1051791	9
1509	23		1051792	9
1510	23		1051793	9
1511	23		1051794	9
1512	23		1051795	9
1513	23		1051796	9
1514	23		1051797	9
1515	24		1051798	9
1516	24		1051799	9
1517	24		1051800	9
1518	24		1051801	9
1519	24		1051802	9
1520	24		1051803	9
1521	24		1051804	9
1522	22		1051805	9
1523	22		1051806	9
1524	22		1051807	9
1525	22		1051808	9
1526	22		1051809	9
1527	22		1051810	9
1528	22		1051811	9
1529	22		1051812	9
1530	22		1051813	9
1531	22		1051814	9
1532	22		1051815	9
1533	22		1051816	9
1534	22		1051817	9
1535	22		1051818	9
1536	22		1051819	9
1537	22		1051820	9
1538	22		1051821	9
1539	22		1051822	9
1540	22		1051823	9
1541	22		1051824	9
1542	24		1051825	9
1543	24		1051826	9
1544	24		1051827	9
1545	22		1051828	9
1546	22		1051829	9
1547	22		1051830	9
1548	22		1051831	9
1549	22		1051832	9
1550	22		1051833	9
1551	22		1051834	9
1552	22		1051835	9
1553	22		1051836	9
1554	22		1051837	9
1555	22		1051838	9
1556	22		1051839	9
1557	23		1051840	9
1558	23		1051841	9
1559	23		1051842	9
1560	23		1051843	9
1561	23		1051844	9
1562	23		1051845	9
1563	23		1051846	9
1564	23		1051847	9
1565	23		1051848	9
1566	23		1051849	9
1567	23		1051850	9
1568	23		1051851	9
1569	23		1051852	9
1570	23		1051853	9
1571	21		1051854	14
1572	21		1051855	14
1573	20		1051856	14
1574	20		1051857	14
1575	22		1051858	14
1576	22		1051859	14
1577	22		1051860	14
1578	22		1051861	14
1579	22		1051862	14
1580	22		1051863	14
1581	22		1051864	14
1582	22		1051865	14
1583	22		1051866	14
1584	22		1051867	14
1585	22		1051868	15
1586	22		1051869	15
1587	21		1051870	15
1588	21		1051871	15
1589	21		1051872	15
1590	21		1051873	15
1591	21		1051874	15
1592	21		1051875	15
1593	20		1051876	15
1594	20		1051877	15
1595	18		1051878	15
1596	17		1051879	15
1597	17		1051880	15
1598	17		1051881	15
1599	17		1051882	15
1600	17		1051883	15
1601	17		1051884	15
1602	15		1051885	15
1603	15		1051886	15
1604	15		1051887	15
1605	17		1051888	15
1606	16		1051889	15
1607	16		1051890	15
1608	16		1051891	12
1609	16		1051892	12
1610	16		1051893	12
1611	16		1051894	12
1612	16		1051895	12
1613	16		1051896	12
1614	16		1051897	12
1615	15		1051898	12
1616	15		1051899	12
1617	14		1051900	12
1618	14		1051901	12
1619	14		1051902	12
1620	14		1051903	12
1621	14		1051904	10
1622	14		1051905	10
1623	14		1051906	8
1624	14		1051907	8
1625	13		1051908	6
1626	13		1051909	6
1627	13		1051910	6
1628	13		1051911	7
1629	15		1051912	7
1630	15		1051913	7
1631	15		1051914	7
1632	15		1051915	7
1633	15		1051916	7
1634	14		1051917	7
1635	13		1051918	7
1636	13		1051919	7
1637	13		1051920	7
1638	13		1051921	9
1639	13		1051922	9
1640	13		1051923	9
1641	13		1051924	9
1642	13		1051925	9
1643	15		1051926	9
1644	15		1051927	9
1645	15		1051928	9
1646	15		1051929	9
1647	15		1051930	9
1648	15		1051931	9
1649	15		1051932	9
1650	15		1051933	11
1651	15		1051934	11
1652	15		1051935	11
1653	15		1051936	11
1654	15		1051937	11
1655	15		1051938	11
1656	15		1051939	11
1657	14		1051940	11
1658	14		1051941	11
1659	14		1051942	11
1660	14		1051943	14
1661	14		1051944	14
1662	17		1051945	14
1663	18		1051946	14
1664	18		1051947	14
1665	17		1051948	14
1666	17		1051949	14
1667	17		1051950	14
1668	17		1051951	14
1669	17		1051952	14
1670	17		1051953	14
1671	17		1051954	14
1672	17		1051955	14
1673	17		1051956	14
1674	17		1051957	14
1675	17		1051958	14
1676	17		1051959	14
1677	17		1051960	14
1678	17		1051961	14
1679	17		1051962	14
1680	17		1051963	14
1681	17		1051964	14
1682	17		1051965	14
1683	18		1051966	16
1684	18		1051967	16
1685	18		1051968	16
1686	18		1051969	16
1687	18		1051970	16
1688	18		1051971	16
1689	18		1051972	16
1690	18		1051973	16
1691	18		1051974	16
1692	18		1051975	16
1693	16		1051976	16
1694	16		1051977	16
1695	16		1051978	16
1696	16		1051979	16
1697	16		1051980	16
1698	16		1051981	16
1699	16		1051982	16
1700	16		1051983	16
1701	16		1051984	16
1702	16		1051985	16
1703	16		1051986	16
1704	16		1051987	16
1705	16		1051988	16
1706	16		1051989	16
1707	16		1051990	16
1708	15		1051991	16
1709	15		1051992	16
1710	15		1051993	16
1711	15		1051994	16
1712	15		1051995	16
1713	17		1051996	16
1714	17		1051997	16
1715	17		1051998	16
1716	17		1051999	16
1717	17		1052000	16
1718	17		1052001	16
1719	17		1052002	16
1720	17		1052003	16
1721	17		1052004	17
1722	17		1052005	12
1723	17		1052006	13
1724	17		1052007	13
1725	17		1052008	13
1726	15		1052009	14
1727	15		1052010	14
1728	15		1052011	14
1729	15		1052012	14
1730	15		1052013	14
1731	15		1052014	14
1732	15		1052015	14
1733	15		1052016	14
1734	15		1052017	14
1735	15		1052018	14
1736	15		1052019	13
1737	15		1052020	13
1738	15		1052021	13
1739	15		1052022	15
1740	15		1052023	15
1741	13		1052024	15
1742	13		1052025	15
1743	13		1052026	15
1744	13		1052027	15
1745	13		1052028	15
1746	13		1052029	15
1747	13		1052030	15
1748	13		1052031	15
1749	13		1052032	15
1750	13		1052033	15
1751	13		1052034	15
1752	13		1052035	15
1753	11		1052036	15
1754	11		1052037	15
1755	11		1052038	15
1756	11		1052039	15
1757	11		1052040	15
1758	11		1052041	15
1759	11		1052042	15
1760	11		1052043	15
1761	11		1052044	15
1762	11		1052045	15
1763	11		1052046	15
1764	11		1052047	15
1765	11		1052048	15
1766	11		1052049	15
1767	11		1052050	15
1768	11		1052051	15
1769	11		1052052	15
1770	11		1052053	15
1771	11		1052054	15
1772	11		1052055	15
1773	11		1052056	15
1774	11		1052057	15
1775	11		1052058	15
1776	11		1052059	15
1777	11		1052060	15
1778	11		1052061	15
1779	11		1052062	16
1780	9		1052063	16
1781	9		1052064	16
1782	9		1052065	16
1783	9		1052066	16
1784	9		1052067	16
1785	9		1052068	16
1786	9		1052069	16
1787	9		1052070	16
1788	9		1052071	16
1789	9		1052072	14
1790	9		1052073	14
1791	9		1052074	15
1792	9		1052075	15
1793	7		1052076	15
1794	7		1052077	16
1795	7		1052078	16
1796	7		1052079	17
1797	7		1052080	17
1798	7		1052081	17
1799	7		1052082	17
1800	7		1052083	17
1801	7		1052084	15
1802	7		1052085	15
1803	7		1052086	15
1804	7		1052087	16
1805	7		1052088	16
1806	7		1052089	16
1807	7		1052090	16
1808	7		1052091	16
1809	7		1052092	16
1810	7		1052093	16
1811	7		1052094	13
1812	4		1052095	13
1813	4		1052096	13
1814	3		1052097	13
1815	3		1052098	13
1816	3		1052099	13
1817	3		1052100	13
1818	3		1052101	13
1819	3		1052102	13
1820	3		1052103	13
1821	3		1052104	13
1822	3		1052105	13
1823	3		1052106	13
1824	3		1052107	13
1825	3		1052108	13
1826	3		1052109	13
1827	3		1052110	13
1828	3		1052111	13
1829	3		1052112	13
1830	3		1052113	13
1831	3		1052114	13
1832	3		1052115	13
1833	3		1052116	13
1834	2		1052117	11
1835	3		1052118	11
1836	3		1052119	11
1837	3		1052120	11
1838	3		1052121	11
1839	3		1052122	11
1840	3		1052123	11
1841	3		1052124	11
1842	3		1052125	11
1843	3		1052126	11
1844	3		1052127	11
1845	3		1052128	11
1846	3		1052129	11
1847	3		1052130	11
1848	3		1052131	11
1849	3		1052132	11
1850	3		1052133	11
1851	3		1052134	13
1852	3		1052135	13
1853	3		1052136	13
1854	3		1052137	13
1855	3		1052138	13
1856	3		1052139	13
1857	3		1052140	13
1858	3		1052141	13
1859	3		1052142	13
1860	3		1052143	13
1861	3		1052144	13
1862	3		1052145	13
1863	3		1052146	13
1864	1		1052147	13
1865	1		1052148	13
1866	1		1052149	13
1867	1		1052150	13
1868	1		1052151	13
1869	1		1052152	13
1870	1		1052153	13
1871	1		1052154	13
1872	1		1052155	12
1873	1		1052156	12
1874	1		1052157	11
1875	1		1052158	14
1876	1		1052159	14
1877	1		1052160	13
1878	1		1052161	13
1879	2		1052162	13
1880	2		1052163	13
1881	2		1052164	13
1882	2		1052165	14
1883	2		1052166	14
1884	2		1052167	14
1885	2		1052168	14
1886	2		1052169	14
1887	2		1052170	18
1888	2		1052171	18
1889	2		1052172	18
1890	2		1052173	16
1891	2		1052174	16
1892	2		1052175	16
1893	2		1052176	16
1894	2		1052177	16
1895	2		1052178	16
1896	2		1052179	16
1897	2		1052180	16
1898	2		1052181	16
1899	2		1052182	16
1900	2		1052183	16
1901	2		1052184	16
1902	2		1052185	16
1903	2		1052186	16
1904	2		1052187	16
1905	2		1052188	16
1906	2		1052189	16
1907	2		1052190	16
1908	2		1052191	16
1909	2		1052192	16
1910	2		1052193	16
1911	2		1052194	16
1912	2		1052195	16
1913	2		1052196	16
1914	2		1052197	16
1915	4		1052198	16
1916	4		1052199	16
1917	4		1052200	16
1918	4		1052201	16
1919	4		1052202	16
1920	4		1052203	16
1921	4		1052204	16
1922	4		1052205	16
1923	4		1052206	16
1924	4		1052207	16
1925	4		1052208	16
1926	4		1052209	16
1927	4		1052210	16
1928	4		1052211	16
1929	4		1052212	16
1930	4		1052213	14
1931	4		1052214	14
1932	4		1052215	14
1933	4		1052216	14
1934	4		1052217	14
1935	5		1052218	14
1936	5		1052219	14
1937	7		1052220	14
1938	7		1052221	14
1939	7		1052222	14
1940	9		1052223	14
1941	9		1052224	14
1942	9		1052225	13
1943	9		1052226	13
1944	9		1052227	12
1945	9		1052228	12
1946	9		1052229	12
1947	9		1052230	11
1948	9		1052231	11
1949	9		1052232	11
1950	9		1052233	12
1951	9		1052234	12
1952	9		1052235	12
1953	9		1052236	12
1954	9		1052237	11
1955	9		1052238	11
1956	9		1052239	11
1957	9		1052240	11
1958	9		1052241	11
1959	9		1052242	11
1960	9		1052243	11
1961	9		1052244	11
1962	9		1052245	11
1963	9		1052246	11
1964	9		1052247	11
1965	9		1052248	11
1966	9		1052249	11
1967	11		1052250	11
1968	13		1052251	12
1969	13		1052252	12
1970	13		1052253	12
1971	13		1052254	16
1972	13		1052255	16
1973	13		1052256	16
1974	13		1052257	19
1975	13		1052258	19
1976	13		1052259	19
1977	13		1052260	19
1978	13		1052261	19
1979	13		1052262	19
1980	13		1052263	19
1981	13		1052264	19
1982	13		1052265	19
1983	12		1052266	19
1984	12		1052267	19
1985	12		1052268	19
1986	12		1052269	19
1987	12		1052270	19
1988	12		1052271	19
1989	12		1052272	19
1990	12		1052273	19
1991	12		1052274	19
1992	12		1052275	19
1993	12		1052276	19
1994	13		1052277	19
1995	13		1052278	19
1996	13		1052279	19
1997	13		1052280	19
1998	13		1052281	20
1999	13		1052282	20
[truncated: 1,046,576+ more rows]

## Sheet: Fig 3A arCOGs
Data corresponding to Figure 3A: Functional classification of proteins identified in cells and purified M. smithii EVs using archaeal clusters of orthologous groups (arCOGs)
arCOG	% Vesicles	% Cells
C	0.133595	0.09991
D	0.00785855	0.00720072
E	0.111984	0.0945095
F	0.0628684	0.0423042
G	0.0255403	0.0234023
H	0.0766208	0.0882088
I	0.021611	0.0171017
J	0.194499	0.133213
K	0.0491159	0.049505
L	0.043222	0.049505
M	0.0255403	0.0459046
N	0	0
O	0.0333988	0.0333033
P	0	0.0225023
Q	0.00196464	0.00810081
R	0.0982318	0.126913
S	0.086444	0.129613
T	0.00392927	0.00360036
U	0.00785855	0.0090009
V	0.0137525	0.0144014
X	0.00196464	0.00180018

## Sheet: Fig 3B Correlation
Data corresponding to Figure 3B: Correlation between protein abundances in M. smithii EVs and cells
Protein ID	log2 (iBAQ cells)	log2 (iBAQ EVs)
A5UP24	18.8712	17.4479
A5ULJ2	19.5281	15.1858
A5UKL7	20.0845	16.3207
A5ULH2	20.2831	15.1734
A5UL13	20.2836	20.3556
A5UJ92	20.6404	17.1906
A5ULB9	21.6726	20.1099
A5UN44	22.1228	17.4513
A5ULI0	22.1866	14.3347
A5UJY8	22.1999	18.5215
A5ULF5	22.2058	16.0084
A5UKH4	22.2428	24.5962
A5UJJ6	22.2582	19.0929
A5UJM9	22.2679	13.9357
A5UJW4	22.3311	14.9135
A5UL52	22.3987	17.0822
A5UNA4	22.4021	16.8029
A5UMG4	22.4035	19.7977
A5ULG3	22.4972	14.726
A5UJE9	22.6386	14.5291
A5UMC3	22.698	19.2716
A5UND1	22.708	14.9786
A5UNH9	22.7585	16.5579
A5UNA3	22.7844	16.2869
A5ULQ3	22.8981	15.4439
A5UM07	22.9553	15.7564
A5UK17	22.9919	15.2567
A5UMJ4	22.995	17.5193
A5UP59	23.0705	16.9344
A5UKX5	23.2079	15.5814
A5ULH9	23.2108	18.9902
A5UNH8	23.2123	14.3029
A5UMJ2	23.2138	14.9315
A5UNK8	23.2593	19.7617
A5UJG8	23.2782	15.705
A5UL90	23.2851	17.3058
A5UMP7	23.3006	15.4966
A5UJR3	23.304	14.7071
A5UJV4	23.3646	14.6992
A5UKA2	23.3753	17.1797
A5UME9	23.4413	14.3787
A5UNY7	23.4422	13.8364
A5UM42	23.449	18.1735
A5UNS3	23.4906	25.1777
A5ULS7	23.5835	15.3583
A5UMN5	23.6664	15.0086
A5UK69	23.7376	14.3185
A5UK07	23.745	15.8863
A5UMR4	23.7453	16.7622
A5ULY3	23.8079	17.0062
A5UMZ5	23.8704	15.7119
A5UN24	23.9257	15.3125
A5ULD2	23.9352	16.592
A5UK59	23.9578	15.207
A5ULI8	24.0231	17.1987
A5UN32	24.0488	14.7578
A5UNX5	24.0679	14.7329
A5UL42	24.0907	14.9833
A5UMQ8	24.0978	17.995
A5UMY4	24.1396	16.6559
A5ULJ6	24.201	15.1293
A5UMJ8	24.2266	15.7403
A5UMK8	24.2328	15.8981
A5ULQ4	24.2356	14.5503
A5UN42	24.2699	17.3469
A5ULE0	24.2772	14.7531
A5ULR6	24.286	15.0708
A5ULB7	24.3447	17.5419
A5UKH1	24.3456	15.8199
A5UKF7	24.3472	16.6202
A5UJA9	24.381	15.1331
A5UJP1	24.3905	15.8617
A5UK12	24.4052	15.6092
A5UMR3	24.4124	15.8756
A5UJU7	24.4259	14.4002
A5ULT3	24.4283	15.6056
A5UJB2	24.4415	18.276
A5UJ54	24.5153	15.5299
A5UKI7	24.5196	14.2322
A5UJK2	24.5503	15.1166
A5ULI9	24.5517	18.4077
A5UKN7	24.562	16.5882
A5UMW9	24.5802	16.2147
A5UM17	24.5864	16.6911
A5UL28	24.5891	15.8814
A5UL39	24.5942	18.767
A5UMS9	24.6406	15.8622
A5UJP9	24.6495	16.0896
A5UJE7	24.6624	15.8465
A5UJS0	24.6898	15.9594
A5UK75	24.7184	16.0419
A5UK27	24.7327	16.2879
A5UK10	24.7372	15.4859
A5ULQ1	24.7578	15.7239
A5UJM7	24.7578	16.0247
A5UK09	24.7638	15.7392
A5UK22	24.7703	17.0367
A5UM60	24.8144	15.879
A5UMK2	24.8213	17.838
A5ULK2	24.8247	17.5126
A5ULI5	24.8275	18.4927
A5UMN6	24.8443	15.5395
A5UKZ3	24.863	15.6721
A5ULT2	24.8696	15.9498
A5UL76	24.8697	17.3224
A5UL50	24.8774	17.0813
A5UML4	24.8859	16.3752
A5UMT3	24.8942	14.5888
A5ULE8	24.9397	16.6935
A5UK87	24.9776	18.7043
A5UKY2	24.9828	16.9453
A5ULP5	24.9867	17.337
A5UJH4	25.0064	16.5776
A5UM33	25.0321	16.0812
A5UKJ3	25.0349	15.8484
A5UL19	25.0373	18.2174
A5UNZ1	25.0733	15.3108
A5UMP6	25.0927	18.8561
A5UJM4	25.0931	17.5021
A5UKE3	25.0933	16.049
A5UJ98	25.0965	17.04
A5UNB6	25.0976	16.9438
A5UMY6	25.1061	16.4782
A5UKV1	25.1178	17.2741
A5UND0	25.1605	16.7892
A5ULV0	25.1892	15.9349
A5ULF6	25.1932	17.0329
A5UJW1	25.1994	16.8969
A5ULF8	25.202	16.5521
A5ULC0	25.206	17.6363
A5UL10	25.2079	18.9754
A5UJS1	25.2102	14.9927
A5UK64	25.2149	15.9615
A5UKP8	25.2522	18.0717
A5ULL8	25.2684	17.0493
A5UKG6	25.2732	17.1351
A5UNI4	25.2894	16.6756
A5ULY6	25.2944	18.9712
A5UML1	25.2977	17.7625
A5UJG7	25.3261	18.0053
A5UJ82	25.3775	17.3028
A5UN55	25.388	16.4204
A5UKV0	25.3923	19.8329
A5ULN7	25.3948	16.3655
A5ULY5	25.4001	18.5381
A5UMK1	25.4052	18.1183
A5UKI3	25.42	17.2978
A5UKG5	25.4464	14.9308
A5UJJ5	25.4697	18.1297
A5UJR9	25.4945	17.0678
A5UMI4	25.5101	16.8464
A5UJ78	25.5146	16.7223
A5UJM0	25.5151	21.0896
A5UM10	25.5345	16.6183
A5ULS8	25.5388	17.7578
A5UJ73	25.5663	16.8043
A5UN52	25.5701	19.1118
A5UKZ1	25.5719	16.7791
A5UNZ0	25.5756	18.3719
A5UK20	25.5899	17.3107
A5UK32	25.5929	16.6651
A5UJK7	25.6101	17.2528
A5UNH7	25.627	18.6935
A5ULV3	25.6454	17.2823
A5UMB4	25.6536	16.3358
A5UN95	25.6623	17.189
A5UJB8	25.6788	17.3212
A5UKB7	25.6819	16.4174
A5UKA4	25.6861	16.9506
A5UMZ8	25.7011	16.4937
A5UKI8	25.7035	16.3929
A5UM95	25.7157	20.2845
A5UNJ6	25.7182	16.717
A5UNG2	25.7645	16.4102
A5ULH3	25.7686	16.8407
A5UMV9	25.7886	17.4637
A5ULL5	25.7925	17.1115
A5UJC8	25.7987	17.7623
A5UNZ5	25.8078	17.4659
A5UKN8	25.8107	16.4292
A5UMN8	25.8219	19.0908
A5UNK4	25.8265	17.623
A5UMK4	25.8329	16.1423
A5UN23	25.8398	16.002
A5UL54	25.8688	16.8529
A5UMM3	25.8838	17.6884
A5UK55	25.9	17.9952
A5UJE2	25.9481	17.8701
A5ULX5	25.9493	18.3252
A5UME7	25.9501	17.1763
A5ULD7	25.9527	16.0594
A5UMS3	25.9722	18.6319
A5UN82	25.9891	16.562
A5ULY0	25.9932	17.1413
A5UL61	25.996	17.3512
A5UMH9	26.012	16.7002
A5UN69	26.0579	15.9638
A5UJ83	26.1053	18.1925
A5UML9	26.1071	18.6758
A5ULH0	26.1543	19.1291
A5UMF3	26.1582	15.3384
A5ULN6	26.1746	16.8553
A5UN03	26.1934	18.5589
A5UN62	26.2072	17.5157
A5UK65	26.2184	17.6702
A5UN38	26.2363	17.3665
A5UJY5	26.2364	18.1484
A5UL46	26.2559	17.0299
A5UL15	26.2907	18.7489
A5UJU4	26.2954	21.2247
A5UK41	26.3194	17.8457
A5UJV9	26.3522	18.836
A5UM78	26.3731	16.7258
A5UML0	26.379	17.962
A5ULU2	26.3824	18.0316
A5UN98	26.3927	17.5954
A5ULB0	26.4089	18.1622
A5UKJ2	26.4216	18.974
A5ULR7	26.4403	17.779
A5ULT6	26.4414	19.7555
A5UN70	26.4582	17.6622
A5ULP6	26.4683	18.4855
A5UJR0	26.4857	18.8249
A5ULH6	26.4973	18.3363
A5UMZ4	26.533	19.3811
A5UJG1	26.5362	18.1179
A5UK67	26.5382	19.4459
A5ULL0	26.5554	18.7902
A5UKN6	26.5658	17.0082
A5UNH4	26.5898	18.2428
A5UNQ6	26.6696	17.881
A5UKD4	26.7093	18.6186
A5UMS7	26.7156	17.7267
A5UL67	26.7472	18.9997
A5UKW9	26.7542	18.2339
A5UMP5	26.7589	18.7761
A5UJK8	26.7995	20.3243
A5UKB0	26.7995	18.5761
A5UJ48	26.8052	18.8508
A5ULF7	26.8181	18.6605
A5ULT9	26.8266	16.8068
A5UMB2	26.8348	18.1425
A5UM96	26.8396	20.7819
A5ULW5	26.8454	18.2037
A5UJ69	26.87	19.2917
A5UN45	26.8702	18.9427
A5ULT1	26.8824	17.9944
A5ULN8	26.8842	17.4778
A5UKA1	26.887	18.7047
A5UKB4	26.8949	18.8392
A5UM61	26.912	17.7679
A5UJP7	26.9292	17.0574
A5UL92	26.9339	18.7228
A5UMW4	26.9376	19.1755
A5UL04	26.9385	17.743
A5UMW0	26.9727	19.5212
A5UKB3	26.9917	17.0171
A5UJG3	27.0289	17.6304
A5ULX7	27.0396	19.0982
A5UK31	27.0825	18.9396
A5UMW7	27.0958	17.894
A5UL72	27.1148	19.7476
A5UK21	27.184	19.8255
A5UL86	27.2122	17.989
A5UNC6	27.2497	17.4182
A5ULN5	27.2533	18.6796
A5UJN3	27.267	19.3445
A5UKN4	27.2843	18.0592
A5UMK0	27.2865	19.6668
A5UNH5	27.3118	20.2701
A5UJX7	27.3489	20.421
A5UL47	27.3602	19.7629
A5UMS5	27.3928	18.7861
A5UM14	27.412	20.2758
A5UN15	27.4154	18.894
A5UNJ0	27.4155	17.5865
A5UJF2	27.4633	18.8204
A5UN54	27.4809	19.9822
A5ULM6	27.5122	19.4236
A5ULX9	27.5299	19.1332
A5ULQ7	27.5341	19.2296
A5UJS2	27.5444	19.8408
A5UL30	27.5665	20.9369
A5ULK9	27.573	19.3757
A5UKU8	27.5943	17.3065
A5UJ53	27.598	19.9227
A5UMH1	27.6069	18.7934
A5UMX6	27.6251	18.2445
A5UM86	27.6397	19.3146
A5UN89	27.6738	17.8986
A5UMA1	27.6855	19.2865
A5UMM2	27.6867	20.3362
A5UN36	27.6894	19.4508
A5UL95	27.7005	20.0626
A5UN41	27.7612	19.3627
A5UM98	27.7707	18.0672
A5UNQ8	27.7982	19.5191
A5UN39	27.8238	18.9676
A5UL64	27.8335	18.9019
A5UL66	27.8344	19.7979
A5UL77	27.8545	19.4641
A5UMS0	27.8562	19.7305
A5ULC2	27.8575	20.6972
A5UKU2	27.8642	20.0147
A5UL79	27.8852	20.7271
A5UN56	27.8866	20.8544
A5UN96	27.8933	19.5904
A5ULN3	27.902	19.1325
A5UNI9	27.9109	19.0156
A5UKB1	27.9287	19.9471
A5UM99	27.9668	19.9606
A5ULE9	28.0583	19.9752
A5UK49	28.0707	20.8634
A5UJM8	28.0722	20.4485
A5ULV7	28.0841	20.9289
A5UL83	28.0889	18.736
A5UNX8	28.0969	19.6599
A5UN88	28.0993	19.6218
A5ULD8	28.1291	20.6186
A5ULU8	28.1472	19.6818
A5UN31	28.1523	20.3599
A5UL69	28.155	20.3003
A5UJM5	28.1565	20.6103
A5UJN0	28.1637	20.3404
A5UKD3	28.1765	20.4182
A5UL71	28.2279	19.2908
A5UKE2	28.2501	20.9366
A5UKV3	28.2591	21.0642
A5UN73	28.2615	21.0652
A5UMJ0	28.2852	20.3889
A5UM09	28.3263	19.9976
A5UL68	28.3297	19.7046
A5UKG1	28.3433	19.9381
A5UL62	28.3462	19.8093
A5UL85	28.3673	18.3803
A5UNR1	28.3729	17.1851
A5UKU9	28.3907	20.1374
A5UP10	28.393	18.8775
A5UKS9	28.3952	20.4513
A5UN58	28.4249	20.0736
A5UM30	28.4508	20.031
A5UM31	28.4612	20.0053
A5UMJ9	28.4629	21.258
A5UKB2	28.5226	20.5756
A5UM69	28.5408	20.0793
A5UN53	28.549	18.1532
A5ULM7	28.5569	20.3748
A5UKB8	28.5957	21.2565
A5UL87	28.6392	20.9765
A5UKG2	28.6406	20.104
A5UKY8	28.6483	20.3256
A5UN04	28.6532	20.4154
A5UL70	28.6799	19.0751
A5UNB3	28.6805	20.4625
A5UN40	28.7025	20.2796
A5UP00	28.7091	21.2219
A5UJN2	28.7226	19.1717
A5UL75	28.7248	20.2973
A5UMW3	28.7672	20.8367
A5UNY9	28.7714	21.1767
A5UN57	28.8162	19.531
A5UL89	28.8314	19.9453
A5ULI1	28.8619	19.3681
A5UL78	28.8658	21.91
A5UJX5	28.8788	20.9142
A5ULC3	28.9092	21.0278
A5UN74	28.9412	19.9847
A5ULW6	28.9576	21.7777
A5UL84	28.9691	19.9834
A5UN64	28.9733	21.7193
A5ULN4	29.0632	22.2591
A5UL82	29.0678	20.8228
A5UL88	29.0815	20.9348
A5UJ76	29.1302	21.2378
A5ULK4	29.1588	21.719
A5UKB5	29.205	21.3175
A5UL32	29.305	22.0527
A5UMQ6	29.3674	21.5507
A5UL36	29.3744	21.1599
A5UJX3	29.3823	21.9941
A5UNI8	29.3843	21.9731
A5ULF3	29.5126	21.8765
A5ULM8	29.5274	21.1707
A5ULM4	29.5882	21.5584
A5UJM1	29.7066	22.3047
A5ULZ6	29.849	22.8417
A5ULJ7	29.8654	22.0643
A5ULG8	29.8771	21.2551
A5UKU7	29.9099	23.0914
A5ULZ2	29.9293	22.2728
A5UJK9	29.9768	21.7623
A5ULX8	30.0286	21.662
A5ULX6	30.0651	22.0819
A5UKL9	30.0688	21.4588
A5ULY7	30.0835	23.2435
A5UNQ7	30.1085	20.3267
A5UJT9	30.1228	22.4355
A5ULM5	30.1457	22.9916
A5ULY1	30.2292	22.4322
A5ULG0	30.3656	21.4012
A5UN25	30.3881	23.2237
A5ULL4	30.675	23.4051
A5UMX5	30.8358	24.2027
A5UKP9	30.8806	23.3839
A5ULY4	31.1658	24.843
A5UMI1	31.3085	23.6428
A5ULZ3	31.3169	24.0549
A5UJA6	31.4087	24.1673
A5UMN7	32.4318	25.4631
A5UJP0	33.2632	25.4946
A5ULH1	34.4089	28.8393

## Sheet: Fig 3C-3D Volcano plot
Data corresponding to Figures 3C-3D: Raw data obtained from the DEP package (Differential Enrichment analysis of Proteomics data)
name	ID	V_vs_C_p.val	V_vs_C_p.adj	significant	V_vs_C_significant	V_vs_C_ratio	C_centered	V_centered
A5UJJ6	A5UJJ6	3.47874e-05	0.0143	TRUE	TRUE	5.04	-2.52	2.52
A5UJM0	A5UJM0	7.88907e-05	0.0461	TRUE	TRUE	3.69	-1.84	1.84
A5UJS1	A5UJS1	3.43259e-05	0.014	TRUE	TRUE	-2.07	1.04	-1.04
A5UKH4	A5UKH4	4.47303e-08	8.55e-14	TRUE	TRUE	10.7	-5.33	5.33
A5UKL7	A5UKL7	5.21898e-05	0.0275	TRUE	TRUE	4.56	-2.28	2.28
A5UL13	A5UL13	2.05048e-06	1.38e-05	TRUE	TRUE	8.26	-4.13	4.13
A5ULB9	A5ULB9	7.45395e-06	0.0006	TRUE	TRUE	6.88	-3.44	3.44
A5ULH1	A5ULH1	1.20669e-05	0.00195	TRUE	TRUE	2.56	-1.28	1.28
A5ULH2	A5ULH2	1.46981e-05	0.00277	TRUE	TRUE	3.06	-1.53	1.53
A5ULI9	A5ULI9	8.15385e-05	0.0478	TRUE	TRUE	1.98	-0.991	0.991
A5ULT9	A5ULT9	6.31711e-05	0.0356	TRUE	TRUE	-1.88	0.939	-0.939
A5UMF3	A5UMF3	3.61354e-05	0.0151	TRUE	TRUE	-2.65	1.33	-1.33
A5UMG4	A5UMG4	6.44177e-06	0.000442	TRUE	TRUE	5.68	-2.84	2.84
A5UMT3	A5UMT3	7.43112e-05	0.0432	TRUE	TRUE	-2.33	1.16	-1.16
A5UNK8	A5UNK8	1.37443e-05	0.00248	TRUE	TRUE	4.81	-2.41	2.41
A5UNR1	A5UNR1	1.88237e-05	0.00464	TRUE	TRUE	-3.04	1.52	-1.52
A5UNS3	A5UNS3	3.90255e-06	0.000118	TRUE	TRUE	9.79	-4.9	4.9
A5UP24	A5UP24	4.35381e-06	0.000146	TRUE	TRUE	7.02	-3.51	3.51
A5UJ48	A5UJ48	0.534589	0.924	FALSE	FALSE	0.175	-0.0873	0.0873
A5UJ53	A5UJ53	0.488946	0.922	FALSE	FALSE	0.269	-0.135	0.135
A5UJ54	A5UJ54	0.0645532	0.862	FALSE	FALSE	-0.716	0.358	-0.358
A5UJ69	A5UJ69	0.112145	0.882	FALSE	FALSE	0.572	-0.286	0.286
A5UJ73	A5UJ73	0.119821	0.884	FALSE	FALSE	-1.14	0.571	-0.571
A5UJ76	A5UJ76	0.434826	0.919	FALSE	FALSE	0.187	-0.0936	0.0936
A5UJ78	A5UJ78	0.505085	0.922	FALSE	FALSE	-0.381	0.19	-0.19
A5UJ82	A5UJ82	0.954827	0.936	FALSE	FALSE	-0.0135	0.00677	-0.00677
A5UJ83	A5UJ83	0.743283	0.931	FALSE	FALSE	-0.122	0.061	-0.061
A5UJ92	A5UJ92	0.000642096	0.318	FALSE	FALSE	5.36	-2.68	2.68
A5UJ98	A5UJ98	0.925028	0.935	FALSE	FALSE	-0.0318	0.0159	-0.0159
A5UJA6	A5UJA6	0.0101773	0.745	FALSE	FALSE	0.916	-0.458	0.458
A5UJA9	A5UJA9	0.0178241	0.791	FALSE	FALSE	-1.65	0.823	-0.823
A5UJB2	A5UJB2	0.00259839	0.572	FALSE	FALSE	2.14	-1.07	1.07
A5UJB8	A5UJB8	0.405279	0.917	FALSE	FALSE	-0.384	0.192	-0.192
A5UJC8	A5UJC8	0.886873	0.935	FALSE	FALSE	0.0436	-0.0218	0.0218
A5UJE2	A5UJE2	0.878786	0.934	FALSE	FALSE	-0.0535	0.0268	-0.0268
A5UJE7	A5UJE7	0.103535	0.88	FALSE	FALSE	-0.951	0.475	-0.475
A5UJE9	A5UJE9	0.73729	0.931	FALSE	FALSE	0.0945	-0.0472	0.0472
A5UJF2	A5UJF2	0.434997	0.919	FALSE	FALSE	-0.353	0.177	-0.177
A5UJG1	A5UJG1	0.243842	0.905	FALSE	FALSE	-0.431	0.216	-0.216
A5UJG3	A5UJG3	0.00927543	0.736	FALSE	FALSE	-1.62	0.812	-0.812
A5UJG7	A5UJG7	0.0128197	0.765	FALSE	FALSE	0.832	-0.416	0.416
A5UJG8	A5UJG8	0.0617685	0.86	FALSE	FALSE	0.629	-0.314	0.314
A5UJH4	A5UJH4	0.11636	0.884	FALSE	FALSE	-0.42	0.21	-0.21
A5UJJ5	A5UJJ5	0.264131	0.907	FALSE	FALSE	0.481	-0.241	0.241
A5UJK2	A5UJK2	0.00244318	0.562	FALSE	FALSE	-1.32	0.659	-0.659
A5UJK7	A5UJK7	0.707946	0.93	FALSE	FALSE	-0.127	0.0635	-0.0635
A5UJK8	A5UJK8	0.002101	0.536	FALSE	FALSE	1.78	-0.89	0.89
A5UJK9	A5UJK9	0.600756	0.926	FALSE	FALSE	-0.154	0.0768	-0.0768
A5UJM1	A5UJM1	0.0192853	0.797	FALSE	FALSE	0.731	-0.365	0.365
A5UJM4	A5UJM4	0.232507	0.904	FALSE	FALSE	0.459	-0.23	0.23
A5UJM5	A5UJM5	0.154642	0.892	FALSE	FALSE	0.563	-0.281	0.281
A5UJM7	A5UJM7	0.364622	0.915	FALSE	FALSE	-0.511	0.255	-0.255
A5UJM8	A5UJM8	0.456682	0.92	FALSE	FALSE	0.352	-0.176	0.176
A5UJM9	A5UJM9	0.794572	0.932	FALSE	FALSE	-0.103	0.0517	-0.0517
A5UJN0	A5UJN0	0.302613	0.91	FALSE	FALSE	0.34	-0.17	0.17
A5UJN2	A5UJN2	0.114954	0.883	FALSE	FALSE	-2.32	1.16	-1.16
A5UJN3	A5UJN3	0.960506	0.936	FALSE	FALSE	0.0348	-0.0174	0.0174
A5UJP0	A5UJP0	0.340419	0.913	FALSE	FALSE	0.326	-0.163	0.163
A5UJP1	A5UJP1	0.161335	0.894	FALSE	FALSE	-0.438	0.219	-0.219
A5UJP7	A5UJP7	0.000293915	0.191	FALSE	FALSE	-1.93	0.967	-0.967
A5UJP9	A5UJP9	0.14585	0.891	FALSE	FALSE	-0.653	0.326	-0.326
A5UJR0	A5UJR0	0.392766	0.917	FALSE	FALSE	0.486	-0.243	0.243
A5UJR3	A5UJR3	0.0974897	0.878	FALSE	FALSE	-0.495	0.248	-0.248
A5UJR9	A5UJR9	0.257238	0.906	FALSE	FALSE	-0.358	0.179	-0.179
A5UJS0	A5UJS0	0.0224656	0.807	FALSE	FALSE	-0.705	0.353	-0.353
A5UJS2	A5UJS2	0.243401	0.905	FALSE	FALSE	0.34	-0.17	0.17
A5UJT9	A5UJT9	0.183148	0.897	FALSE	FALSE	0.355	-0.177	0.177
A5UJU4	A5UJU4	0.000452228	0.259	FALSE	FALSE	3.19	-1.6	1.6
A5UJU7	A5UJU7	0.00141844	0.463	FALSE	FALSE	-1.73	0.865	-0.865
A5UJV4	A5UJV4	0.216112	0.902	FALSE	FALSE	-0.434	0.217	-0.217
A5UJV9	A5UJV9	0.0940255	0.876	FALSE	FALSE	0.538	-0.269	0.269
A5UJW1	A5UJW1	0.456237	0.92	FALSE	FALSE	-0.394	0.197	-0.197
A5UJW4	A5UJW4	0.163509	0.894	FALSE	FALSE	0.827	-0.414	0.414
A5UJX3	A5UJX3	0.0464335	0.847	FALSE	FALSE	0.695	-0.348	0.348
A5UJX5	A5UJX5	0.539235	0.924	FALSE	FALSE	0.281	-0.14	0.14
A5UJX7	A5UJX7	0.0631995	0.861	FALSE	FALSE	1.85	-0.925	0.925
A5UJY5	A5UJY5	0.693507	0.929	FALSE	FALSE	-0.121	0.0603	-0.0603
A5UJY8	A5UJY8	0.00680234	0.704	FALSE	FALSE	4.14	-2.07	2.07
A5UK07	A5UK07	0.564382	0.925	FALSE	FALSE	0.249	-0.124	0.124
A5UK09	A5UK09	0.034722	0.833	FALSE	FALSE	-0.775	0.388	-0.388
A5UK10	A5UK10	0.00746312	0.714	FALSE	FALSE	-1.07	0.537	-0.537
A5UK12	A5UK12	0.138336	0.889	FALSE	FALSE	-0.961	0.481	-0.481
A5UK17	A5UK17	0.263641	0.907	FALSE	FALSE	0.499	-0.25	0.25
A5UK20	A5UK20	0.408153	0.918	FALSE	FALSE	-0.2	0.0999	-0.0999
A5UK21	A5UK21	0.0357327	0.834	FALSE	FALSE	0.678	-0.339	0.339
A5UK22	A5UK22	0.481665	0.921	FALSE	FALSE	0.217	-0.108	0.108
A5UK27	A5UK27	0.384914	0.916	FALSE	FALSE	-0.414	0.207	-0.207
A5UK31	A5UK31	0.931713	0.936	FALSE	FALSE	-0.0199	0.00995	-0.00995
A5UK32	A5UK32	0.273901	0.908	FALSE	FALSE	-1.1	0.548	-0.548
A5UK41	A5UK41	0.821591	0.933	FALSE	FALSE	-0.132	0.0659	-0.0659
A5UK49	A5UK49	0.0161789	0.784	FALSE	FALSE	0.969	-0.485	0.485
A5UK55	A5UK55	0.496086	0.922	FALSE	FALSE	0.176	-0.0879	0.0879
A5UK59	A5UK59	0.422935	0.918	FALSE	FALSE	-0.388	0.194	-0.194
A5UK64	A5UK64	0.00431598	0.648	FALSE	FALSE	-1.25	0.623	-0.623
A5UK65	A5UK65	0.221952	0.903	FALSE	FALSE	-0.382	0.191	-0.191
A5UK67	A5UK67	0.0800445	0.87	FALSE	FALSE	0.902	-0.451	0.451
A5UK69	A5UK69	0.00375049	0.628	FALSE	FALSE	-1.22	0.612	-0.612
A5UK75	A5UK75	0.237927	0.904	FALSE	FALSE	-0.61	0.305	-0.305
A5UK87	A5UK87	0.0979005	0.878	FALSE	FALSE	1.64	-0.821	0.821
A5UKA1	A5UKA1	0.770932	0.932	FALSE	FALSE	-0.0781	0.0391	-0.0391
A5UKA2	A5UKA2	0.000151879	0.104	FALSE	FALSE	2.04	-1.02	1.02
A5UKA4	A5UKA4	0.0649835	0.862	FALSE	FALSE	-0.544	0.272	-0.272
A5UKB0	A5UKB0	0.672033	0.929	FALSE	FALSE	-0.109	0.0546	-0.0546
A5UKB1	A5UKB1	0.677558	0.929	FALSE	FALSE	0.0935	-0.0467	0.0467
A5UKB2	A5UKB2	0.383876	0.916	FALSE	FALSE	0.214	-0.107	0.107
A5UKB3	A5UKB3	0.000840666	0.362	FALSE	FALSE	-1.75	0.877	-0.877
A5UKB4	A5UKB4	0.462295	0.92	FALSE	FALSE	-0.37	0.185	-0.185
A5UKB5	A5UKB5	0.387456	0.916	FALSE	FALSE	0.219	-0.11	0.11
A5UKB7	A5UKB7	0.0709804	0.866	FALSE	FALSE	-0.918	0.459	-0.459
A5UKB8	A5UKB8	0.00884074	0.731	FALSE	FALSE	0.79	-0.395	0.395
A5UKD3	A5UKD3	0.248104	0.906	FALSE	FALSE	0.369	-0.185	0.185
A5UKD4	A5UKD4	0.88248	0.934	FALSE	FALSE	0.0378	-0.0189	0.0189
A5UKE2	A5UKE2	0.470627	0.921	FALSE	FALSE	0.422	-0.211	0.211
A5UKE3	A5UKE3	0.00930429	0.736	FALSE	FALSE	-1.19	0.595	-0.595
A5UKF7	A5UKF7	0.439793	0.919	FALSE	FALSE	0.318	-0.159	0.159
A5UKG1	A5UKG1	0.361834	0.915	FALSE	FALSE	-0.293	0.146	-0.146
A5UKG2	A5UKG2	0.0703166	0.865	FALSE	FALSE	-0.627	0.314	-0.314
A5UKG5	A5UKG5	0.000111295	0.0726	FALSE	FALSE	-2.4	1.2	-1.2
A5UKG6	A5UKG6	0.529634	0.923	FALSE	FALSE	-0.209	0.105	-0.105
A5UKH1	A5UKH1	0.237885	0.904	FALSE	FALSE	-0.579	0.29	-0.29
A5UKI3	A5UKI3	0.326212	0.912	FALSE	FALSE	-0.774	0.387	-0.387
A5UKI7	A5UKI7	0.00575068	0.684	FALSE	FALSE	-2.01	1.01	-1.01
A5UKI8	A5UKI8	0.00938259	0.737	FALSE	FALSE	-1.09	0.544	-0.544
A5UKJ2	A5UKJ2	0.0900852	0.875	FALSE	FALSE	0.725	-0.362	0.362
A5UKJ3	A5UKJ3	0.0338121	0.831	FALSE	FALSE	-1.14	0.572	-0.572
A5UKL9	A5UKL9	0.0405018	0.841	FALSE	FALSE	-0.534	0.267	-0.267
A5UKN4	A5UKN4	0.0118958	0.759	FALSE	FALSE	-1.11	0.557	-0.557
A5UKN6	A5UKN6	0.0694055	0.865	FALSE	FALSE	-2.02	1.01	-1.01
A5UKN7	A5UKN7	0.497627	0.922	FALSE	FALSE	0.342	-0.171	0.171
A5UKN8	A5UKN8	0.0348946	0.833	FALSE	FALSE	-1.1	0.548	-0.548
A5UKP8	A5UKP8	0.0926488	0.876	FALSE	FALSE	0.913	-0.457	0.457
A5UKP9	A5UKP9	0.0684312	0.864	FALSE	FALSE	0.769	-0.384	0.384
A5UKS9	A5UKS9	0.622686	0.927	FALSE	FALSE	0.177	-0.0885	0.0885
A5UKU2	A5UKU2	0.377476	0.916	FALSE	FALSE	0.236	-0.118	0.118
A5UKU7	A5UKU7	0.00267732	0.577	FALSE	FALSE	1.29	-0.644	0.644
A5UKU8	A5UKU8	0.00196713	0.524	FALSE	FALSE	-2.82	1.41	-1.41
A5UKU9	A5UKU9	0.626674	0.927	FALSE	FALSE	-0.14	0.07	-0.07
A5UKV0	A5UKV0	0.000150125	0.102	FALSE	FALSE	2.59	-1.3	1.3
A5UKV1	A5UKV1	0.314978	0.911	FALSE	FALSE	0.364	-0.182	0.182
A5UKV3	A5UKV3	0.0139626	0.772	FALSE	FALSE	1.02	-0.509	0.509
A5UKW9	A5UKW9	0.12361	0.885	FALSE	FALSE	-0.402	0.201	-0.201
A5UKX5	A5UKX5	0.117379	0.884	FALSE	FALSE	0.56	-0.28	0.28
A5UKY2	A5UKY2	0.48553	0.921	FALSE	FALSE	-0.304	0.152	-0.152
A5UKY8	A5UKY8	0.643779	0.928	FALSE	FALSE	-0.127	0.0633	-0.0633
A5UKZ1	A5UKZ1	0.082895	0.872	FALSE	FALSE	-0.86	0.43	-0.43
A5UKZ3	A5UKZ3	0.00488048	0.664	FALSE	FALSE	-1.01	0.505	-0.505
A5UL04	A5UL04	0.0018756	0.516	FALSE	FALSE	-1.09	0.547	-0.547
A5UL10	A5UL10	0.375553	0.916	FALSE	FALSE	1.34	-0.672	0.672
A5UL15	A5UL15	0.137517	0.889	FALSE	FALSE	0.462	-0.231	0.231
A5UL19	A5UL19	0.348295	0.914	FALSE	FALSE	0.801	-0.4	0.4
A5UL28	A5UL28	0.118089	0.884	FALSE	FALSE	-0.575	0.287	-0.287
A5UL30	A5UL30	0.00524348	0.673	FALSE	FALSE	1.47	-0.737	0.737
A5UL32	A5UL32	0.0399891	0.84	FALSE	FALSE	0.913	-0.457	0.457
A5UL36	A5UL36	0.755869	0.931	FALSE	FALSE	-0.0901	0.0451	-0.0451
A5UL39	A5UL39	0.0142115	0.774	FALSE	FALSE	2.94	-1.47	1.47
A5UL42	A5UL42	0.860144	0.934	FALSE	FALSE	-0.161	0.0805	-0.0805
A5UL46	A5UL46	0.0100778	0.744	FALSE	FALSE	-1.01	0.506	-0.506
A5UL47	A5UL47	0.193639	0.899	FALSE	FALSE	0.455	-0.228	0.228
A5UL50	A5UL50	0.645311	0.928	FALSE	FALSE	0.172	-0.0861	0.0861
A5UL52	A5UL52	0.00590194	0.687	FALSE	FALSE	2.87	-1.44	1.44
A5UL54	A5UL54	0.118499	0.884	FALSE	FALSE	-0.951	0.475	-0.475
A5UL61	A5UL61	0.0441362	0.845	FALSE	FALSE	-0.546	0.273	-0.273
A5UL62	A5UL62	0.15196	0.892	FALSE	FALSE	-0.453	0.226	-0.226
A5UL64	A5UL64	0.0233245	0.809	FALSE	FALSE	-1.03	0.517	-0.517
A5UL66	A5UL66	0.738618	0.931	FALSE	FALSE	0.11	-0.0551	0.0551
A5UL67	A5UL67	0.705232	0.93	FALSE	FALSE	0.176	-0.0879	0.0879
A5UL68	A5UL68	0.0807848	0.871	FALSE	FALSE	-0.531	0.265	-0.265
A5UL69	A5UL69	0.553049	0.924	FALSE	FALSE	0.179	-0.0895	0.0895
A5UL70	A5UL70	0.00690046	0.705	FALSE	FALSE	-1.34	0.671	-0.671
A5UL71	A5UL71	0.0690597	0.865	FALSE	FALSE	-0.822	0.411	-0.411
A5UL72	A5UL72	0.0265387	0.817	FALSE	FALSE	0.791	-0.395	0.395
A5UL75	A5UL75	0.241065	0.905	FALSE	FALSE	-0.417	0.208	-0.208
A5UL76	A5UL76	0.139171	0.889	FALSE	FALSE	0.566	-0.283	0.283
A5UL77	A5UL77	0.151624	0.892	FALSE	FALSE	-1.32	0.661	-0.661
A5UL78	A5UL78	0.00128852	0.445	FALSE	FALSE	1.19	-0.594	0.594
A5UL79	A5UL79	0.00582006	0.686	FALSE	FALSE	1.05	-0.527	0.527
A5UL82	A5UL82	0.707927	0.93	FALSE	FALSE	-0.187	0.0935	-0.0935
A5UL83	A5UL83	0.00242527	0.56	FALSE	FALSE	-1.2	0.599	-0.599
A5UL84	A5UL84	0.0658186	0.863	FALSE	FALSE	-0.872	0.436	-0.436
A5UL85	A5UL85	0.00999175	0.743	FALSE	FALSE	-1.68	0.84	-0.84
A5UL86	A5UL86	0.0112667	0.754	FALSE	FALSE	-1.41	0.703	-0.703
A5UL87	A5UL87	0.239376	0.905	FALSE	FALSE	0.441	-0.22	0.22
A5UL88	A5UL88	0.592161	0.926	FALSE	FALSE	-0.245	0.122	-0.122
A5UL89	A5UL89	0.0274917	0.819	FALSE	FALSE	-0.833	0.416	-0.416
A5UL90	A5UL90	0.000191437	0.132	FALSE	FALSE	2.14	-1.07	1.07
A5UL92	A5UL92	0.761805	0.931	FALSE	FALSE	-0.0926	0.0463	-0.0463
A5UL95	A5UL95	0.0624175	0.86	FALSE	FALSE	0.555	-0.277	0.277
A5ULB0	A5ULB0	0.427554	0.919	FALSE	FALSE	-0.212	0.106	-0.106
A5ULB7	A5ULB7	0.000558873	0.295	FALSE	FALSE	1.29	-0.646	0.646
A5ULC0	A5ULC0	0.0532824	0.854	FALSE	FALSE	0.607	-0.303	0.303
A5ULC2	A5ULC2	0.406541	0.917	FALSE	FALSE	0.411	-0.206	0.206
A5ULC3	A5ULC3	0.53313	0.924	FALSE	FALSE	0.151	-0.0756	0.0756
A5ULD2	A5ULD2	0.0122453	0.762	FALSE	FALSE	0.883	-0.441	0.441
A5ULD7	A5ULD7	0.00721381	0.71	FALSE	FALSE	-2.02	1.01	-1.01
A5ULD8	A5ULD8	0.0426089	0.843	FALSE	FALSE	0.586	-0.293	0.293
A5ULE0	A5ULE0	0.00331973	0.61	FALSE	FALSE	-1.91	0.953	-0.953
A5ULE8	A5ULE8	0.684811	0.929	FALSE	FALSE	-0.102	0.0512	-0.0512
A5ULE9	A5ULE9	0.978318	0.937	FALSE	FALSE	0.0118	-0.00589	0.00589
A5ULF3	A5ULF3	0.075815	0.868	FALSE	FALSE	0.536	-0.268	0.268
A5ULF5	A5ULF5	0.00471065	0.659	FALSE	FALSE	2.07	-1.03	1.03
A5ULF6	A5ULF6	0.527517	0.923	FALSE	FALSE	-0.292	0.146	-0.146
A5ULF7	A5ULF7	0.916109	0.935	FALSE	FALSE	-0.0258	0.0129	-0.0129
A5ULF8	A5ULF8	0.0702297	0.865	FALSE	FALSE	-0.504	0.252	-0.252
A5ULG0	A5ULG0	0.082982	0.872	FALSE	FALSE	-0.716	0.358	-0.358
A5ULG3	A5ULG3	0.263147	0.907	FALSE	FALSE	0.518	-0.259	0.259
A5ULG8	A5ULG8	0.353634	0.914	FALSE	FALSE	-0.375	0.187	-0.187
A5ULH0	A5ULH0	0.0124872	0.763	FALSE	FALSE	0.978	-0.489	0.489
A5ULH3	A5ULH3	0.0136314	0.77	FALSE	FALSE	-0.782	0.391	-0.391
A5ULH6	A5ULH6	0.951215	0.936	FALSE	FALSE	-0.0186	0.0093	-0.0093
A5ULH9	A5ULH9	0.000225404	0.154	FALSE	FALSE	4.07	-2.04	2.04
A5ULI0	A5ULI0	0.275235	0.908	FALSE	FALSE	0.345	-0.172	0.172
A5ULI1	A5ULI1	0.00369474	0.626	FALSE	FALSE	-1.29	0.643	-0.643
A5ULI5	A5ULI5	0.00178041	0.506	FALSE	FALSE	1.64	-0.822	0.822
A5ULI8	A5ULI8	0.130831	0.887	FALSE	FALSE	1.18	-0.591	0.591
A5ULJ2	A5ULJ2	0.000826822	0.359	FALSE	FALSE	4.33	-2.16	2.16
A5ULJ6	A5ULJ6	0.0136551	0.771	FALSE	FALSE	-0.879	0.44	-0.44
A5ULJ7	A5ULJ7	0.193541	0.899	FALSE	FALSE	0.371	-0.186	0.186
A5ULK2	A5ULK2	0.0569554	0.857	FALSE	FALSE	1.13	-0.564	0.564
A5ULK4	A5ULK4	0.0933893	0.876	FALSE	FALSE	0.606	-0.303	0.303
A5ULK9	A5ULK9	0.901658	0.935	FALSE	FALSE	-0.0389	0.0194	-0.0194
A5ULL0	A5ULL0	0.308163	0.911	FALSE	FALSE	0.338	-0.169	0.169
A5ULL4	A5ULL4	0.0295191	0.824	FALSE	FALSE	0.991	-0.496	0.496
A5ULL5	A5ULL5	0.348129	0.914	FALSE	FALSE	-0.517	0.259	-0.259
A5ULL8	A5ULL8	0.668503	0.928	FALSE	FALSE	-0.101	0.0503	-0.0503
A5ULM4	A5ULM4	0.533682	0.924	FALSE	FALSE	0.184	-0.0919	0.0919
A5ULM5	A5ULM5	0.00602469	0.69	FALSE	FALSE	0.98	-0.49	0.49
A5ULM6	A5ULM6	0.865863	0.934	FALSE	FALSE	0.0442	-0.0221	0.0221
A5ULM7	A5ULM7	0.796789	0.932	FALSE	FALSE	-0.0703	0.0352	-0.0352
A5ULM8	A5ULM8	0.715978	0.93	FALSE	FALSE	-0.175	0.0875	-0.0875
A5ULN3	A5ULN3	0.048473	0.849	FALSE	FALSE	-0.611	0.306	-0.306
A5ULN4	A5ULN4	0.00890647	0.732	FALSE	FALSE	1.44	-0.721	0.721
A5ULN5	A5ULN5	0.211013	0.901	FALSE	FALSE	-0.407	0.203	-0.203
A5ULN6	A5ULN6	0.00633148	0.696	FALSE	FALSE	-1.41	0.703	-0.703
A5ULN7	A5ULN7	0.00772798	0.718	FALSE	FALSE	-0.985	0.492	-0.492
A5ULN8	A5ULN8	0.00343043	0.615	FALSE	FALSE	-1.21	0.605	-0.605
A5ULP5	A5ULP5	0.559886	0.925	FALSE	FALSE	0.352	-0.176	0.176
A5ULP6	A5ULP6	0.684351	0.929	FALSE	FALSE	-0.242	0.121	-0.121
A5ULQ1	A5ULQ1	0.131638	0.888	FALSE	FALSE	-0.719	0.36	-0.36
A5ULQ3	A5ULQ3	0.0745382	0.868	FALSE	FALSE	0.677	-0.338	0.338
A5ULQ4	A5ULQ4	0.0385571	0.838	FALSE	FALSE	-1.42	0.709	-0.709
A5ULQ7	A5ULQ7	0.569944	0.925	FALSE	FALSE	-0.229	0.115	-0.115
A5ULR6	A5ULR6	0.0135381	0.77	FALSE	FALSE	-1.18	0.59	-0.59
A5ULR7	A5ULR7	0.0725355	0.867	FALSE	FALSE	-0.56	0.28	-0.28
A5ULS7	A5ULS7	0.481621	0.921	FALSE	FALSE	-0.212	0.106	-0.106
A5ULS8	A5ULS8	0.126897	0.886	FALSE	FALSE	0.407	-0.203	0.203
A5ULT1	A5ULT1	0.0437104	0.844	FALSE	FALSE	-0.681	0.34	-0.34
A5ULT2	A5ULT2	0.0393315	0.839	FALSE	FALSE	-0.912	0.456	-0.456
A5ULT3	A5ULT3	0.026554	0.817	FALSE	FALSE	-0.694	0.347	-0.347
A5ULT6	A5ULT6	0.031397	0.827	FALSE	FALSE	1.97	-0.987	0.987
A5ULU2	A5ULU2	0.372645	0.915	FALSE	FALSE	-0.273	0.137	-0.137
A5ULU8	A5ULU8	0.0854646	0.873	FALSE	FALSE	-0.522	0.261	-0.261
A5ULV0	A5ULV0	0.00130607	0.447	FALSE	FALSE	-1.29	0.643	-0.643
A5ULV3	A5ULV3	0.212202	0.901	FALSE	FALSE	-0.598	0.299	-0.299
A5ULV7	A5ULV7	0.0171224	0.788	FALSE	FALSE	0.945	-0.473	0.473
A5ULW5	A5ULW5	0.0907408	0.875	FALSE	FALSE	-0.471	0.235	-0.235
A5ULW6	A5ULW6	0.0100882	0.744	FALSE	FALSE	0.901	-0.451	0.451
A5ULX5	A5ULX5	0.212115	0.901	FALSE	FALSE	0.505	-0.253	0.253
A5ULX6	A5ULX6	0.661065	0.928	FALSE	FALSE	0.104	-0.0521	0.0521
A5ULX7	A5ULX7	0.53678	0.924	FALSE	FALSE	0.164	-0.0822	0.0822
A5ULX8	A5ULX8	0.413807	0.918	FALSE	FALSE	-0.211	0.105	-0.105
A5ULX9	A5ULX9	0.383867	0.916	FALSE	FALSE	-0.216	0.108	-0.108
A5ULY0	A5ULY0	0.232845	0.904	FALSE	FALSE	-1.42	0.711	-0.711
A5ULY1	A5ULY1	0.176029	0.896	FALSE	FALSE	0.351	-0.175	0.175
A5ULY3	A5ULY3	0.0582828	0.858	FALSE	FALSE	1.01	-0.503	0.503
A5ULY4	A5ULY4	0.000328514	0.207	FALSE	FALSE	1.8	-0.902	0.902
A5ULY5	A5ULY5	0.0524305	0.853	FALSE	FALSE	1.34	-0.671	0.671
A5ULY6	A5ULY6	0.00479476	0.662	FALSE	FALSE	1.95	-0.975	0.975
A5ULY7	A5ULY7	0.00340271	0.614	FALSE	FALSE	1.39	-0.697	0.697
A5ULZ2	A5ULZ2	0.132048	0.888	FALSE	FALSE	0.445	-0.222	0.222
A5ULZ3	A5ULZ3	0.0122837	0.762	FALSE	FALSE	0.844	-0.422	0.422
A5ULZ6	A5ULZ6	0.00424014	0.645	FALSE	FALSE	1.06	-0.528	0.528
A5UM07	A5UM07	0.0183398	0.793	FALSE	FALSE	0.874	-0.437	0.437
A5UM09	A5UM09	0.795547	0.932	FALSE	FALSE	-0.0781	0.039	-0.039
A5UM10	A5UM10	0.0206175	0.801	FALSE	FALSE	-0.832	0.416	-0.416
A5UM14	A5UM14	0.0078077	0.719	FALSE	FALSE	0.92	-0.46	0.46
A5UM17	A5UM17	0.452555	0.92	FALSE	FALSE	0.253	-0.127	0.127
A5UM30	A5UM30	0.136106	0.889	FALSE	FALSE	-0.444	0.222	-0.222
A5UM31	A5UM31	0.190412	0.898	FALSE	FALSE	-0.323	0.162	-0.162
A5UM33	A5UM33	0.0265999	0.817	FALSE	FALSE	-0.734	0.367	-0.367
A5UM42	A5UM42	0.0037916	0.63	FALSE	FALSE	3.57	-1.78	1.78
A5UM60	A5UM60	0.132307	0.888	FALSE	FALSE	-0.695	0.347	-0.347
A5UM61	A5UM61	0.0183435	0.793	FALSE	FALSE	-1.17	0.584	-0.584
A5UM69	A5UM69	0.520877	0.923	FALSE	FALSE	-0.234	0.117	-0.117
A5UM78	A5UM78	0.00147508	0.471	FALSE	FALSE	-1.56	0.779	-0.779
A5UM86	A5UM86	0.308047	0.911	FALSE	FALSE	-0.23	0.115	-0.115
A5UM95	A5UM95	0.00219452	0.543	FALSE	FALSE	2.87	-1.44	1.44
A5UM96	A5UM96	0.00141467	0.463	FALSE	FALSE	2.31	-1.16	1.16
A5UM98	A5UM98	0.00556966	0.681	FALSE	FALSE	-1.81	0.904	-0.904
A5UM99	A5UM99	0.617715	0.927	FALSE	FALSE	0.153	-0.0764	0.0764
A5UMA1	A5UMA1	0.287685	0.909	FALSE	FALSE	-0.347	0.174	-0.174
A5UMB2	A5UMB2	0.775127	0.932	FALSE	FALSE	-0.187	0.0934	-0.0934
A5UMB4	A5UMB4	0.0120827	0.76	FALSE	FALSE	-1.05	0.526	-0.526
A5UMC3	A5UMC3	0.000844535	0.363	FALSE	FALSE	4.29	-2.15	2.15
A5UME7	A5UME7	0.165998	0.895	FALSE	FALSE	-0.515	0.258	-0.258
A5UME9	A5UME9	0.016033	0.783	FALSE	FALSE	-0.91	0.455	-0.455
A5UMH1	A5UMH1	0.143276	0.89	FALSE	FALSE	-1.21	0.605	-0.605
A5UMH9	A5UMH9	0.0144782	0.775	FALSE	FALSE	-2.21	1.11	-1.11
A5UMI1	A5UMI1	0.0944474	0.876	FALSE	FALSE	0.514	-0.257	0.257
A5UMI4	A5UMI4	0.0788812	0.87	FALSE	FALSE	-0.874	0.437	-0.437
A5UMJ0	A5UMJ0	0.548137	0.924	FALSE	FALSE	0.143	-0.0717	0.0717
A5UMJ2	A5UMJ2	0.597698	0.926	FALSE	FALSE	-0.258	0.129	-0.129
A5UMJ4	A5UMJ4	0.164575	0.894	FALSE	FALSE	1.46	-0.728	0.728
A5UMJ8	A5UMJ8	0.804389	0.932	FALSE	FALSE	-0.113	0.0565	-0.0565
A5UMJ9	A5UMJ9	0.0235751	0.81	FALSE	FALSE	1.12	-0.558	0.558
A5UMK0	A5UMK0	0.856288	0.934	FALSE	FALSE	0.109	-0.0547	0.0547
A5UMK1	A5UMK1	0.0087523	0.73	FALSE	FALSE	0.88	-0.44	0.44
A5UMK2	A5UMK2	0.104431	0.88	FALSE	FALSE	0.771	-0.385	0.385
A5UMK4	A5UMK4	0.00954722	0.739	FALSE	FALSE	-1.58	0.789	-0.789
A5UMK8	A5UMK8	0.186528	0.898	FALSE	FALSE	-0.602	0.301	-0.301
A5UML0	A5UML0	0.180575	0.897	FALSE	FALSE	-0.433	0.216	-0.216
A5UML1	A5UML1	0.058269	0.857	FALSE	FALSE	0.765	-0.383	0.383
A5UML4	A5UML4	0.207793	0.901	FALSE	FALSE	-0.328	0.164	-0.164
A5UML9	A5UML9	0.0289762	0.823	FALSE	FALSE	0.618	-0.309	0.309
A5UMM2	A5UMM2	0.0242779	0.812	FALSE	FALSE	0.932	-0.466	0.466
A5UMM3	A5UMM3	0.615087	0.927	FALSE	FALSE	-0.172	0.0862	-0.0862
A5UMN5	A5UMN5	0.0583935	0.858	FALSE	FALSE	-0.537	0.269	-0.269
A5UMN6	A5UMN6	0.00746493	0.714	FALSE	FALSE	-1.25	0.627	-0.627
A5UMN7	A5UMN7	0.010287	0.746	FALSE	FALSE	1.05	-0.526	0.526
A5UMN8	A5UMN8	0.593874	0.926	FALSE	FALSE	0.561	-0.28	0.28
A5UMP5	A5UMP5	0.700423	0.929	FALSE	FALSE	-0.208	0.104	-0.104
A5UMP6	A5UMP6	0.000297528	0.192	FALSE	FALSE	1.92	-0.96	0.96
A5UMP7	A5UMP7	0.150049	0.892	FALSE	FALSE	2.25	-1.12	1.12
A5UMQ6	A5UMQ6	0.204801	0.9	FALSE	FALSE	0.37	-0.185	0.185
A5UMQ8	A5UMQ8	0.0260705	0.816	FALSE	FALSE	1.78	-0.889	0.889
A5UMR3	A5UMR3	0.100523	0.879	FALSE	FALSE	-0.412	0.206	-0.206
A5UMR4	A5UMR4	0.134741	0.888	FALSE	FALSE	0.788	-0.394	0.394
A5UMS0	A5UMS0	0.810931	0.933	FALSE	FALSE	-0.148	0.0738	-0.0738
A5UMS3	A5UMS3	0.0518706	0.852	FALSE	FALSE	0.713	-0.356	0.356
A5UMS5	A5UMS5	0.226683	0.903	FALSE	FALSE	-1.12	0.559	-0.559
A5UMS7	A5UMS7	0.0203131	0.8	FALSE	FALSE	-0.955	0.478	-0.478
A5UMS9	A5UMS9	0.060107	0.859	FALSE	FALSE	-0.769	0.385	-0.385
A5UMV9	A5UMV9	0.628933	0.927	FALSE	FALSE	-0.141	0.0704	-0.0704
A5UMW0	A5UMW0	0.110971	0.882	FALSE	FALSE	0.677	-0.339	0.339
A5UMW3	A5UMW3	0.470717	0.921	FALSE	FALSE	0.18	-0.0899	0.0899
A5UMW4	A5UMW4	0.330735	0.913	FALSE	FALSE	0.318	-0.159	0.159
A5UMW7	A5UMW7	0.0316644	0.828	FALSE	FALSE	-1.17	0.584	-0.584
A5UMW9	A5UMW9	0.446112	0.92	FALSE	FALSE	-0.814	0.407	-0.407
A5UMX5	A5UMX5	0.000710171	0.335	FALSE	FALSE	1.53	-0.763	0.763
A5UMX6	A5UMX6	0.00220087	0.544	FALSE	FALSE	-1.32	0.66	-0.66
A5UMY4	A5UMY4	0.184002	0.897	FALSE	FALSE	0.579	-0.29	0.29
A5UMY6	A5UMY6	0.258325	0.907	FALSE	FALSE	-0.366	0.183	-0.183
A5UMZ4	A5UMZ4	0.944093	0.936	FALSE	FALSE	-0.0852	0.0426	-0.0426
A5UMZ5	A5UMZ5	0.999635	0.937	FALSE	FALSE	-0.000119	5.96e-05	-5.96e-05
A5UMZ8	A5UMZ8	0.00561483	0.682	FALSE	FALSE	-1.27	0.634	-0.634
A5UN03	A5UN03	0.860979	0.934	FALSE	FALSE	0.0954	-0.0477	0.0477
A5UN04	A5UN04	0.747076	0.931	FALSE	FALSE	-0.385	0.193	-0.193
A5UN15	A5UN15	0.126379	0.886	FALSE	FALSE	-0.399	0.199	-0.199
A5UN23	A5UN23	0.000888715	0.371	FALSE	FALSE	-1.68	0.838	-0.838
A5UN24	A5UN24	0.113706	0.883	FALSE	FALSE	-0.612	0.306	-0.306
A5UN25	A5UN25	0.00374493	0.628	FALSE	FALSE	0.985	-0.492	0.492
A5UN31	A5UN31	0.197756	0.899	FALSE	FALSE	0.315	-0.157	0.157
A5UN32	A5UN32	0.391207	0.917	FALSE	FALSE	-0.697	0.348	-0.348
A5UN36	A5UN36	0.606198	0.926	FALSE	FALSE	-0.134	0.0668	-0.0668
A5UN38	A5UN38	0.0243738	0.812	FALSE	FALSE	-0.874	0.437	-0.437
A5UN39	A5UN39	0.0257563	0.816	FALSE	FALSE	-0.953	0.477	-0.477
A5UN40	A5UN40	0.166537	0.895	FALSE	FALSE	-0.516	0.258	-0.258
A5UN41	A5UN41	0.305183	0.911	FALSE	FALSE	-0.26	0.13	-0.13
A5UN42	A5UN42	0.00510994	0.67	FALSE	FALSE	1.35	-0.676	0.676
A5UN44	A5UN44	0.00142221	0.464	FALSE	FALSE	3.58	-1.79	1.79
A5UN45	A5UN45	0.472224	0.921	FALSE	FALSE	0.204	-0.102	0.102
A5UN52	A5UN52	0.00163188	0.49	FALSE	FALSE	1.66	-0.829	0.829
A5UN53	A5UN53	0.00155448	0.481	FALSE	FALSE	-2.18	1.09	-1.09
A5UN54	A5UN54	0.0822442	0.871	FALSE	FALSE	0.597	-0.299	0.299
A5UN55	A5UN55	0.0127135	0.765	FALSE	FALSE	-1.1	0.549	-0.549
A5UN56	A5UN56	0.0488911	0.85	FALSE	FALSE	1.39	-0.697	0.697
A5UN57	A5UN57	0.0160744	0.783	FALSE	FALSE	-2.04	1.02	-1.02
A5UN58	A5UN58	0.189322	0.898	FALSE	FALSE	-0.506	0.253	-0.253
A5UN62	A5UN62	0.137725	0.889	FALSE	FALSE	-0.537	0.269	-0.269
A5UN64	A5UN64	0.229938	0.904	FALSE	FALSE	0.699	-0.349	0.349
A5UN69	A5UN69	0.000519693	0.283	FALSE	FALSE	-2.03	1.01	-1.01
A5UN70	A5UN70	0.104033	0.88	FALSE	FALSE	-0.596	0.298	-0.298
A5UN73	A5UN73	0.0170719	0.788	FALSE	FALSE	0.94	-0.47	0.47
A5UN74	A5UN74	0.0183185	0.793	FALSE	FALSE	-0.801	0.4	-0.4
A5UN82	A5UN82	0.0861629	0.873	FALSE	FALSE	-1.22	0.611	-0.611
A5UN88	A5UN88	0.465347	0.921	FALSE	FALSE	1.68	-0.838	0.838
A5UN89	A5UN89	0.965624	0.936	FALSE	FALSE	0.0751	-0.0375	0.0375
A5UN95	A5UN95	0.0950783	0.877	FALSE	FALSE	-0.815	0.408	-0.408
A5UN96	A5UN96	0.606364	0.926	FALSE	FALSE	-0.127	0.0637	-0.0637
A5UN98	A5UN98	0.176825	0.896	FALSE	FALSE	-0.605	0.302	-0.302
A5UNA3	A5UNA3	0.00176309	0.504	FALSE	FALSE	1.6	-0.798	0.798
A5UNA4	A5UNA4	0.000684644	0.329	FALSE	FALSE	2.54	-1.27	1.27
A5UNB3	A5UNB3	0.968787	0.937	FALSE	FALSE	0.0206	-0.0103	0.0103
A5UNB6	A5UNB6	0.80257	0.932	FALSE	FALSE	0.175	-0.0877	0.0877
A5UNC6	A5UNC6	0.00526403	0.674	FALSE	FALSE	-1.9	0.952	-0.952
A5UND0	A5UND0	0.668896	0.928	FALSE	FALSE	-0.149	0.0745	-0.0745
A5UND1	A5UND1	0.150868	0.892	FALSE	FALSE	0.408	-0.204	0.204
A5UNG2	A5UNG2	0.00373938	0.628	FALSE	FALSE	-1.14	0.569	-0.569
A5UNH4	A5UNH4	0.398913	0.917	FALSE	FALSE	-0.223	0.112	-0.112
A5UNH5	A5UNH5	0.00145075	0.468	FALSE	FALSE	1.07	-0.533	0.533
A5UNH7	A5UNH7	0.00203732	0.53	FALSE	FALSE	1.14	-0.568	0.568
A5UNH8	A5UNH8	0.019172	0.796	FALSE	FALSE	-0.858	0.429	-0.429
A5UNH9	A5UNH9	0.000464184	0.264	FALSE	FALSE	2.1	-1.05	1.05
A5UNI4	A5UNI4	0.166098	0.895	FALSE	FALSE	-0.528	0.264	-0.264
A5UNI8	A5UNI8	0.0400408	0.84	FALSE	FALSE	0.647	-0.324	0.324
A5UNI9	A5UNI9	0.0227997	0.808	FALSE	FALSE	-0.856	0.428	-0.428
A5UNJ0	A5UNJ0	0.000486275	0.272	FALSE	FALSE	-1.64	0.82	-0.82
A5UNJ6	A5UNJ6	0.0446224	0.845	FALSE	FALSE	-0.756	0.378	-0.378
A5UNK4	A5UNK4	0.336371	0.913	FALSE	FALSE	-0.463	0.231	-0.231
A5UNQ6	A5UNQ6	0.121542	0.885	FALSE	FALSE	-0.948	0.474	-0.474
A5UNQ7	A5UNQ7	0.000797699	0.354	FALSE	FALSE	-1.76	0.879	-0.879
A5UNQ8	A5UNQ8	0.985808	0.937	FALSE	FALSE	-0.00897	0.00449	-0.00449
A5UNX5	A5UNX5	0.0128254	0.765	FALSE	FALSE	-1.4	0.7	-0.7
A5UNX8	A5UNX8	0.44535	0.92	FALSE	FALSE	-0.221	0.111	-0.111
A5UNY7	A5UNY7	0.00215738	0.54	FALSE	FALSE	-1.38	0.691	-0.691
A5UNY9	A5UNY9	0.153175	0.892	FALSE	FALSE	0.473	-0.237	0.237
A5UNZ0	A5UNZ0	0.0819871	0.871	FALSE	FALSE	0.906	-0.453	0.453
A5UNZ1	A5UNZ1	0.000343472	0.213	FALSE	FALSE	-1.69	0.846	-0.846
A5UNZ5	A5UNZ5	0.880165	0.934	FALSE	FALSE	0.109	-0.0544	0.0544
A5UP00	A5UP00	0.0967967	0.877	FALSE	FALSE	0.715	-0.357	0.357
A5UP10	A5UP10	0.00120356	0.431	FALSE	FALSE	-1.59	0.794	-0.794
A5UP59	A5UP59	0.000236757	0.16	FALSE	FALSE	2.04	-1.02	1.02

## Sheet: Fig S1 Particle size NanoFCM 
Data corresponding to Figure S1: Biological replicates of EV analysis using nanoFCM
Size (nm)	Concentration_1 (particles/mL)	Concentration_2 (particles/mL)	Concentration_3 (particles/mL)	Concentration_4 (particles/mL)
40.25	170571	0	0	0
40.75	614054	0	0	0
41.25	614054	0	0	0
41.75	682283	34114.1	0	170571
42.25	579940	0	0	1.70571e+06
42.75	2.04685e+06	102342	0	1.70571e+06
43.25	1.46691e+06	68228.3	0	5.11712e+06
43.75	2.45622e+06	170571	148093	5.7994e+06
44.25	1.50102e+06	102342	0	3.58198e+06
44.75	3.30907e+06	375255	296185	1.31339e+07
45.25	3.41141e+06	375255	1.18474e+06	9.8931e+06
45.75	2.14919e+06	852853	444278	1.17694e+07
46.25	3.54787e+06	204685	1.18474e+06	7.50511e+06
46.75	4.67364e+06	272913	888555	1.33045e+07
47.25	1.94451e+06	272913	2.36948e+06	1.46691e+07
47.75	5.08301e+06	477598	2.36948e+06	1.77393e+07
48.25	3.95724e+06	375255	2.81376e+06	1.27928e+07
48.75	4.70775e+06	852853	3.40613e+06	1.79099e+07
49.25	4.94655e+06	477598	4.14659e+06	1.75688e+07
49.75	3.82078e+06	204685	3.40613e+06	1.22811e+07
50.25	4.98066e+06	409370	4.14659e+06	1.04048e+07
50.75	3.24084e+06	307027	6.51607e+06	1.50102e+07
51.25	4.29838e+06	477598	6.36798e+06	1.68865e+07
51.75	3.00204e+06	545826	4.88705e+06	1.87628e+07
52.25	3.58198e+06	511712	5.47942e+06	1.39868e+07
52.75	3.1385e+06	204685	7.40463e+06	1.22811e+07
53.25	3.17261e+06	477598	8.73746e+06	1.53514e+07
53.75	3.00204e+06	511712	8.73746e+06	1.46691e+07
54.25	2.4221e+06	204685	9.18174e+06	1.55219e+07
54.75	3.47964e+06	136457	6.81226e+06	9.55196e+06
55.25	3.30907e+06	307027	3.85041e+06	1.39868e+07
55.75	2.8997e+06	341141	9.32983e+06	1.05754e+07
56.25	2.59267e+06	511712	9.62602e+06	1.15988e+07
56.75	2.62679e+06	477598	1.03665e+07	1.31339e+07
57.25	2.76324e+06	0	1.03665e+07	1.14282e+07
57.75	2.01273e+06	68228.3	5.18324e+06	9.55196e+06
58.25	3.03616e+06	238799	8.44127e+06	8.01682e+06
58.75	3.03616e+06	34114.1	6.96035e+06	6.82283e+06
59.25	2.04685e+06	204685	7.55272e+06	9.04025e+06
59.75	2.49033e+06	170571	1.05146e+07	9.38139e+06
60.25	1.84216e+06	34114.1	1.08108e+07	1.33045e+07
60.75	2.6609e+06	102342	6.96035e+06	8.52853e+06
61.25	2.35388e+06	0	6.96035e+06	9.04025e+06
61.75	1.94451e+06	204685	5.9237e+06	7.16397e+06
62.25	2.01273e+06	170571	4.14659e+06	9.04025e+06
62.75	2.35388e+06	204685	5.33133e+06	7.50511e+06
63.25	1.67159e+06	136457	2.66567e+06	7.33454e+06
63.75	1.70571e+06	102342	6.96035e+06	5.96997e+06
64.25	2.21742e+06	136457	4.59087e+06	7.84625e+06
64.75	1.39868e+06	136457	4.59087e+06	7.16397e+06
65.25	1.67159e+06	102342	3.25804e+06	2.55856e+06
65.75	1.15988e+06	102342	2.96185e+06	6.48169e+06
66.25	1.53514e+06	0	3.10994e+06	4.60541e+06
66.75	1.77393e+06	34114.1	2.51757e+06	6.65226e+06
67.25	1.36457e+06	34114.1	1.9252e+06	7.67568e+06
67.75	1.22811e+06	102342	6.36798e+06	4.26427e+06
68.25	1.70571e+06	68228.3	4.88705e+06	4.26427e+06
68.75	2.01273e+06	0	2.66567e+06	5.96997e+06
69.25	1.50102e+06	0	4.29468e+06	6.82283e+06
69.75	1.70571e+06	34114.1	4.29468e+06	5.96997e+06
70.25	1.15988e+06	68228.3	1.9252e+06	4.43484e+06
70.75	1.46691e+06	102342	3.25804e+06	6.48169e+06
71.25	1.36457e+06	68228.3	3.10994e+06	5.28769e+06
71.75	1.50102e+06	102342	1.62902e+06	5.96997e+06
72.25	1.09165e+06	34114.1	3.25804e+06	4.0937e+06
72.75	1.22811e+06	102342	2.22139e+06	6.14054e+06
73.25	886967	102342	1.62902e+06	4.43484e+06
73.75	955196	0	0	3.92313e+06
74.25	1.09165e+06	136457	1.77711e+06	3.58198e+06
74.75	648169	102342	888555	4.0937e+06
75.25	784625	34114.1	2.96185e+06	4.94655e+06
75.75	784625	0	888555	3.07027e+06
76.25	545826	0	1.62902e+06	3.58198e+06
76.75	614054	0	592370	4.0937e+06
77.25	852853	34114.1	1.18474e+06	2.55856e+06
77.75	818739	0	148093	1.87628e+06
78.25	784625	0	592370	3.07027e+06
78.75	989310	0	0	2.8997e+06
79.25	989310	0	1.33283e+06	3.24084e+06
79.75	614054	0	0	2.72913e+06
80.25	443484	0	296185	2.55856e+06
80.75	375255	102342	592370	2.8997e+06
81.25	852853	0	296185	3.92313e+06
81.75	477598	0	0	2.38799e+06
82.25	614054	0	0	4.26427e+06
82.75	648169	0	296185	2.8997e+06
83.25	477598	0	148093	4.26427e+06
83.75	204685	0	444278	2.8997e+06
84.25	307027	0	148093	2.21742e+06
84.75	648169	0	296185	2.55856e+06
85.25	477598	0	0	2.38799e+06
85.75	750511	0	592370	2.72913e+06
86.25	443484	34114.1	444278	1.87628e+06
86.75	341141	0	0	3.24084e+06
87.25	272913	0	0	2.04685e+06
87.75	409370	0	444278	2.21742e+06
88.25	341141	0	0	2.72913e+06
88.75	272913	0	0	1.53514e+06
89.25	511712	0	444278	1.53514e+06
89.75	477598	0	0	2.38799e+06
90.25	375255	0	148093	2.8997e+06
90.75	614054	0	0	1.87628e+06
91.25	375255	0	148093	3.07027e+06
91.75	579940	34114.1	0	1.53514e+06
92.25	443484	0	0	1.53514e+06
92.75	614054	0	0	1.19399e+06
93.25	307027	34114.1	0	1.53514e+06
93.75	272913	0	0	1.36457e+06
94.25	375255	0	0	1.70571e+06
94.75	341141	0	148093	1.02342e+06
95.25	511712	0	148093	852853
95.75	341141	0	296185	852853
96.25	272913	0	296185	1.87628e+06
96.75	272913	0	296185	682283
97.25	341141	0	0	1.53514e+06
97.75	272913	0	148093	1.53514e+06
98.25	272913	0	0	1.36457e+06
98.75	443484	0	0	1.36457e+06
99.25	238799	0	148093	2.21742e+06
99.75	341141	0	148093	1.02342e+06
100.25	204685	34114.1	0	852853
100.75	34114.1	0	0	511712
101.25	375255	34114.1	0	852853
101.75	102342	0	0	682283
102.25	272913	0	0	1.19399e+06
102.75	0	0	148093	852853
103.25	34114.1	0	0	511712
103.75	102342	0	148093	1.19399e+06
104.25	136457	0	0	511712
104.75	170571	0	0	1.36457e+06
105.25	204685	0	0	682283
105.75	102342	0	148093	852853
106.25	204685	0	148093	1.36457e+06
106.75	68228.3	0	0	341141
107.25	170571	0	0	852853
107.75	102342	0	0	511712
108.25	34114.1	0	0	170571
108.75	68228.3	0	0	1.02342e+06
109.25	170571	0	0	511712
109.75	238799	0	0	1.19399e+06
110.25	204685	0	0	170571
110.75	272913	0	0	341141
111.25	0	34114.1	0	1.53514e+06
111.75	136457	0	0	0
112.25	170571	0	0	1.19399e+06
112.75	68228.3	0	0	511712
113.25	0	0	0	852853
113.75	136457	0	0	341141
114.25	0	0	0	852853
114.75	204685	0	0	0
115.25	102342	0	0	0
115.75	170571	0	0	511712
116.25	136457	0	0	682283
116.75	204685	0	0	341141
117.25	102342	0	0	341141
117.75	170571	0	0	170571
118.25	136457	0	0	341141
118.75	68228.3	0	0	170571
119.25	34114.1	0	0	341141
119.75	272913	0	0	0
120.25	136457	0	0	170571
120.75	136457	0	0	0
121.25	238799	0	0	511712
121.75	204685	0	0	682283
122.25	102342	0	0	341141
122.75	136457	0	0	170571
123.25	68228.3	0	0	170571
123.75	68228.3	0	0	341141
124.25	136457	0	0	170571
124.75	136457	0	0	170571
125.25	136457	0	0	341141
125.75	102342	0	0	170571
126.25	136457	0	0	0
126.75	136457	0	0	170571
127.25	170571	0	0	170571
127.75	102342	0	0	170571
128.25	136457	0	0	0
128.75	204685	0	0	0
129.25	272913	0	0	341141
129.75	204685	0	0	170571
130.25	34114.1	0	0	0
130.75	68228.3	34114.1	0	0
131.25	34114.1	0	0	0
131.75	102342	0	0	0
132.25	68228.3	0	0	0
132.75	34114.1	0	0	0
133.25	136457	0	0	0
133.75	136457	0	0	341141
134.25	68228.3	0	0	170571
134.75	204685	0	0	170571
135.25	307027	34114.1	0	0
135.75	204685	34114.1	0	0
136.25	136457	0	0	0
136.75	136457	0	0	0
137.25	136457	0	0	0
137.75	102342	0	0	0
138.25	204685	34114.1	0	170571
138.75	102342	0	0	170571
139.25	136457	0	0	0
139.75	170571	0	0	0
140.25	34114.1	0	0	0
140.75	0	0	0	170571
141.25	102342	0	0	0
141.75	102342	0	0	0
142.25	68228.3	0	0	170571
142.75	102342	0	0	0
143.25	0	0	0	341141
143.75	68228.3	0	0	0
144.25	68228.3	0	0	0
144.75	0	0	0	0
145.25	0	0	0	0
145.75	34114.1	0	0	0
146.25	34114.1	0	0	0
146.75	34114.1	0	0	0
147.25	0	0	0	0
147.75	34114.1	0	0	0
148.25	34114.1	0	0	0
148.75	0	0	0	170571
149.25	0	0	0	0
149.75	68228.3	0	0	170571
150.25	0	0	0	0
150.75	0	0	0	0
151.25	34114.1	0	0	170571
151.75	34114.1	0	0	0
152.25	34114.1	0	0	0
152.75	0	0	0	0
153.25	0	0	0	0
153.75	34114.1	0	0	0
154.25	0	0	0	0
154.75	34114.1	0	0	0
155.25	34114.1	0	0	0
155.75	0	0	0	0
156.25	34114.1	0	0	0
156.75	0	0	0	0
157.25	0	0	0	0
157.75	0	0	0	0
158.25	34114.1	0	0	0
158.75	34114.1	0	0	0
159.25	34114.1	0	0	0
159.75	0	0	0	341141
160.25	0	0	0	0
160.75	0	0	0	0
161.25	0	0	0	0
161.75	0	34114.1	0	0
162.25	34114.1	0	0	170571
162.75	0	0	0	0
163.25	34114.1	0	0	0
163.75	102342	0	0	0
164.25	34114.1	0	0	0
164.75	34114.1	34114.1	0	0
165.25	102342	0	0	0
165.75	34114.1	0	0	0
166.25	102342	0	0	0
166.75	34114.1	0	0	0
167.25	68228.3	0	0	0
167.75	34114.1	0	0	0
168.25	0	0	0	0
168.75	68228.3	0	0	0
169.25	0	0	0	0
169.75	0	0	0	0
170.25	68228.3	0	0	0
170.75	0	0	0	0
171.25	0	0	0	0
171.75	34114.1	0	0	0
172.25	34114.1	0	0	0
172.75	34114.1	0	0	0
173.25	0	0	0	0
173.75	0	0	0	0
174.25	0	0	0	0
174.75	0	34114.1	0	0
175.25	0	0	0	0
175.75	68228.3	0	0	0
176.25	68228.3	0	0	0
176.75	0	0	0	170571
177.25	34114.1	0	0	0
177.75	0	0	0	0
178.25	0	0	0	0
178.75	0	0	0	0
179.25	34114.1	0	0	0
179.75	0	0	0	0
180.25	34114.1	0	0	0
180.75	0	0	0	0
181.25	34114.1	0	0	0
181.75	0	0	0	0
182.25	0	0	0	170571
182.75	0	0	0	0
183.25	0	0	0	0
183.75	0	0	0	0
184.25	0	0	0	0
184.75	0	0	0	0
185.25	68228.3	0	0	0
185.75	0	0	0	0
186.25	0	0	0	0
186.75	34114.1	0	0	0
187.25	0	0	0	170571
187.75	0	0	0	0
188.25	34114.1	0	0	0
188.75	34114.1	0	0	0
189.25	68228.3	0	0	0
189.75	34114.1	0	0	0
190.25	34114.1	0	0	0
190.75	0	0	0	0
191.25	0	0	0	0
191.75	0	0	0	0
192.25	34114.1	0	0	0
192.75	0	0	0	0
193.25	0	0	0	0
193.75	0	0	0	0
194.25	0	0	0	0
194.75	0	0	0	0
195.25	0	0	0	0
195.75	0	0	0	0
196.25	0	0	0	0
196.75	0	0	0	0
197.25	0	0	0	0
197.75	0	0	0	0
198.25	0	0	0	0
198.75	0	0	0	0
199.25	0	0	0	0
199.75	0	0	0	0
